# Supplementary material for: Hippo and Wnt as Early Initiators: Integrated Multi-Omics Reveals the Signaling Basis for Corona-Induced Diapause Termination in Silkworm
Source: Insects. 2026 Jan 21;17(1):123. doi: 10.3390/insects17010123 (PMC12841698; doi:10.3390/insects17010123)
Supplement: Supplementary file 1 [file insects-17-00123-s001.zip › Supplementary Table S1.xlsx]

## Sheet: Supplementary Table S1
Sample	Raw reads	Raw bases	Clean reads	Clean bases	Error rate(%)	Q20(%)	Q30(%)	GC content(%)
C0_1	49722454	7458368100	49722258	7447013302	0.0223	98.54	95.86	43.19
C0_2	50707652	7606147800	50707450	7593892127	0.0224	98.5	95.77	43.2
C0_3	48291194	7243679100	48290952	7230838840	0.0221	98.57	95.98	43.23
C1_1	44241374	6636206100	44241152	6625322651	0.0222	98.56	95.93	42.92
C1_2	43882048	6582307200	43881838	6573303834	0.0225	98.49	95.74	44.5
C1_3	39710020	5956503000	39709822	5947399721	0.0221	98.58	96	43.67
E1_1	44496220	6674433000	44496016	6664985011	0.0229	98.39	95.46	44.2
E1_2	47403462	7110519300	47403304	7100987094	0.0221	98.58	95.98	44.99
E1_3	42256722	6338508300	42256524	6329812214	0.0218	98.67	96.23	43.37
C12_1	44408560	6661284000	44408362	6649234278	0.0218	98.64	96.15	42.74
C12_2	43756908	6563536200	43756708	6552042991	0.0224	98.5	95.78	43.45
C12_3	42913324	6436998600	42913172	6425913275	0.0222	98.57	95.94	43.09
E12_1	47171874	7075781100	47171728	7063247412	0.022	98.59	96.04	44.18
E12_2	40266138	6039920700	40265940	6027761889	0.0216	98.71	96.33	44.11
E12_3	42253686	6338052900	42253544	6326388542	0.022	98.62	96.1	42.96
C24_1	41575750	6236362500	41575568	6223540470	0.0219	98.62	96.12	44.12
C24_2	39633880	5945082000	39633718	5932160062	0.0215	98.73	96.41	44.12
C24_3	44305978	6645896700	44305794	6633945798	0.0219	98.61	96.08	44.27
E24_1	39569078	5935361700	39568974	5925789880	0.0222	98.55	95.9	44.49
E24_2	41262522	6189378300	41262352	6177602481	0.0217	98.67	96.24	44.47
E24_3	41146138	6171920700	41145952	6159848597	0.0214	98.75	96.46	44.23
C36_1	44242656	6636398400	44242474	6622403357	0.0217	98.67	96.25	44.19
C36_2	43454448	6518167200	43454266	6504692079	0.0217	98.68	96.26	44.11
C36_3	43726156	6558923400	43725922	6546050398	0.0216	98.72	96.37	44.03
E36_1	41866830	6280024500	41866644	6268692576	0.0218	98.66	96.2	44.29
E36_2	48932078	7339811700	48931852	7325977593	0.0217	98.68	96.25	44.22
E36_3	42135514	6320327100	42135306	6306596595	0.0217	98.66	96.23	44.41
C48_1	41568322	6235248300	41568160	6220169619	0.022	98.6	96.03	43.79
C48_2	44571228	6685684200	44571056	6668385556	0.0221	98.58	95.98	43.81
C48_3	42352978	6352946700	42352758	6338164888	0.0218	98.66	96.21	44.11
E48_1	43732240	6559836000	43732064	6545981005	0.022	98.62	96.07	44.47
E48_2	41515506	6227325900	41515298	6213504787	0.0216	98.71	96.32	43.48
E48_3	42486570	6372985500	42486384	6359860875	0.0232	98.27	95.11	43.89
