# Supplementary material for: Hippo and Wnt as Early Initiators: Integrated Multi-Omics Reveals the Signaling Basis for Corona-Induced Diapause Termination in Silkworm
Source: Insects. 2026 Jan 21;17(1):123. doi: 10.3390/insects17010123 (PMC12841698; doi:10.3390/insects17010123)
Supplement: Supplementary file 1 [file insects-17-00123-s001.zip › Supplementary Table S2.xlsx]

## Sheet: Supplementary Table S2
Sample	Total reads	Total mapped	Multiple mapped	Uniquely mapped
C0_1	49722258	47878908 (96.29%)	1637664(3.29%)	46241244 (93.0%)
C0_2	50707450	48919760 (96.47%)	1583026(3.12%)	47336734 (93.35%)
C0_3	48290952	46601014 (96.5%)	1479826(3.06%)	45121188 (93.44%)
C1_1	44241152	42223018 (95.44%)	1513306(3.42%)	40709712 (92.02%)
C1_2	43881838	41882176 (95.44%)	1524150(3.47%)	40358026 (91.97%)
C1_3	39709822	37789402 (95.16%)	1383128(3.48%)	36406274 (91.68%)
E1_1	44496016	42368304 (95.22%)	1513138(3.4%)	40855166 (91.82%)
E1_2	47403304	45266226 (95.49%)	1600848(3.38%)	43665378 (92.11%)
E1_3	42256524	39934562 (94.51%)	1523894(3.61%)	38410668 (90.9%)
C12_1	44408362	42124968 (94.86%)	1604942(3.61%)	40520026 (91.24%)
C12_2	43756708	41673202 (95.24%)	1540954(3.52%)	40132248 (91.72%)
C12_3	42913172	40893212 (95.29%)	1529248(3.56%)	39363964 (91.73%)
E12_1	47171728	45011894 (95.42%)	1675268(3.55%)	43336626 (91.87%)
E12_2	40265940	38545954 (95.73%)	1400386(3.48%)	37145568 (92.25%)
E12_3	42253544	40339578 (95.47%)	1473178(3.49%)	38866400 (91.98%)
C24_1	41575568	39776234 (95.67%)	1492780(3.59%)	38283454 (92.08%)
C24_2	39633718	38039518 (95.98%)	1333958(3.37%)	36705560 (92.61%)
C24_3	44305794	42413416 (95.73%)	1526078(3.44%)	40887338 (92.28%)
E24_1	39568974	37945478 (95.9%)	1343620(3.4%)	36601858 (92.5%)
E24_2	41262352	39612726 (96.0%)	1368416(3.32%)	38244310 (92.69%)
E24_3	41145952	39442204 (95.86%)	1379118(3.35%)	38063086 (92.51%)
C36_1	44242474	42455294 (95.96%)	1583486(3.58%)	40871808 (92.38%)
C36_2	43454266	41682048 (95.92%)	1569640(3.61%)	40112408 (92.31%)
C36_3	43725922	41955028 (95.95%)	1553128(3.55%)	40401900 (92.4%)
E36_1	41866644	40087782 (95.75%)	1517840(3.63%)	38569942 (92.13%)
E36_2	48931852	46869450 (95.79%)	1765028(3.61%)	45104422 (92.18%)
E36_3	42135306	40388538 (95.85%)	1513388(3.59%)	38875150 (92.26%)
C48_1	41568160	39814528 (95.78%)	1562114(3.76%)	38252414 (92.02%)
C48_2	44571056	42743858 (95.9%)	1626520(3.65%)	41117338 (92.25%)
C48_3	42352758	40342818 (95.25%)	1580168(3.73%)	38762650 (91.52%)
E48_1	43732064	41882532 (95.77%)	1590734(3.64%)	40291798 (92.13%)
E48_2	41515298	39579466 (95.34%)	1495410(3.6%)	38084056 (91.73%)
E48_3	42486384	40597714 (95.55%)	1535218(3.61%)	39062496 (91.94%)
