# Supplementary material for: Hippo and Wnt as Early Initiators: Integrated Multi-Omics Reveals the Signaling Basis for Corona-Induced Diapause Termination in Silkworm
Source: Insects. 2026 Jan 21;17(1):123. doi: 10.3390/insects17010123 (PMC12841698; doi:10.3390/insects17010123)
Supplement: Supplementary file 1 [file insects-17-00123-s001.zip › Supplementary Table S3.xlsx]

## Sheet: Supplementary Table S3
Sample	CDS	Intergenic	Introns	3'UTR	5'UTR
C0_1	39059247.0(61.36%)	5683915.0(8.93%)	3109063.0(4.88%)	11997513.0(18.85%)	3801777.0(5.97%)
C0_2	40606077.0(62.25%)	5732923.0(8.79%)	3210415.0(4.92%)	11493036.0(17.62%)	4187518.0(6.42%)
C0_3	38704495.0(62.38%)	5489406.0(8.85%)	3121270.0(5.03%)	10819665.0(17.44%)	3913820.0(6.31%)
C1_1	34631788.0(61.46%)	5073666.0(9.0%)	3052877.0(5.42%)	10265850.0(18.22%)	3326759.0(5.9%)
C1_2	36559526.0(64.44%)	4761807.0(8.39%)	2857799.0(5.04%)	9222871.0(16.26%)	3334917.0(5.88%)
C1_3	31912042.0(62.8%)	4433509.0(8.72%)	2638782.0(5.19%)	8804265.0(17.33%)	3029167.0(5.96%)
E1_1	36696015.0(64.13%)	4905256.0(8.57%)	3082599.0(5.39%)	9250084.0(16.16%)	3290107.0(5.75%)
E1_2	41076879.0(66.67%)	5030657.0(8.16%)	3143185.0(5.1%)	8870234.0(14.4%)	3494036.0(5.67%)
E1_3	33253523.0(62.2%)	4666128.0(8.73%)	2819015.0(5.27%)	9692599.0(18.13%)	3033796.0(5.67%)
C12_1	33373857.0(60.03%)	5360278.0(9.64%)	3110954.0(5.6%)	10643564.0(19.14%)	3109832.0(5.59%)
C12_2	34489445.0(61.97%)	5152866.0(9.26%)	2824841.0(5.08%)	10030884.0(18.02%)	3153775.0(5.67%)
C12_3	32919186.0(60.79%)	5149494.0(9.51%)	2825631.0(5.22%)	10453346.0(19.3%)	2806330.0(5.18%)
E12_1	39322866.0(64.77%)	5355984.0(8.82%)	3000284.0(4.94%)	9670567.0(15.93%)	3357986.0(5.53%)
E12_2	33880766.0(65.0%)	4614705.0(8.85%)	2523636.0(4.84%)	8172791.0(15.68%)	2934349.0(5.63%)
E12_3	33794050.0(62.69%)	4787301.0(8.88%)	2834135.0(5.26%)	9519681.0(17.66%)	2972580.0(5.51%)
C24_1	34228317.0(64.19%)	5086924.0(9.54%)	2696465.0(5.06%)	8452020.0(15.85%)	2861510.0(5.37%)
C24_2	33438846.0(65.08%)	4721363.0(9.19%)	2425066.0(4.72%)	7974561.0(15.52%)	2823814.0(5.5%)
C24_3	37065290.0(64.91%)	5311763.0(9.3%)	2709218.0(4.74%)	9057553.0(15.86%)	2955177.0(5.18%)
E24_1	35059677.0(67.33%)	4130755.0(7.93%)	2370761.0(4.55%)	7748725.0(14.88%)	2760796.0(5.3%)
E24_2	36651872.0(67.32%)	4288502.0(7.88%)	2379266.0(4.37%)	8337934.0(15.31%)	2789754.0(5.12%)
E24_3	36060716.0(66.73%)	4345983.0(8.04%)	2451439.0(4.54%)	8278923.0(15.32%)	2899409.0(5.37%)
C36_1	36626846.0(64.28%)	5374440.0(9.43%)	2748391.0(4.82%)	9300207.0(16.32%)	2930969.0(5.14%)
C36_2	35626395.0(63.95%)	5353539.0(9.61%)	2713467.0(4.87%)	9330856.0(16.75%)	2684308.0(4.82%)
C36_3	35789722.0(63.84%)	5320827.0(9.49%)	2678673.0(4.78%)	9628819.0(17.18%)	2644583.0(4.72%)
E36_1	36334087.0(66.33%)	4231030.0(7.72%)	2601128.0(4.75%)	8758095.0(15.99%)	2852164.0(5.21%)
E36_2	42630301.0(66.42%)	4854614.0(7.56%)	3002250.0(4.68%)	10337530.0(16.11%)	3355806.0(5.23%)
E36_3	37006086.0(66.8%)	4167962.0(7.52%)	2524654.0(4.56%)	8854827.0(15.98%)	2846810.0(5.14%)
C48_1	33346019.0(62.9%)	5081781.0(9.59%)	2670241.0(5.04%)	9538266.0(17.99%)	2374591.0(4.48%)
C48_2	36531854.0(63.8%)	5233169.0(9.14%)	2819254.0(4.92%)	9919823.0(17.33%)	2751615.0(4.81%)
C48_3	34324892.0(63.67%)	5059064.0(9.38%)	2732808.0(5.07%)	9261880.0(17.18%)	2532351.0(4.7%)
E48_1	39229002.0(67.72%)	3969950.0(6.85%)	2709768.0(4.68%)	8955210.0(15.46%)	3066743.0(5.29%)
E48_2	35810210.0(65.97%)	3861678.0(7.11%)	2606838.0(4.8%)	9201328.0(16.95%)	2804692.0(5.17%)
E48_3	37654159.0(67.32%)	3850912.0(6.88%)	2627833.0(4.7%)	8852011.0(15.83%)	2948566.0(5.27%)
