# Supplementary material for: Hippo and Wnt as Early Initiators: Integrated Multi-Omics Reveals the Signaling Basis for Corona-Induced Diapause Termination in Silkworm
Source: Insects. 2026 Jan 21;17(1):123. doi: 10.3390/insects17010123 (PMC12841698; doi:10.3390/insects17010123)
Supplement: Supplementary file 1 [file insects-17-00123-s001.zip › Supplementary Table S4.xlsx]

## Sheet: Supplementary Table S4
Gene ID	Gene Name	Gene Description	C0_1	C0_2	C0_3	C1_1	C1_2	C1_3	E1_1	E1_2	E1_3	C12_1	C12_2	C12_3	E12_1	E12_2	E12_3	C24_1	C24_2	C24_3	E24_1	E24_2	E24_3	C36_1	C36_2	C36_3	E36_1	E36_2	E36_3	C48_1	C48_2	C48_3	E48_1	E48_2	E48_3	C0	C1	E1	C12	E12	C24	E24	C36	E36	C48	E48
BMSK0000001	SLC4A2	Band 3 cytoplasmic domain	0	0.11	0	0	0	0	0	0	0	0.12	0	0	0	0	0	0	0	0	0	0	0	0	0	0	0	0	0	0	0	0	0	0	0	0.036667	0	0	0.04	0	0	0	0	0	0	0
BMSK0000002	SLC4A2	anion exchange protein 3 isoform X1	0.03	0.07	0.04	0.08	0.04	0.26	0.29	0	0.08	0.2	0.08	0.08	0	0.04	0.04	0	0.04	0.03	0	0	0	0	0	0.03	0	0	0.03	0	0.03	0.04	0	0	0	0.046667	0.126667	0.123333	0.12	0.026667	0.023333	0	0.01	0.01	0.023333	0
BMSK0000003	Abl	tyrosine-protein kinase Abl isoform X3	84.17	94.23	98.25	80.69	103.59	94.11	110.38	124.45	80.04	52.27	55.98	46.73	46.96	44.72	43.05	41.59	38.68	40.47	50.27	44.91	47.89	28.47	29.35	27.09	33.05	34.22	33.37	28.44	26.56	30.52	50.52	38.77	39.05	92.2167	92.7967	104.957	51.66	44.91	40.2467	47.69	28.3033	33.5467	28.5067	42.78
BMSK0000004		uncharacterized protein LOC105842509	0.42	0	0	0.52	0.5	0.28	0	0	0	0.5	0.73	0.25	0	0	0.24	0	0.24	0.22	0	0	0.22	0	0	0.42	0	0	0	0.23	0.63	0	0	0	0.2	0.14	0.433333	0	0.493333	0.08	0.153333	0.073333	0.14	0	0.286667	0.066667
BMSK0000005		-	0	15.34	0	15.2	0	12.34	0	42.17	0	0	27.12	0	23.07	2.81	19.19	0	23.66	0	0	0	1.67	3.99	4.18	0	8.04	12.28	10.65	0	0	0	0	0	0	5.11333	9.18	14.0567	9.04	15.0233	7.88667	0.556667	2.72333	10.3233	0	0
BMSK0000006	ATAT1	alpha-tubulin N-acetyltransferase 1 isoform X4	46.99	45.53	40.05	43.97	45.21	44.35	41.72	47.72	39.8	38.45	39.43	37.33	34.7	33.6	33.14	30.99	31.7	31.72	30.89	28.07	26.36	30.84	33.8	32.86	29.02	29.15	27.42	32.74	28.94	30.54	28.65	24.7	22.98	44.19	44.51	43.08	38.4033	33.8133	31.47	28.44	32.5	28.53	30.74	25.4433
BMSK0000007	ADCY5	adenylate cyclase type 6	0.13	0.04	0.19	0	0	0.06	0.21	0	0.1	0.15	0.1	0.15	0.17	0.2	0.2	0.33	0.64	0.35	0.41	0.34	0.31	0.66	0.18	0.34	0.5	0.36	0.49	0.42	0.39	0.65	0.49	0.47	0.33	0.12	0.02	0.103333	0.133333	0.19	0.44	0.353333	0.393333	0.45	0.486667	0.43
BMSK0000008	ADCY5	Domain of Unknown Function (DUF1053)	0	0	0	0	0	0	0	0	0	0	0	0	0	0	0	0	0	0	0	0	0	0	0	0	0	0	0	0	0	0	0	0	0	0	0	0	0	0	0	0	0	0	0	0
BMSK0000009	Adcy5	adenylate cyclase type 1-like, partial	0	0.06	0	0	0.21	0	0	0	0	0.44	0.07	0.07	0.06	0.21	0	0.55	0.36	0.26	0.46	0.19	0.32	0.38	0.06	0.19	0.43	0.31	0.24	0.13	0.25	0.27	0.35	0.5	0.36	0.02	0.07	0	0.193333	0.09	0.39	0.323333	0.21	0.326667	0.216667	0.403333
BMSK0000010		-	0	0	0	0	0	0	0	0	0	0	0	0	0	0	0	0	0	0	0	0	0	0	0	0	0	14.04	0	0	0	0	0	0	0	0	0	0	0	0	0	0	0	4.68	0	0
BMSK0000011		adenylate cyclase type 6 [Amyelois transitella]	0	0	0	0	0	0	0	0	0	0	0	0	0	0	0	0	0	0	0	0	0	0	0	0	0	0	0	0	0	0	0	0	0	0	0	0	0	0	0	0	0	0	0	0
BMSK0000012		-	12.33	17.19	12.04	14.62	9.69	16.79	13.01	10.96	15.11	13.59	14.38	16.73	9.33	8.04	9.42	5.26	7.76	7.62	2.63	0.31	3.94	3.66	7.44	6.74	3.22	4.71	0	3.98	2.92	3.87	1.2	2.26	0	13.8533	13.7	13.0267	14.9	8.93	6.88	2.29333	5.94667	2.64333	3.59	1.15333
BMSK0000013		SET and MYND domain-containing protein 4	1.51	1.74	1.6	0.27	0.22	0.34	0.42	0.4	0.4	0.04	0.04	0.22	0	0.04	0	0	0.13	0.04	0	0	0	0	0.12	0.04	0	0.06	0.07	0	0	0.04	0	0	0	1.61667	0.276667	0.406667	0.1	0.013333	0.056667	0	0.053333	0.043333	0.013333	0
BMSK0000014		protein DDI1 homolog	0	0	0	0.38	0	0	0	0	0	0.36	0	1.77	0	0.69	0	0	0	0	0	0	0	0	0.3	0.6	0	0	0.28	0	0	0.32	0	0	0.29	0	0.126667	0	0.71	0.23	0	0	0.3	0.093333	0.106667	0.096667
BMSK0000015		KWMTBOMO00013	0	0	0	0	0	0	0	0.32	0	0	0	0	0	0	0	0.3	0	0	0	0	0	0	0	0	0	0.23	0	0	0	0	0	0	0	0	0	0.106667	0	0	0.1	0	0	0.076667	0	0
BMSK0000016		gag-polypeptide of LTR copia-type	0	0	0	0	0	0	0	0	0	0	0	0	0	0	0	0	0	0	0	0	0	0	0	0	0	0	0	0	0	0	0	0	0	0	0	0	0	0	0	0	0	0	0	0
BMSK0000017		ribosome biogenesis protein BOP1 homolog	0	0	0.39	0	0	0	0	0	0	0	0	0	0	0	0	0	0	0	0	0	0	0	0	0	0	0	0	0	0	0	0	0	0	0.13	0	0	0	0	0	0	0	0	0	0
BMSK0000018		uncharacterized protein LOC105841884	0	0	0	1.22	2.34	2.03	3.1	3.64	2.13	15.56	17.4	22.6	33.34	37.24	30.62	80.67	74.08	75.85	100.31	97.89	109.77	69.19	76.24	73.24	83.24	80.09	80.44	68.87	62.8	66.53	45.27	53.26	43.33	0	1.86333	2.95667	18.52	33.7333	76.8667	102.657	72.89	81.2567	66.0667	47.2867
BMSK0000019		uncharacterized protein LOC101741886 isoform X1	0.08	0.09	0	3.27	3.12	3.52	2.85	5.32	3.48	72.53	70.33	90.22	128.12	153.92	163.2	157.18	150.1	167.02	235.97	228.9	247.92	140.73	141.26	146.75	208.27	205.66	202.12	130.82	108.25	112.39	96.67	94.36	97.54	0.056667	3.30333	3.88333	77.6933	148.413	158.1	237.597	142.913	205.35	117.153	96.19
BMSK0000020		-	0	0	0	0	0	0	0	0	0	0	0	0	0	0	0	0	0	0	0	0	0	0	0	0	0	0	0	0	0	0	0	0	0	0	0	0	0	0	0	0	0	0	0	0
BMSK0000021		paramyosin	0	0	0	0.22	0	0	0.46	0.22	0.22	1.43	0.95	1.07	0.56	0.64	0.43	0	0.11	0.38	0.2	0	0.29	0.19	0.09	0.19	0	0.08	0	0.2	0.19	0.1	0	0	0.09	0	0.073333	0.3	1.15	0.543333	0.163333	0.163333	0.156667	0.026667	0.163333	0.03
BMSK0000022		-	0	0	0	0	1.25	0	0	0	0	0	0.61	0	0	0	0	0	0	0	0	0	0	0	0	0	0	0	0	0	0	0	0	0	0	0	0.416667	0	0.203333	0	0	0	0	0	0	0
BMSK0000023		uncharacterized protein LOC110386361	0	0	0	0	0	0.31	0	0.28	0.56	0.28	0	0	0	0	0	0	0	0	0	0	0.24	0	0.24	0	0	0	0	0	0	0	0	0	0	0	0.103333	0.28	0.093333	0	0	0.08	0.08	0	0	0
BMSK0000024		NBAD hydrolase, partial	0	0	0	2.51	2.03	3	3.09	3.69	2.5	20.36	26.66	27.44	35.28	44.44	32.06	67.89	77.69	65.19	104.62	107.59	108.49	63.64	75.26	67.38	120.31	125.79	124.62	62.27	52.17	58.08	108.18	99.99	97.08	0	2.51333	3.09333	24.82	37.26	70.2567	106.9	68.76	123.573	57.5067	101.75
BMSK0000025		haloacid dehalogenase	157.39	145.69	152.05	88.23	70.11	82.45	80.14	69.11	80.37	57.72	55	56.64	46.55	48.4	61.29	43.37	45.59	39.42	40.22	40.96	43.93	29.5	34.54	33.02	36.3	38.31	38.27	25.14	29.08	28.74	40.42	49.1	44.87	151.71	80.2633	76.54	56.4533	52.08	42.7933	41.7033	32.3533	37.6267	27.6533	44.7967
BMSK0000026	EPHB2	ephrin type-B receptor 1-B [Plutella xylostella]	14.38	15.77	16.29	21.43	15.8	18.54	19.08	17.89	17.16	15.46	12.19	11.46	10.36	9.35	12.61	6.78	6.21	6.13	7.44	6.96	7.98	5.34	5.52	5.71	8.67	8.85	8.03	6.06	5.32	5.52	10.48	10.98	10.95	15.48	18.59	18.0433	13.0367	10.7733	6.37333	7.46	5.52333	8.51667	5.63333	10.8033
BMSK0000027	frc	UDP-sugar transporter UST74c	9.51	9.47	7.93	13.48	12.03	13.3	15.88	15.76	13.14	7.36	9.39	7.09	7.34	6.48	8.59	2.06	2.77	2.33	2.91	2.18	1.99	0.66	0.83	0.4	1.59	1.02	0.85	0.78	0.33	0.44	1.31	0.73	0.08	8.97	12.9367	14.9267	7.94667	7.47	2.38667	2.36	0.63	1.15333	0.516667	0.706667
BMSK0000028	Uqcrc1	cytochrome b-c1 complex subunit 1, mitochondrial-like [Amyelois transitella]	0	0	0	0	0.09	0	0	0	0	0	0	0	0	0	0	0	0.18	0	0	0	0	0.16	0	0.08	0	0.07	0.08	0.09	0	0.09	0	0	0	0	0.03	0	0	0	0.06	0	0.08	0.05	0.06	0
BMSK0000029	PMPCB	Mitochondrial processing peptidase beta subunit [Operophtera brumata]	0	0.08	0	0	0	0.1	0.1	0	0	0	0	0	0	0.09	0	0	0	0	0	0	0.08	0.08	0	0	0	0	0	0.09	0	0.09	0	0	0	0.026667	0.033333	0.033333	0	0.03	0	0.026667	0.026667	0	0.06	0
BMSK0000030	DPEP1	Membrane dipeptidase (Peptidase family M19)	0	0	0	0	0	0	0	0.66	0.43	0.25	0	0.93	0.63	2.06	1.91	13.28	6.16	7.49	4.62	7.05	9.44	4.71	6.25	13.77	7.49	4.51	8.66	3.06	7.65	2.57	6.58	2.67	2.01	0	0	0.363333	0.393333	1.53333	8.97667	7.03667	8.24333	6.88667	4.42667	3.75333
BMSK0000031	Pxd	peroxidase-like isoform X3	0.22	0.25	0.4	0.22	0.11	0.12	0.23	0.21	0.49	0.27	0.26	0.37	0.09	0.16	0.05	0.2	0.21	0.09	0	0	0.09	0.28	0.23	0.46	0.36	0.35	0.13	0.25	0.32	0.44	0.31	0.28	0.26	0.29	0.15	0.31	0.3	0.1	0.166667	0.03	0.323333	0.28	0.336667	0.283333
BMSK0000032	Pxd	Animal haem peroxidase	0	0	0	0	0	0	0	0	0	0	0	0	0	0	0	0	0	0	0	0	0	0	0	0	0	0	0	0	0	0	0	0	0	0	0	0	0	0	0	0	0	0	0	0
BMSK0000033		-	0	0	0	0	0	0	0	0	0	0	0	0	0	0	0	0	0	0	0	0	0	0	0	0	0	0	0	0	0	0	0	0	0	0	0	0	0	0	0	0	0	0	0	0
BMSK0000034		-	0	0	0	0	0	0	0	0	0	0	0	0	0	0	0	0	0	0	0	0	0	0	0	0	0	0	0	0	0	0	0	0	0	0	0	0	0	0	0	0	0	0	0	0
BMSK0000035		-	0	0	0	0	0	0	0	0	0	0	0	0	0	0.36	0	0	0	0	0	0	0	0	0	0	0	0	0	0	0	0	0	0	0	0	0	0	0	0.12	0	0	0	0	0	0
BMSK0000036	DPEP1	Membrane dipeptidase (Peptidase family M19)	0	0	0	0.68	0.47	0.42	1	0.33	0.58	4.62	3.49	4.55	5.41	7.54	6.48	24.97	27.32	26.9	18.19	14.35	18.22	28.68	21.45	21.54	17.08	18.62	15.78	16.72	16.66	18.58	8.2	7.4	8.22	0	0.523333	0.636667	4.22	6.47667	26.3967	16.92	23.89	17.16	17.32	7.94
BMSK0000037	ACT2	actin-52	0.1	0.11	0	0.25	0.24	0	0	0.37	0	0	0.36	0.12	0.1	0.12	0	0	0.24	0.22	0	0	0	0.32	0.11	0	0	0	0	0	0	0	0	0	0	0.07	0.163333	0.123333	0.16	0.073333	0.153333	0	0.143333	0	0	0
BMSK0000038		actin-85C	0	0.11	0	0	0.12	0.14	0	0	0	0	0	0	0	0	0	0	0	0	0	0	0	0	0	0	0	0	0	0	0.11	0	0	0	0	0.036667	0.086667	0	0	0	0	0	0	0	0.036667	0
BMSK0000039		dipeptidase 1-like	0	0	0	0	0	0	0	0	0	0	0	0	0	0	0	0	0	0	0	0	0	0	0	0	0	0	0	0	0	0	0	0	0	0	0	0	0	0	0	0	0	0	0	0
BMSK0000040		-	4.42	2.45	0	0	0	14.65	0	3.63	0	0	0	4.75	7.25	5.96	0	0	0	4.09	0	0	0	0	0.16	0	0.51	3.43	0	0	2.82	0	0	0	0	2.29	4.88333	1.21	1.58333	4.40333	1.36333	0	0.053333	1.31333	0.94	0
BMSK0000041		-	0	0	0	0	0	0	0	0	0	0	0	0	0	0	0	0	0	0	0	0	0	0	0	0	0	0	0	0	0	0	0	0	0	0	0	0	0	0	0	0	0	0	0	0
BMSK0000042		-	0	0	0	0	0	0	0	0	0	0	0	0	0	0	0	0	0	0	0	0	0	0	0	0	0	0	0	0	0	0	0	0	0	0	0	0	0	0	0	0	0	0	0	0
BMSK0000043		-	0	0	0	0	0	0	0	0	0	0	0	0	0	0	0	0	0	0	0	0	0	0	0	0	0	0	0	0	0	0	0	0	0	0	0	0	0	0	0	0	0	0	0	0
BMSK0000044	KLF6	hypothetical protein KGM 08807 [Danaus plexippus]	0.06	0.05	0.08	3.86	3.09	3.11	3.21	3.09	2.8	5.54	4.69	4.19	4.28	3.87	6.04	10.99	9.99	8.72	20.71	18.91	23.16	17.55	15.73	13.9	30.42	31.6	27.85	22.02	21.49	23.8	21.78	26.63	22.46	0.063333	3.35333	3.03333	4.80667	4.73	9.9	20.9267	15.7267	29.9567	22.4367	23.6233
BMSK0000045		OTU-like cysteine protease	0	0	0	0	0	0	0	0	0	0	0	0	0	0	0	0	0	0	0	0	0	0	0	0	0	0	0	0	0	0.86	0	0	0	0	0	0	0	0	0	0	0	0	0.286667	0
BMSK0000046	luna	-	0	0	0	0	0	0	0	0	0	0	0	0	0	0	0	0	0	0	0	0	0	0	0	0	0	0	0	0	0	0	0	0	0	0	0	0	0	0	0	0	0	0	0	0
BMSK0000047	Cyp303a1	probable cytochrome P450 303a1	0	0	0	0.09	0	0.09	0	0	0	0	0	0	0.07	0	0	0.08	0.08	0	0.15	0.07	0.07	0.07	0	0	0.07	0	0	0	0	0.08	0.21	0.15	0.07	0	0.06	0	0	0.023333	0.053333	0.096667	0.023333	0.023333	0.026667	0.143333
BMSK0000048		Transposase IS4	0	0.03	0.06	0	0	0.14	0	0	0	0	0	0	0	0	0	0	0	0.41	0.13	0	0	0	0	0	0	0	0	0	0	0.58	0	0	0	0.03	0.046667	0	0	0	0.136667	0.043333	0	0	0.193333	0
BMSK0000049	mgat4a	alpha-1,3-mannosyl-glycoprotein 4-beta-N-acetylglucosaminyltransferase B isoform X1	0	0	0	0	0	0	0	0	0.21	0	0	0	0	0	0	0	0.1	0	0	0	0	0	0	0	0	0	0	0	0	0	0	0	0.08	0	0	0.07	0	0	0.033333	0	0	0	0	0.026667
BMSK0000050		-	0	0	0	0	0	0	0	0	0	0	0	0	0	0	0	0	0	0	0	0	0	0	0	0	0	0	0	0	0	0	0	0	0	0	0	0	0	0	0	0	0	0	0	0
BMSK0000051		antigen LPMC-61	0	0	0	0.32	0	0.17	0	0	0.32	0.16	0.15	0.31	0	0	0.31	0	0.15	0.27	0	0	0	0	0	0	0	0	0	0.14	0.13	0	0	0	0	0	0.163333	0.106667	0.206667	0.103333	0.14	0	0	0	0.09	0
BMSK0000052		MIF-like protein mif-2	0.53	0	0.3	0.66	0	0	0	0	0	0	0.31	0	0	0	0	0.29	0	0.28	1.69	1.06	3.54	0.27	0.27	0	1.04	2	3.27	0.28	1.59	0.85	3.27	2.91	4.62	0.276667	0.22	0	0.103333	0	0.19	2.09667	0.18	2.10333	0.906667	3.6
BMSK0000053	pde-5	probable 3',5'-cyclic phosphodiesterase pde-5 isoform X3 [Amyelois transitella]	77.31	87.66	101.17	19.68	15.83	18.08	23.97	21.62	16.43	4.73	2.51	3.26	1.02	1.12	1.09	3.84	2.7	0.82	0.37	0.24	0.78	0.39	3.49	4.9	0.19	0.07	0.11	0.1	0.47	0.22	3.41	0.15	0.39	88.7133	17.8633	20.6733	3.5	1.07667	2.45333	0.463333	2.92667	0.123333	0.263333	1.31667
BMSK0000054	Slc25a19	mitochondrial thiamine pyrophosphate carrier	0	0	0	0	0	0	0	0	0	0	0	0	0	0.15	0	0	0	0	0	0	0	0.14	0	0	0	0.22	0.25	0.29	0	0.14	0	0	0.13	0	0	0	0	0.05	0	0	0.046667	0.156667	0.143333	0.043333
BMSK0000055		uncharacterized protein DDB G0272718	17.48	19.49	22.51	7.53	5.18	5.23	7.76	6.95	4.87	3.91	3.83	3.53	2.24	2.27	3.79	2.59	2.35	2.4	0.92	1.16	0.85	1.96	2.84	2.32	0.72	1.1	0.92	1.92	1.87	2.66	1.89	1.24	0.97	19.8267	5.98	6.52667	3.75667	2.76667	2.44667	0.976667	2.37333	0.913333	2.15	1.36667
BMSK0000056		cAMP-dependent protein kinase regulatory subunit-like	19.73	20.99	20.41	12.78	8.49	10.15	6.38	6.29	6.73	3.83	5.19	5.03	4.43	2.8	3.39	1	1.7	1.74	0	0.83	0.02	1.4	3.81	1.25	0.65	0	0.26	0.6	1.29	0.89	0.56	0.28	1.85	20.3767	10.4733	6.46667	4.68333	3.54	1.48	0.283333	2.15333	0.303333	0.926667	0.896667
BMSK0000057		uncharacterized protein LOC101744149	26.9	32.45	38.98	26.82	14.67	22.06	21.27	18.69	16.29	15.47	11.01	12.12	10.34	9.31	14.59	7.65	7.6	7.29	8.21	7.49	7.75	6.49	6.21	6.69	8.01	8.06	6.76	4.48	6.3	5.59	8.38	9.65	9.13	32.7767	21.1833	18.75	12.8667	11.4133	7.51333	7.81667	6.46333	7.61	5.45667	9.05333
BMSK0000058		AAEL005572-PA [Aedes aegypti]	0.1	0.36	0.38	0.16	0.15	0	0.16	0	0.11	0.2	0.05	0.13	0.09	0.1	0.16	0.06	0	0.05	0.11	0.08	0.06	0.17	0.2	0	0.05	0.18	0	0.13	0.07	0	0.05	0	0.19	0.28	0.103333	0.09	0.126667	0.116667	0.036667	0.083333	0.123333	0.076667	0.066667	0.08
BMSK0000059		zinc finger protein 135 isoform X1	35.07	36.09	37.05	30.11	28.01	27.57	41.34	40.81	33.46	21.2	17.6	16.73	11.53	11.87	14.65	5.87	5.75	6.16	3.64	3.5	3.58	1.48	2.27	2.11	3.68	4.03	2.65	1.58	1.33	1.21	5.47	4.92	5.48	36.07	28.5633	38.5367	18.51	12.6833	5.92667	3.57333	1.95333	3.45333	1.37333	5.29
BMSK0000060		transcriptional repressor CTCF	29.34	39.03	44.09	33.29	21.37	27.9	31.72	26.1	21.73	22.71	16.08	13.74	12.84	12.68	18.6	10.7	8.92	8.2	8.22	7.25	8.49	8.49	7.83	7.7	10.29	10.43	8.56	8.35	8.49	8.04	8.76	8.6	8.8	37.4867	27.52	26.5167	17.51	14.7067	9.27333	7.98667	8.00667	9.76	8.29333	8.72
BMSK0000061	SLC35C2	-	0.83	2.51	0	0.48	0	0	2.47	0.13	2.47	1.09	0	0	0.07	1.47	0.01	0.24	0	0	0.17	0	0	0.56	0.2	0	0	0	0.19	0.06	0	0	0.26	0.31	0	1.11333	0.16	1.69	0.363333	0.516667	0.08	0.056667	0.253333	0.063333	0.02	0.19
BMSK0000062	SLC35C2	solute carrier family 35 member C2	8.1	6.79	7.92	1.91	2.6	2.9	2.53	3.97	1.78	0.7	1.27	0.51	0.6	0.4	0.6	0.52	0.54	0.39	0.93	0.76	0.49	0.71	0.3	0.27	0.4	0.32	0.41	0.14	0.37	0.17	0.52	0.46	0.5	7.60333	2.47	2.76	0.826667	0.533333	0.483333	0.726667	0.426667	0.376667	0.226667	0.493333
BMSK0000063		protein KBP homolog [Amyelois transitella]	0	0	0	0	0	0	0	0.07	0	0	0	0	0	0	0	0	0	0	0	0	0	0	0	0	0	0	0	0	0	0.07	0	0	0	0	0	0.023333	0	0	0	0	0	0	0.023333	0
BMSK0000064		-	0	0	0	0	0	0	0	0	0	0	0	0	0	0	0	0	0	0	0	0	0	0	0	0	0	0	0	0	0	0	0	0	0	0	0	0	0	0	0	0	0	0	0	0
BMSK0000065	Mylk	putative myosin light chain kinase [Danaus plexippus]	0	0	0	0	0	0.06	0	0	0.06	0.06	0	0.05	0	0	0	0	0	0	0	0	0.05	0	0	0	0	0	0	0	0	0	0	0	0	0	0.02	0.02	0.036667	0	0	0.016667	0	0	0	0
BMSK0000066	unc-22	Immunoglobulin I-set domain	15.17	21.29	27.66	6.85	3.47	6.45	8.29	7.15	4.55	1.31	0.72	0.94	0.32	0.26	0.37	0.75	0.41	0.17	0.23	0.14	0.1	0.59	0.88	0.51	0.25	0.12	0.15	0.47	0.5	0.78	0.51	0.22	0.22	21.3733	5.59	6.66333	0.99	0.316667	0.443333	0.156667	0.66	0.173333	0.583333	0.316667
BMSK0000067	TTN	titin homolog	0.02	0.08	0.12	0.05	0.01	0	0.05	0.02	0.02	0.01	0.01	0.02	0	0	0	0	0	0	0	0	0	0	0.01	0	0	0.01	0	0	0.01	0.01	0	0	0	0.073333	0.02	0.03	0.013333	0	0	0	0.003333	0.003333	0.006667	0
BMSK0000068	HMCN2	Immunoglobulin I-set domain	7.38	6.09	7.18	1.48	2.88	3.62	2.67	4.93	2.28	0.72	0.63	1.41	0	0.21	0.63	0.81	0.21	0.38	0	0	0	0	0.18	0.36	0	0	0	0.2	0.18	0.2	0.46	0	0	6.88333	2.66	3.29333	0.92	0.28	0.466667	0	0.18	0	0.193333	0.153333
BMSK0000069	Map3k12	mitogen-activated protein kinase kinase kinase 12-like	4.26	3.93	6.9	1.76	1.1	0.96	1.38	1.95	1.5	0.95	0.35	0.3	0.37	0.18	0.27	0.14	0.18	0.18	0.38	0.13	0.29	0.11	0.23	0.14	0.65	0.79	0.95	0	0	0.24	3.34	2.74	3.45	5.03	1.27333	1.61	0.533333	0.273333	0.166667	0.266667	0.16	0.796667	0.08	3.17667
BMSK0000070		-	0	0	0	0	0	0	0	0	0	0	0	0	0	0	0	0	0	0	0	0	0	0	0	0	0	0	0	0	0	0	0	0	0	0	0	0	0	0	0	0	0	0	0	0
BMSK0000071		ADP-ribosylation factor GTPase-activating protein 1	12.92	14.55	18.13	22.05	13.79	17.2	20.06	17.08	16.44	22.73	18.45	18	15.04	14.3	20.7	16.68	15.04	14.95	11.31	11.1	11.74	17.11	15.18	15.29	12.53	12.72	10.79	16.81	15.95	16.09	11.12	13.84	11.2	15.2	17.68	17.86	19.7267	16.68	15.5567	11.3833	15.86	12.0133	16.2833	12.0533
BMSK0000072		ADP-ribosylation factor GTPase-activating protein 1 isoform X2	0.19	0	0.38	0.78	0	0.41	0.42	1.96	0	0	0.42	0.4	0.93	0.71	0	0.63	0.81	1.35	1.77	1.39	1.28	0.69	1	1.36	0.31	0.72	0	1.77	1.29	1.29	0	1.72	0.62	0.19	0.396667	0.793333	0.273333	0.546667	0.93	1.48	1.01667	0.343333	1.45	0.78
BMSK0000073		-	0	0	0	0	0	0	0	0	0	0	0	0	0	0	0	0	0	0	0	0	0	0	0	0	0	0	0	0	0	0	0	0	0	0	0	0	0	0	0	0	0	0	0	0
BMSK0000074	ARFGAP1	ADP-ribosylation factor GTPase-activating protein 1 isoform X1	26.3	26.79	22.99	12.93	20.28	21.62	13.99	32.28	10.76	14.18	23.99	5.13	6.68	18.18	7.34	7.92	7.08	14.43	20.02	20.07	14.77	6.71	0.11	0	7.99	9.34	9.1	0	0	1.04	8.72	15	6.34	25.36	18.2767	19.01	14.4333	10.7333	9.81	18.2867	2.27333	8.81	0.346667	10.02
BMSK0000075	Ptpn1	Bmptp-Z and Bmap-A fusion protein gamma	42.95	61.71	71.23	41.06	23.62	20.97	40.96	45.89	14.52	9.19	0	0	3.07	4.43	2.34	8.69	8.34	0	1.47	3.59	0	0	0	0	0	0	0	0	0	0	0	0	0	58.63	28.55	33.79	3.06333	3.28	5.67667	1.68667	0	0	0	0
BMSK0000076	Ptp61F	protein tyrosine phosphatase isoform X1	126.3	120.82	118.24	59.59	49.06	57.16	48.07	53.8	47.25	34.02	25.13	27.57	20.1	19.63	23.16	22.08	21.29	17.78	16.79	15.18	16.68	25.51	22.43	21.45	20.54	21.44	20.36	24.73	26.32	24.95	21.29	21.03	22.03	121.787	55.27	49.7067	28.9067	20.9633	20.3833	16.2167	23.13	20.78	25.3333	21.45
BMSK0000077	PEX16	peroxisomal membrane protein PEX16	11.31	10.47	13.45	15.69	12.45	14.73	18.01	16.74	16.53	16.02	13.86	15.92	13.22	11.21	17.32	15.46	15.33	14.11	16.87	15.92	16.83	13.73	14.64	14.85	12.72	13.1	11.32	17.87	16.58	14.9	13.55	15.96	16.06	11.7433	14.29	17.0933	15.2667	13.9167	14.9667	16.54	14.4067	12.38	16.45	15.19
BMSK0000078	jarid2b	JmjC domain, hydroxylase	39.86	45.71	59.84	21.45	15.23	18.38	26.07	24.94	15.26	17.07	14.13	12.06	13.47	11.78	16.3	13.84	12.15	10.8	10.02	9.49	10.58	13.48	11.34	10.5	11.83	12.38	10.53	12.65	12.34	13.06	10.97	11.19	11.36	48.47	18.3533	22.09	14.42	13.85	12.2633	10.03	11.7733	11.58	12.6833	11.1733
BMSK0000079	rbr-2	protein Jumonji isoform X1	0	0	0	0.06	0	0	0.04	0.04	0	0.08	0.02	0	0.02	0.06	0.04	0.04	0.06	0.03	0	0.03	0	0	0.05	0	0	0.04	0.02	0.02	0.02	0.02	0.03	0	0.05	0	0.02	0.026667	0.033333	0.04	0.043333	0.01	0.016667	0.02	0.02	0.026667
BMSK0000080		protein jim lovell isoform X2	3.91	3.91	3.99	2.41	2.43	2.54	2.75	2.45	2.1	1.97	1.87	1.72	1.45	1.33	1.9	1.36	1.48	1.37	1.44	1.32	1.33	1.5	1.45	1.55	1.78	1.72	1.42	1.58	1.9	2	1.79	1.87	1.61	3.93667	2.46	2.43333	1.85333	1.56	1.40333	1.36333	1.5	1.64	1.82667	1.75667
BMSK0000081		uncharacterized protein LOC101745111 isoform X1	16.28	18.1	20.14	22.49	15.8	18.91	23.13	19.51	16.57	16.96	13.58	12.64	11.18	10.77	16.07	10.95	10.04	9.22	10.01	9.16	10.53	12.95	11.36	11.55	13.6	13.3	11.19	12.22	12.54	12.82	12.97	14.96	13.49	18.1733	19.0667	19.7367	14.3933	12.6733	10.07	9.9	11.9533	12.6967	12.5267	13.8067
BMSK0000082	ttk	longitudinals lacking protein-like	25.51	26.44	32.06	2.2	0.56	1.84	6.46	11.13	1.7	0	0	0	0	0	0	0	0.44	0	0	0	0	0	0	0	0	0	0	0	0	0	0	0	0	28.0033	1.53333	6.43	0	0	0.146667	0	0	0	0	0
BMSK0000083		-	0	0	0	0	0	0	0	0	0	0	0	0	0	0	0	0	0	0	0	0	0	0	0	0	0	0	0	0	0	0	0	0	0	0	0	0	0	0	0	0	0	0	0	0
BMSK0000084		quinone oxidoreductase isoform X1	25.96	26.37	26.99	22.11	19.72	23.39	24.44	22.49	21.2	24.75	21.37	17.24	16.55	17.39	20.58	18.39	16.16	15.33	21.97	21.41	24.66	19.15	17.1	15.94	23.78	24.39	21.26	18.7	17.84	18.24	20.51	23.41	21.2	26.44	21.74	22.71	21.12	18.1733	16.6267	22.68	17.3967	23.1433	18.26	21.7067
BMSK0000085	PLXDC2	plexin domain-containing protein 2 isoform X1	93.73	105.28	118.24	152.94	113.93	132.46	141.07	140.76	119.89	146.89	116.28	100.98	73.83	71.55	95.21	62.36	58.52	56.72	28.88	24.69	31.62	57.02	49.08	50.36	28.88	28.68	26.17	39.08	38.98	40.74	19.8	19.29	17.13	105.75	133.11	133.907	121.383	80.1967	59.2	28.3967	52.1533	27.91	39.6	18.74
BMSK0000086		-	0	0	0	0	0	0	0	0	0	0	0	0	0	0	0	0	0	0	0	0	0	0	0	0	0	0	0	0	0	0	0	0	0	0	0	0	0	0	0	0	0	0	0	0
BMSK0000087		biogenesis of lysosome-related organelles complex 1 subunit 2 isoform X2	6.15	6.33	7.35	17.56	11.71	13.46	18.01	14.49	11.84	15.52	11.43	11.54	10.06	8.79	14.69	8.72	6.89	6.74	7.81	6.06	8.16	6.98	7.03	5.42	8.12	9.09	7.42	6.38	4.87	6.98	7.66	8.57	8.29	6.61	14.2433	14.78	12.83	11.18	7.45	7.34333	6.47667	8.21	6.07667	8.17333
BMSK0000088	Glut1	glucose transporter type 1-like	0	0	0	0.06	0	0.14	0	0.19	0.13	0.13	0	0.06	0.11	0.06	0	0	0	0	0	0	0	0	0	0	0	0	0	0	0	0	0.05	0.05	0.05	0	0.066667	0.106667	0.063333	0.056667	0	0	0	0	0	0.05
BMSK0000089		-	0	0	0	0.02	0	0.05	0	0	0.02	0	0.07	0	0	0.02	0	0.05	0.02	0.04	0	0.02	0	0.02	0.02	0	0.02	0.03	0	0.02	0.02	0	0.04	0.02	0.02	0	0.023333	0.006667	0.023333	0.006667	0.036667	0.006667	0.013333	0.016667	0.013333	0.026667
BMSK0000090		uncharacterized protein LOC105842508	0	0	0	0	0	0	0	0	0	0	0	0	0	0	0	0	0	0	0	0	0	0	0	0	0	0	0	0	0	0	0	0	0	0	0	0	0	0	0	0	0	0	0	0
BMSK0000091	alphaTub84B	tubulin alpha-1 chain-like [Papilio polytes]	0	0	0	0	0.1	0	0.21	0.1	0	0	0	0.1	0	0	0.1	0.27	0	0.09	0	0	0	0	0	0	0	0	0.16	0.09	0.08	0	0	0	0	0	0.033333	0.103333	0.033333	0.033333	0.12	0	0	0.053333	0.056667	0
BMSK0000092		uncharacterized protein LOC101742420	0	0	0	0	0	0	0.02	0	0	0.02	0	0.02	0.02	0	0	0	0.02	0	0	0	0	0	0.02	0.03	0	0	0.02	0.02	0.02	0.02	0.03	0.02	0.03	0	0	0.006667	0.013333	0.006667	0.006667	0	0.016667	0.006667	0.02	0.026667
BMSK0000093	Rcc2	protein RCC2 homolog [Amyelois transitella]	15.11	17.78	21.12	62.07	37.57	45.52	58.02	44.65	42.46	65.9	49.39	42.88	43.33	39.7	65.29	34.6	32.08	32.73	28.73	25.96	30.65	33.97	27.76	27.49	32.36	35.14	27.73	28.92	29.48	27.25	30.26	37.09	35.34	18.0033	48.3867	48.3767	52.7233	49.44	33.1367	28.4467	29.74	31.7433	28.55	34.23
BMSK0000094		-	49.09	69.7	48.1	38.35	37.8	42.88	51.12	48.12	29.34	21.51	23.07	10.73	21.31	19.29	22.56	15.95	14.33	10.13	10.62	7.39	16.88	10.61	8.48	3.54	11.05	9.15	7.92	5.87	3.86	2.76	14.98	12.52	11.24	55.63	39.6767	42.86	18.4367	21.0533	13.47	11.63	7.54333	9.37333	4.16333	12.9133
BMSK0000095	Mical	sex-linked proline rich protein, partial	28.13	26	25.91	16.89	17.86	18.57	23.82	25.84	18.47	13.56	11.48	10.28	10.77	8.97	11.92	8.16	7.87	7.86	8.89	8.4	9.78	6.91	7.52	6.3	9.02	9.25	8.06	7.27	7.34	6.65	11.64	9.8	8.74	26.68	17.7733	22.71	11.7733	10.5533	7.96333	9.02333	6.91	8.77667	7.08667	10.06
BMSK0000096	Selp	CUB and sushi domain-containing protein 3 isoform X1	56.64	59.53	60.99	37.36	36.94	40.24	47.36	47.58	34.66	28.16	23.11	20.3	27.01	25.55	25.03	10.87	13.64	11.44	11.77	10.53	13.31	7.99	7.62	8.18	12.51	13.23	12.62	4.3	5.57	5.39	17.4	13.71	13.58	59.0533	38.18	43.2	23.8567	25.8633	11.9833	11.87	7.93	12.7867	5.08667	14.8967
BMSK0000097		PHD-finger	0	0	0	0	0	0	0	0	0.32	0	0	0	0	0	0	0	0	0.28	0	0	0	0	0	0	0	0	0	0	0.27	0	0	0	0	0	0	0.106667	0	0	0.093333	0	0	0	0.09	0
BMSK0000098		uncharacterized protein LOC105842515 isoform X1	0	0	0	0	0	0	0	0	0	0	0	0	0	0	0	0	0	0	0	0	0	0	0	0	0	0	0	0	0	0	0	0	0	0	0	0	0	0	0	0	0	0	0	0
BMSK0000099		SET and MYND domain-containing protein 4-like [Plutella xylostella]	0.62	3.98	2.73	0.02	0.12	0	0.65	0.52	0.56	0	1.15	0.41	0	0	0	0.11	0	0	0	0	0.16	0.47	0.01	0	0.24	0	0	0	0	0	0.37	0.34	0	2.44333	0.046667	0.576667	0.52	0	0.036667	0.053333	0.16	0.08	0	0.236667
BMSK0000100		SET and MYND domain-containing protein 4 [Papilio polytes]	5.22	4.88	5.9	2.44	1.54	2.15	3.85	2.81	2.03	1.94	1.26	0.96	1.58	1.66	1.81	1.48	1.23	0.92	1.32	0.92	1.19	0.95	1.35	0.63	1.27	0.98	0.78	1.04	0.8	0.76	1.33	0.93	1.14	5.33333	2.04333	2.89667	1.38667	1.68333	1.21	1.14333	0.976667	1.01	0.866667	1.13333
BMSK0000101	PDPR	pyruvate dehydrogenase phosphatase regulatory subunit, mitochondrial isoform X1 [Papilio machaon]	34.35	33.87	36.62	12.06	9.04	11.7	11.26	11.15	10.47	5.75	4.81	4.89	3.31	3.06	3.81	3.12	2.43	1.96	2.2	2	2.26	2.2	3.05	2.98	2.66	2.61	2.47	2.09	2.04	2.12	4.43	3.52	3.24	34.9467	10.9333	10.96	5.15	3.39333	2.50333	2.15333	2.74333	2.58	2.08333	3.73
BMSK0000102	ENKUR	enkurin [Papilio xuthus]	0	0	0	0	0	0.57	0	0	0.52	0.52	0.5	0	0	0	0	0	0	0	0	0	0	0.44	0	0	0	0	0	0	0	0	0.2	0	0.21	0	0.19	0.173333	0.34	0	0	0	0.146667	0	0	0.136667
BMSK0000103	Deaf1	deformed epidermal autoregulatory factor 1 isoform X1	18.01	17.99	17.64	15.51	14.15	15.08	16.26	15.9	15.22	13.7	11.46	10.24	8.31	8.41	9.73	6.85	6.12	6.48	5.72	5.26	6.4	6.06	6.14	6.74	7.46	7.22	7.02	6.54	6.12	7.42	7.1	7.31	6.27	17.88	14.9133	15.7933	11.8	8.81667	6.48333	5.79333	6.31333	7.23333	6.69333	6.89333
BMSK0000104		uncharacterized protein LOC101742856 isoform X2	0.77	0.67	0.88	1.53	0.45	2.05	2.62	3.36	0.93	1.08	1.78	0.6	0.65	1.04	0.75	1.22	0.89	1.34	0.41	0	1.2	0.53	0.93	0.39	1.02	0.54	0.49	0.7	0.26	0.28	0.91	0.52	0.9	0.773333	1.34333	2.30333	1.15333	0.813333	1.15	0.536667	0.616667	0.683333	0.413333	0.776667
BMSK0000105		-	0	0	0	0	0	0	0	0	0	0	0	0	0	0	0	0	0	0	0	0	0	0	0	0	0	0	0	0	0	0	0	0	0	0	0	0	0	0	0	0	0	0	0	0
BMSK0000106	LanA	laminin subunit alpha	3.96	4.25	3.92	17.96	25.22	22.69	24.93	35.08	19.23	23.42	30.01	21.56	39.77	42.69	34.95	39.12	36.25	34.62	55.02	47.73	57.33	38.12	30.43	25.75	58.23	63.07	56.51	29.15	31.04	32.2	83.66	64.47	68.43	4.04333	21.9567	26.4133	24.9967	39.1367	36.6633	53.36	31.4333	59.27	30.7967	72.1867
BMSK0000107	Tmc3	uncharacterized protein LOC105842500	0	0	0	0.06	0.05	0.19	0.12	0	0.06	0.06	0.05	0	0.19	0	0.17	0.11	0.16	0.05	0.2	0	0.1	0.34	0.2	0.19	0.28	0.24	0.05	0.41	0.44	0.21	0.18	0.24	0	0	0.1	0.06	0.036667	0.12	0.106667	0.1	0.243333	0.19	0.353333	0.14
BMSK0000108	LanB2	laminin subunit gamma-1	6.12	8.28	8.13	24.95	25.28	23.25	32.79	35.23	21.65	20.45	19.29	16.64	23.03	22.97	24.95	17.04	19.4	18.47	30.47	27.44	32.12	14.11	12.09	11.47	32.3	37.1	31.4	8.3	9.97	9.5	54.69	46.41	48.59	7.51	24.4933	29.89	18.7933	23.65	18.3033	30.01	12.5567	33.6	9.25667	49.8967
BMSK0000109	acj6	abnormal chemosensory jump 6, isoform D	0.64	0.45	0.24	0	0	0	0.55	0	0	0	0	0	0	0	0	0	0	0	0	0	0	0	0	0	0	0	0	0	0	0	0.2	0	0	0.443333	0	0.183333	0	0	0	0	0	0	0	0.066667
BMSK0000110		uncharacterized protein CG1161 isoform X1	48.3	46.75	52.82	66.66	57.28	66.45	72.01	60.61	65.33	83.8	84.38	75.63	68.49	58.83	83.53	58.53	68.3	63	49.35	47.6	53.19	66.24	57.06	56	50.21	49.31	44.72	48.05	49.07	45.65	34.31	45.05	41.66	49.29	63.4633	65.9833	81.27	70.2833	63.2767	50.0467	59.7667	48.08	47.59	40.34
BMSK0000111	Tmem9	conserved hypothetical protein [Ixodes scapularis]	2.19	2.4	2.76	6.43	4.63	4.94	6.81	4.91	4.31	4.03	3.2	2.77	2.38	1.55	3.26	2.18	1.97	1.73	1.37	1.33	1.91	1.82	1.36	1.3	1.48	1.53	1.02	1.33	1.4	1.39	1.55	1.6	1.74	2.45	5.33333	5.34333	3.33333	2.39667	1.96	1.53667	1.49333	1.34333	1.37333	1.63
BMSK0000112		bromodomain-containing protein DDB G0280777-like	12.92	15.51	15.67	10.67	8.61	9.82	10.49	10.4	7.78	5.45	3.83	3.31	2.63	2.67	3.57	3.1	2.63	2.28	2.32	1.72	1.85	2.49	2.76	2.02	2	2	1.67	2.91	2.83	2.96	2.25	1.87	1.82	14.7	9.7	9.55667	4.19667	2.95667	2.67	1.96333	2.42333	1.89	2.9	1.98
BMSK0000113		-	0	0	0	0	0	0	0	0	0	0	0	0	0	0	0	0	0	0	0	0	0	0	0	0	0	0	0	0	0	0	0	0	0	0	0	0	0	0	0	0	0	0	0	0
BMSK0000114	rc3h1	roquin-1 isoform X4	6.62	6.52	6.71	8.51	6.9	5.68	8.06	9.3	7.61	5.53	2.97	2.99	4.69	4.41	3.42	2.16	2.72	1.94	0.8	2.5	2.58	1.71	1.97	1.89	1.76	1.9	0.73	2.33	1.38	2.81	1.32	1.68	2.2	6.61667	7.03	8.32333	3.83	4.17333	2.27333	1.96	1.85667	1.46333	2.17333	1.73333
BMSK0000115		synaptogenesis protein syg-2-like	301.98	291.06	251.17	255.02	259.81	275.34	200.89	258.39	239.44	148.42	71.61	72.4	26.42	31.95	25.09	8.83	8.79	4.63	3.6	0.93	1.32	9.44	7.17	6.07	1.62	0.62	0.86	1.7	2.55	2.13	9.92	0.96	3.27	281.403	263.39	232.907	97.4767	27.82	7.41667	1.95	7.56	1.03333	2.12667	4.71667
BMSK0000116	CalpC	calpain-C-like	3.09	3.31	4.07	4.82	4.3	3.97	4.27	6.03	3.86	4.02	4.46	4.08	5.73	5.65	4.9	4.98	4.35	6.37	6.46	8.4	6.98	3.39	3.73	3.69	4.43	5.17	5.14	3.39	2.94	3.52	7.54	6.58	6.43	3.49	4.36333	4.72	4.18667	5.42667	5.23333	7.28	3.60333	4.91333	3.28333	6.85
BMSK0000117	Sdhaf3	succinate dehydrogenase assembly factor 3, mitochondrial	3.15	4.18	4.46	1.83	1.67	1.65	3.5	1.29	1.8	1.27	0.95	0.93	0.6	0.72	0.35	0.27	0.38	0.25	0.1	0.12	0.19	0.13	0.57	0.35	0.36	0.17	0.09	0.13	0.09	0.39	0.12	0.12	0.26	3.93	1.71667	2.19667	1.05	0.556667	0.3	0.136667	0.35	0.206667	0.203333	0.166667
BMSK0000118	PRPF4B	serine/threonine-protein kinase prp4 isoform X1 [Papilio machaon]	12.01	16.99	19.69	35.4	20.93	28.29	31.07	25.67	22.27	21.62	17.23	16.79	14.53	12.98	21.78	11.3	10.69	10.72	11.57	11.25	11.89	8.75	9.3	8.24	11.75	12.51	9.71	7.31	7.6	6.96	12.51	12.58	13.04	16.23	28.2067	26.3367	18.5467	16.43	10.9033	11.57	8.76333	11.3233	7.29	12.71
BMSK0000119		uncharacterized protein LOC105392398 [Plutella xylostella]	16.04	17.57	19.14	15.8	10.29	12.09	15.26	11.92	10.88	14.64	10.07	10.33	8.09	7.33	10.97	8.72	7.63	7.12	7.28	6.2	8.12	8.05	8.33	8.62	8.54	8.47	7.81	6.31	7.11	7.16	8.01	8.65	7.58	17.5833	12.7267	12.6867	11.68	8.79667	7.82333	7.2	8.33333	8.27333	6.86	8.08
BMSK0000120	IPO7	importin-7 isoform X1	137.51	168.28	167.13	213.18	182.88	196.16	198.88	226.84	179.04	162.93	136.36	120.91	100.42	101.46	107.99	83.36	87.98	81.58	86.47	85.37	91.57	80.34	73.58	73.26	77.89	77.78	75.09	67.95	75.54	72.6	79.04	79.8	73.38	157.64	197.407	201.587	140.067	103.29	84.3067	87.8033	75.7267	76.92	72.03	77.4067
BMSK0000121	Ipo8	importin-7 isoform X1	0	0	0	0	0	0	0	0	0	0	0	0	0	0	0	0	0	0	0	0	0	0	0	0	0	0	0	0	0	0	0	0	0	0	0	0	0	0	0	0	0	0	0	0
BMSK0000122		-	0	0	0	0	0	0	0	0	0	0	0	0	0	0	0	0	0	0	0	0	0	0	0	0	0	0	0	0	0	0	0	0	0	0	0	0	0	0	0	0	0	0	0	0
BMSK0000123	Inpp4b	type I inositol 3,4-bisphosphate 4-phosphatase-like	8.74	7.97	8.86	2.94	3.12	3.59	4.42	4.35	3.86	1.86	1.83	1.49	1.34	1.57	1.27	0.97	0.72	0.96	0.97	0.7	1.04	0.42	0.64	0.69	0.56	0.37	0.52	0.39	0.34	0.29	1.27	0.71	0.78	8.52333	3.21667	4.21	1.72667	1.39333	0.883333	0.903333	0.583333	0.483333	0.34	0.92
BMSK0000124	ndufa12	probable DH dehydrogenase [ubiquinone] 1 alpha subcomplex subunit 12 isoform X2	0	0	0	0	0	0	0	0	0	0	0	0	0	0	0	0	0	0	0	0	0	0	0	0	0	0	0	0	0	0	0	0	0	0	0	0	0	0	0	0	0	0	0	0
BMSK0000125		apterous A isoform X2	0	0	0	0	0	0	0	0	0.2	0	0	0	0	0	0	0	0	0	0	0	0	0	0	0	1.27	0	0	0	0	0	0	0	0	0	0	0.066667	0	0	0	0	0	0.423333	0	0
BMSK0000126	ap	Homeodomain	0.43	0.52	0.7	0.77	1.23	0.81	1.56	0.94	0.39	1.55	2.05	3.15	7.35	5.75	7.49	7.41	10.59	8.34	27.92	21.47	24.73	9.22	9.18	9.69	24.5	26.98	26.5	6.37	6.43	7.25	29.88	26.09	25.98	0.55	0.936667	0.963333	2.25	6.86333	8.78	24.7067	9.36333	25.9933	6.68333	27.3167
BMSK0000127		apterous A	0.14	0.12	0.09	0.05	0.29	0.02	0.11	0.07	0	0.6	0.14	0.62	0.92	1.19	1.59	1.41	1.27	2.95	4.25	4.79	8.17	1.1	1.39	1.78	4.72	6.04	6.76	0.77	0.15	0.45	5.24	4.95	3.59	0.116667	0.12	0.06	0.453333	1.23333	1.87667	5.73667	1.42333	5.84	0.456667	4.59333
BMSK0000128	Lhx2	BAK19078.1 apterous B beta	7.82	12.73	12.46	11.03	5.4	12.65	17.59	11.27	9.73	6.58	9.75	11	12.69	10.42	7.68	8.72	12.34	5.5	4.69	8.86	1.83	9.97	8.92	3.91	4.3	7.78	5.95	5.36	6.29	7.72	11.87	4.2	5.07	11.0033	9.69333	12.8633	9.11	10.2633	8.85333	5.12667	7.6	6.01	6.45667	7.04667
BMSK0000129		otoferlin-like	0	0	0	0	0	0	0	0	0	0	0	0	0	0	0	0	0	0	0	0	0	0	0	0	0	0	0	0	0	0	0	0	0	0	0	0	0	0	0	0	0	0	0	0
BMSK0000130	otof	otoferlin	0	0	0	0	0	0	0	0	0	0	0	0	0	0	0	0	0	0	0	0	0	0	0	0	0	0	0	0	0	0	0	0	0	0	0	0	0	0	0	0	0	0	0	0
BMSK0000131	CarT	solute carrier family 22 member 13-like [Papilio xuthus]	0	0	0	0	0	0	0	0	0	0.05	0	0	0.04	0.05	0	0	0.05	0	0.04	0	0.09	0.04	0.04	0	0	0	0.04	0	0.09	0.14	0	0.04	0	0	0	0	0.016667	0.03	0.016667	0.043333	0.026667	0.013333	0.076667	0.013333
BMSK0000132		-	0	0	0	0	0	0	0	0	0	0	0	0	0	0	0	0	0	0	0	0	0	0	0	0	0	0	0	0	0	0	0	0	0	0	0	0	0	0	0	0	0	0	0	0
BMSK0000133		-	0	0	0	0	0	0	0	0	0	0	0	0	0	0	0	0	0	0	0	0	0	0	0	0	0	0	0	0	0	0	0	0	0	0	0	0	0	0	0	0	0	0	0	0
BMSK0000134		uncharacterized protein LOC101744434	0	0	0	0	0	0	0	0.33	0	0	0	0	0	0	0	0	0	0	0	0	0	0	0	0	0	0	0	0	0	0	0	0.28	0	0	0	0.11	0	0	0	0	0	0	0	0.093333
BMSK0000135		uncharacterized protein LOC101744434	0	0	0	0	0	0	0	0	0.49	0	0	0	0	0	0	0.87	0	0	0	0	0	0	0	0	0	0	0	0	0	0	0	0	0	0	0	0.163333	0	0	0.29	0	0	0	0	0
BMSK0000136		-	0	0	0	0	0	0	0	0	0	0	0	0	0	0	0	0	0	0	0	0	0	0	0	0	0	0	0	0	0	0	0	0	0	0	0	0	0	0	0	0	0	0	0	0
BMSK0000137		uncharacterized protein LOC101737320 isoform X2	0	0	0	0	0	0	0	0	0.1	0	0.1	0	0	0	0.2	0	0	0	0	0	0	0	0	0	0	0	0	0	0.09	0	0	0	0	0	0	0.033333	0.033333	0.066667	0	0	0	0	0.03	0
BMSK0000138	letmd1	LETM1 domain-containing protein 1	28.63	30.37	27.34	11.41	11.03	11.22	12.93	13.45	10.33	4.56	5.86	5.17	4.01	4.61	6.97	4.8	4.25	4.41	3.22	2.84	2.92	3.76	3.91	3.77	2.18	2.91	2.47	4.01	4.69	4.45	3.05	3.62	3.38	28.78	11.22	12.2367	5.19667	5.19667	4.48667	2.99333	3.81333	2.52	4.38333	3.35
BMSK0000139	Sema5a	Uncharacterized protein OBRU01 18498 [Operophtera brumata]	0.86	0.79	0.92	0.25	0.17	0.15	0.25	0.65	0.35	0.21	0.03	0.27	0.03	0.07	0.03	0.39	0.13	0.18	0.12	0.03	0.03	0.06	0.12	0.06	0	0	0.06	0.16	0.09	0.13	0.08	0	0.03	0.856667	0.19	0.416667	0.17	0.043333	0.233333	0.06	0.08	0.02	0.126667	0.036667
BMSK0000140		melatonin receptor-like	0	0	0	0	0	0	0	0	0	0	0	0	0	0	0	0	0	0	0	0.14	0	0	0	0	0.13	0.45	0.26	0	0	0	0.77	0.81	0.65	0	0	0	0	0	0	0.046667	0	0.28	0	0.743333
BMSK0000141	Ppp1r12b	protein phosphatase 1 regulatory subunit 12C isoform X13	44.07	42.55	42.02	90.38	75.13	81.15	78.26	65.57	81.7	82.95	81.15	81.58	58.46	49.84	66.55	41.7	43.85	43.18	25.65	24.34	25.46	35.94	40.66	42.02	24.95	23.33	19.92	33.68	31.41	33.52	22.06	24.83	21.97	42.88	82.22	75.1767	81.8933	58.2833	42.91	25.15	39.54	22.7333	32.87	22.9533
BMSK0000142	PPP1R12A	-	67.38	99.14	107.51	127.76	103.85	120.37	134.58	114.52	83.39	89.21	97.5	49.3	63.03	52.49	63.52	47.26	49.61	31.2	21.16	17.12	23.09	32.27	25.51	17.26	19.85	18.93	14.77	11.03	22.09	21.28	21.18	14.89	12.5	91.3433	117.327	110.83	78.67	59.68	42.69	20.4567	25.0133	17.85	18.1333	16.19
BMSK0000143	DIP2	disco-interacting protein 2	9.03	10.38	9.58	28.38	37.83	31.15	34.52	39.93	23.86	34	41.81	32.77	34.05	30.87	31.53	17.56	18.54	18.58	12.9	12.19	13.62	11.77	11.51	10.67	12.4	12.77	11.85	7.9	7.39	7.91	10.75	10.17	10.46	9.66333	32.4533	32.77	36.1933	32.15	18.2267	12.9033	11.3167	12.34	7.73333	10.46
BMSK0000144	DIP2	-	0	0	0	0	0	0	0	0	0	0	0	0	0	0	0	0	0	0	0	0	0	0	0	0	0	0	0	0	0	0	0	0	0	0	0	0	0	0	0	0	0	0	0	0
BMSK0000145		arf-GAP with Rho-GAP domain, ANK repeat and PH domain-containing protein 2 isoform X1	0	0	0	0	0	0	0	0	0	0	0	0	0	0	0	0	0	0	0	0	0	0	0	0	0	0	0	0	0	0	0	0	0	0	0	0	0	0	0	0	0	0	0	0
BMSK0000146		arf-GAP with Rho-GAP domain, ANK repeat and PH domain-containing protein 2	6.56	9.23	10.24	7.57	4.38	6.07	6.84	5.85	4.49	6.27	4.76	3.95	3.61	3.22	5.17	3.8	2.82	2.83	2.6	2.43	2.69	3.55	2.8	2.98	3.14	3.23	2.46	3.04	3.09	2.99	2.28	2.7	2.72	8.67667	6.00667	5.72667	4.99333	4	3.15	2.57333	3.11	2.94333	3.04	2.56667
BMSK0000147	D H5	dynein heavy chain 5, axonemal-like	0.21	0.46	0.36	0.25	0.28	0.16	0.04	0.11	0.11	0.11	0.03	0.17	0	0.07	0.11	0	0	0	0	0	0	0.03	0.03	0	0	0.03	0	0.03	0.03	0.03	0	0	0.03	0.343333	0.23	0.086667	0.103333	0.06	0	0	0.02	0.01	0.03	0.01
BMSK0000148		uncharacterized protein LOC101738102	20.09	19.34	19.21	18.3	11.97	16.86	15.15	13.35	16.15	15.25	12.66	14.04	10.02	12.03	18.41	7.98	9.76	8.75	9.12	10.49	10.09	6.73	7.75	6.72	8.27	11.54	11.95	6.77	5.9	6.07	10.09	11.76	12.62	19.5467	15.71	14.8833	13.9833	13.4867	8.83	9.9	7.06667	10.5867	6.24667	11.49
BMSK0000149		-	0	0	0	0	0	0	0	0	0	0	0	0	0	0	0	0	0	0	0	0	0	0	0	0	0	0	0	0	0	0	0	0	0	0	0	0	0	0	0	0	0	0	0	0
BMSK0000150		KWMTBOMO00142	58.82	68.37	71.21	38.41	26.54	34.84	36.98	29.31	31.32	39.74	28.09	28.77	19.65	23.55	32.07	30.75	32.73	32.77	21.66	21.36	24.49	37.82	28.29	33.97	16.2	17.7	16.05	38.25	40.49	39.74	19.76	29.09	25.06	66.1333	33.2633	32.5367	32.2	25.09	32.0833	22.5033	33.36	16.65	39.4933	24.6367
BMSK0000151	Dnah5	dynein heavy chain 5, axonemal	0.26	0.32	0.31	0.27	0.12	0.12	0.12	0.14	0.02	0.19	0.1	0.07	0.09	0.09	0.09	0.02	0.05	0.07	0.07	0.05	0.07	0.08	0.12	0.09	0.01	0.03	0.04	0.03	0.08	0.04	0.07	0.03	0.05	0.296667	0.17	0.093333	0.12	0.09	0.046667	0.063333	0.096667	0.026667	0.05	0.05
BMSK0000152	sesB	ADP,ATP carrier protein-like isoform X1	1.1	1.13	0.76	0.51	0.65	0.36	0.52	0.16	0.66	0.82	0.48	0.32	0.28	0.32	0.48	0.15	0.63	0.86	0.15	0.28	0.43	0.71	0.28	0.28	0.14	0	0.13	0.45	1.25	0.3	0.13	0	0	0.996667	0.506667	0.446667	0.54	0.36	0.546667	0.286667	0.423333	0.09	0.666667	0.043333
BMSK0000153	ABCF2	ATP-binding cassette sub-family F member 2 isoform X1	173.83	182.04	182.61	405.74	355.61	391.23	414.73	414.68	379.07	351.65	315.81	275.08	190.35	184.21	211.38	165.34	167.34	159.09	105.14	104.84	109.45	167.78	153.98	150.05	116.24	119.96	112.54	143.21	142.66	147.36	120.53	134.26	127.14	179.493	384.193	402.827	314.18	195.313	163.923	106.477	157.27	116.247	144.41	127.31
BMSK0000154		-	0	0	0	0	0	0	0	0	0	0	0	0	0	0	0	0	0	0	0	0	0	0	0	0	0	0	0	0	0	0	0	0	0	0	0	0	0	0	0	0	0	0	0	0
BMSK0000155	SLC25A25	calcium-binding mitochondrial carrier protein SCaMC-2 isoform X2	43.22	52.28	61.37	28.33	21.07	27.28	31.04	25.9	23.26	13.72	10.07	9.85	9.87	8.42	12.52	7.5	6.26	5.18	4.01	4.69	4.71	4.97	5.17	5.85	3.65	3.38	2.83	3.17	3.35	3.32	4.59	3.09	3.83	52.29	25.56	26.7333	11.2133	10.27	6.31333	4.47	5.33	3.28667	3.28	3.83667
BMSK0000156	slc25a24-b	calcium-binding mitochondrial carrier protein SCaMC-2-like isoform X1	23.59	47.68	44.68	19.66	12.87	19.06	26.38	23.84	18.61	0	4.37	4.11	3.5	0.4	6.79	6.64	5.54	4.97	5.7	4.64	3.21	2.69	0	2.98	1.27	0.21	0.39	0.38	0.79	1.65	4.84	0.41	6.05	38.65	17.1967	22.9433	2.82667	3.56333	5.71667	4.51667	1.89	0.623333	0.94	3.76667
BMSK0000157	Nr2e1	nuclear receptor subfamily 2 group E member 1 [Amyelois transitella]	142.05	163.25	173.32	45.96	32.31	41.77	46.08	47.93	36.4	11.42	4.91	6.4	1.76	3.38	2.48	5.89	4.86	1.41	1.43	1.3	1.7	1.67	4.37	4.24	0.76	0.38	1.31	0.44	0.45	0.64	5.59	1	0.96	159.54	40.0133	43.47	7.57667	2.54	4.05333	1.47667	3.42667	0.816667	0.51	2.51667
BMSK0000158		-	0	0	0	0	0	0	0	0	0	0	0	0	0	0	0	0	0	0	0	0	0	0	0	0	0	0	0	0	0	0	0	0	0	0	0	0	0	0	0	0	0	0	0	0
BMSK0000159	coq8b	atypical kinase COQ8B, mitochondrial isoform X1	83.6	93.75	95.74	96.91	99.37	98.53	98.64	111.86	93.77	85.08	91.64	79.99	66.33	64.15	68.24	52.81	57.65	57.57	49.67	46.58	45.36	42.12	46.03	42.8	43.04	40.59	41.65	35.58	37.05	37.92	51.23	45.46	47.09	91.03	98.27	101.423	85.57	66.24	56.01	47.2033	43.65	41.76	36.85	47.9267
BMSK0000160		-	6.11	4.11	4.74	1.79	3.4	1.81	2.7	4.1	3.35	2.01	0.63	0.56	0.31	0.07	0.21	0.27	0.12	0.08	0.09	0	0.13	0.08	0.17	0.14	0.02	0	0	0	0.04	0.09	0.94	0	0.04	4.98667	2.33333	3.38333	1.06667	0.196667	0.156667	0.073333	0.13	0.006667	0.043333	0.326667
BMSK0000161	nwk	nervous wreck isoform X2	0	0	0	0.12	0	0.13	0.13	0	0.06	0	0	0.06	0	0	0.06	0.11	0	0	0	0.05	0.05	0	0.05	0	0	0	0	0	0.05	0.06	0	0	0	0	0.083333	0.063333	0.02	0.02	0.036667	0.033333	0.016667	0	0.036667	0
BMSK0000162	nwk	Fes/CIP4, and EFC/F-BAR homology domain	0	0	0	0	0	0	0	0	0	0	0	0	0	0	0	0	0	0	0	0	0	0	0	0	0	0	0	0	0	0	0	0	0	0	0	0	0	0	0	0	0	0	0	0
BMSK0000163	rno	XP 012551491.1 PHD finger protein rhinoceros	5.15	6.06	6.56	9.53	6.01	7.32	10.73	9.29	6.57	6.98	5.18	4.41	3.95	3.3	5.37	4.27	2.75	3.24	2.47	2.09	2.68	3.35	3.27	2.53	3.03	3.22	2.46	4.13	3.58	4.61	2.97	3.17	2.8	5.92333	7.62	8.86333	5.52333	4.20667	3.42	2.41333	3.05	2.90333	4.10667	2.98
BMSK0000164	rno	XP 012551495.1 PHD finger protein rhinoceros	0.84	1.71	1.15	0	0.69	0.37	1.4	1.25	1.05	0	0.45	0.34	0.26	0.16	0.41	0.34	0.95	0	0	0.15	0	0	0	0	0	0	0.11	0	0.12	0	0.48	0	0	1.23333	0.353333	1.23333	0.263333	0.276667	0.43	0.05	0	0.036667	0.04	0.16
BMSK0000165	RhoGAP68F	RhoGAP domain	18.96	21.76	26.91	23.24	14.22	17.5	20.73	18.1	16.53	26.02	17.33	18.01	15.14	15.26	24.04	22.95	15.9	18.53	14.84	13.05	15.46	22.61	18.16	17.43	17.35	17.98	15.46	21.51	20.52	21.64	12	14.01	12.71	22.5433	18.32	18.4533	20.4533	18.1467	19.1267	14.45	19.4	16.93	21.2233	12.9067
BMSK0000166	ARHGAP8	rho GTPase-activating protein 1-like [Amyelois transitella]	0	0	0	0	0	0	0	0	0	0	0	0	0	0	0	0	0	0	0	0	0	0	0	0	0	0	0	0	0	0	0	0	0	0	0	0	0	0	0	0	0	0	0	0
BMSK0000167	Ppil1	peptidylprolyl isomerase isoform X1	72.55	69.32	80.38	74.16	58.05	64.73	71.31	51.62	68.13	59.7	54.92	61.87	44.26	44.98	70.58	31.55	34.38	31.87	29.62	30.44	29.48	27.1	34.13	40.14	30.22	26.55	25.06	31.45	28.83	29.95	29.93	35.72	31.94	74.0833	65.6467	63.6867	58.83	53.2733	32.6	29.8467	33.79	27.2767	30.0767	32.53
BMSK0000168		uncharacterized protein LOC110386357	0	0.12	0	0	0.4	0.45	0.43	0.13	0	0	0.65	0.13	0.23	0.26	0.26	0.25	0	0	0	0	0.12	0.24	0.35	0.11	0	0.19	0.11	1.11	0.69	1.11	0	0	0.11	0.04	0.283333	0.186667	0.26	0.25	0.083333	0.04	0.233333	0.1	0.97	0.036667
BMSK0000169	SCRT1	zinc finger protein OZF	0.05	0.07	0.14	7.68	4.15	5.25	7.9	5.51	5.1	3.87	2.63	2.73	1.8	1.59	2.56	0.36	0.47	0.45	0.47	0.34	0.23	0.18	0.26	0.12	0.17	0.19	0.17	0.12	0.21	0.26	0.11	0.22	0.21	0.086667	5.69333	6.17	3.07667	1.98333	0.426667	0.346667	0.186667	0.176667	0.196667	0.18
BMSK0000170		-	0	0	0	0	0	0	0	0	0	0	0	0	0	0	0	0	0	0	0	0	0	0	0	0	0	0	0	0	0	0	0	0	0	0	0	0	0	0	0	0	0	0	0	0
BMSK0000171		-	0	0	0	0	0	0	0	0	0	0	0	0	0	0	0	0	0	0	0	0	0	0	0	0	0	0	0	0	0	0	0	0	0	0	0	0	0	0	0	0	0	0	0	0
BMSK0000172	SCRT1	transcriptional repressor scratch 2 isoform X1	0.15	0.16	0.17	0.19	0	0.21	0.2	0.37	0	0	0	0	0	0	0.18	0	0	0	0	0	0	0	0	0	0	0	0	0	0.16	0	0	0	0	0.16	0.133333	0.19	0	0.06	0	0	0	0	0.053333	0
BMSK0000173	syd	JNK-interacting protein 3 isoform X2	8.03	8.36	8.03	42.56	44.01	44.71	48.07	51.26	35.21	19.16	21.41	14.44	17.18	15.42	19.68	8.45	9.5	7.87	7.83	7.19	6.93	7.2	6.78	5.62	6.18	6.04	5.19	5.95	5.25	6.11	6.02	6.18	5.22	8.14	43.76	44.8467	18.3367	17.4267	8.60667	7.31667	6.53333	5.80333	5.77	5.80667
BMSK0000174	Dnajc22	DnaJ-18	17.37	19.74	22.4	24.83	15.84	18.63	24.84	17.61	17.57	21.13	17.64	15.9	13.07	10.79	19.21	9.43	8.64	8.82	7.09	5.88	6.99	9	8.46	7.75	7.83	8.46	6.44	7.93	9.26	7.08	6.17	7.2	6.8	19.8367	19.7667	20.0067	18.2233	14.3567	8.96333	6.65333	8.40333	7.57667	8.09	6.72333
BMSK0000175	Egfr	epidermal growth factor receptor isoform X2 [Amyelois transitella]	39.39	43.33	43.18	32.71	26.99	29.06	42.15	42.58	31.6	36.07	32.91	28.64	30.7	26.51	34.58	25.51	22.34	21.71	16.17	14.05	17.83	15.44	14.54	13.21	20.17	23.02	19.87	11.53	12.28	11.94	32.83	26.73	28.03	41.9667	29.5867	38.7767	32.54	30.5967	23.1867	16.0167	14.3967	21.02	11.9167	29.1967
BMSK0000176		-	0	0	0	0	0.9	0	0	0	0	0	0	0.87	0.71	0	0	0.77	0	0.75	0	0	0	0	0	0	0	0	0	0	0	0	0	0	0	0	0.3	0	0.29	0.236667	0.506667	0	0	0	0	0
BMSK0000177		uncharacterized protein LOC106133963 [Amyelois transitella]	0	0	0	0	0.22	0	0.23	0	0	0.11	0.21	0	0.28	0	0.11	0	0	0.1	0.1	0	0	0	0.29	0.09	0	0	0	0.1	0.09	0	0.09	0	0	0	0.073333	0.076667	0.106667	0.13	0.033333	0.033333	0.126667	0	0.063333	0.03
BMSK0000178		-	0	5.29	5.31	0	0	0	0	0	0	0	0	0	4.38	0	0	4.48	0	0	0	0	0	0	0	0	0	0	0	0	0	0	0	3.98	0	3.53333	0	0	0	1.46	1.49333	0	0	0	0	1.32667
BMSK0000179	Prm	paramyosin [Bombyx mandarina]	1.8	1.76	1.7	2.48	2.81	2.54	2.5	4.54	2.77	2.69	2.59	1.74	1.48	1.07	0.76	0.89	0.76	0.96	0.35	0.55	0.57	0.68	0.82	0.97	0.73	1.04	0.84	0.44	1.06	1.1	1.68	1.08	1.38	1.75333	2.61	3.27	2.34	1.10333	0.87	0.49	0.823333	0.87	0.866667	1.38
BMSK0000180	Prm	miniparamyosin, partial	0	0	0	0.11	0	0	0	0	0	0	0	0	0	0	0	0	0	0	0	0	0	0	0	0	0	0	0	0.17	0	0	0	0	0	0	0.036667	0	0	0	0	0	0	0	0.056667	0
BMSK0000181		uncharacterized protein LOC110385829	11.92	20.38	23.41	4.86	2.93	2.91	4.65	4.53	2.89	0.91	0.55	0.4	0.03	0	0.12	0.33	0.31	0.06	0.05	0	0	0.1	0.1	0.4	0.05	0	0	0	0	0	0.27	0.05	0	18.57	3.56667	4.02333	0.62	0.05	0.233333	0.016667	0.2	0.016667	0	0.106667
BMSK0000182		endonuclease-reverse transcriptase	0	0	0	0	0	0	0	0	0	0	0	0	0	0	0	0	0	0	0	0	0	0	0	0	0	0	0	0	0	0	0	0	0	0	0	0	0	0	0	0	0	0	0	0
BMSK0000183		-	0	0	0	0	0	0	0	0	0	0	0	0	0	0	0	0	0	0	0	0	0	0	0	0	0	0	0	0	0	0	0	0	0	0	0	0	0	0	0	0	0	0	0	0
BMSK0000184		uncharacterized protein LOC101741973	37.42	37.85	41.18	25.69	19.54	23.79	25.72	20.36	23.44	26.86	24.16	24.97	22.31	21.19	29.66	17.48	17.67	17.45	22.35	22.64	23.73	14.26	15.06	15.13	26.05	26.14	22.73	13.06	12.88	12.83	25.83	31.7	28.06	38.8167	23.0067	23.1733	25.33	24.3867	17.5333	22.9067	14.8167	24.9733	12.9233	28.53
BMSK0000185	TGFBR1	TGF-beta receptor type-1 isoform X7	6.2	6.75	6.89	7.46	6.67	6.61	6.43	7.9	5.29	5.24	5.77	3.12	4.3	3.6	6.05	2.84	2.2	2.09	3.07	2.87	4.2	1.6	1.73	1.43	4.88	4.31	3.19	1	1.23	1.08	5.06	5.34	5.1	6.61333	6.91333	6.54	4.71	4.65	2.37667	3.38	1.58667	4.12667	1.10333	5.16667
BMSK0000186	PLCG1	phospholipase C gamma isoform X1	14.87	14.33	11.61	38.1	20.01	23.71	24.46	25.57	33.29	22.14	23.8	14.62	17.09	23.53	22.74	19.4	38.66	10.51	22.7	7.58	14.37	25.13	11.46	26.45	15.19	9.73	17.81	12.61	14.05	19.48	13.05	14.17	10.26	13.6033	27.2733	27.7733	20.1867	21.12	22.8567	14.8833	21.0133	14.2433	15.38	12.4933
BMSK0000187	PAN3	uncharacterized protein LOC101739325	198.06	187.77	166.05	155.64	198.69	184.04	166.79	217.03	167.17	167.49	195.67	163.67	163.21	161.9	145.38	116.24	120.01	120.83	113.45	117.13	118.25	119.79	114.3	106.83	135.35	136.15	134.68	110.36	112	113.69	140.4	123.99	127.18	183.96	179.457	183.663	175.61	156.83	119.027	116.277	113.64	135.393	112.017	130.523
BMSK0000188	Stx12	syntaxin-7 [Amyelois transitella]	8.5	10.31	12.59	18.7	10.71	12.98	15.3	13.17	10.94	20.78	18.27	18.26	14.09	13.68	19.64	11.48	11.21	10.61	6.27	5.38	6.51	9.73	8.56	7.78	5.02	5.54	4.56	6.23	6.68	6.7	3.22	3.97	4.22	10.4667	14.13	13.1367	19.1033	15.8033	11.1	6.05333	8.69	5.04	6.53667	3.80333
BMSK0000189		-	0	0	0	0	0	0	0	0	0.49	0	0	0	0	0	0	0	0	0	0.42	0	0	0	0	0	0	0	0	0.42	0	0	0	0	0	0	0	0.163333	0	0	0	0.14	0	0	0.14	0
BMSK0000190		-	0	0	0	0	0	0	0	0	0	0	0	0	0	0	0	0	0	0	0	0	0	0	0	0	0	0	0	0	0	0	0	0	0	0	0	0	0	0	0	0	0	0	0	0
BMSK0000191	ndrg4-b	Ndr family	21.86	20.93	19.9	34.48	36.84	34.6	33.1	40.16	31.11	33.03	36.87	31.06	30.76	32.24	28.87	27.67	26.49	27.01	23.45	26.58	26.84	28.7	24.48	25.68	28.39	30.18	30.14	20.21	21.51	22.36	27.76	26.36	26.63	20.8967	35.3067	34.79	33.6533	30.6233	27.0567	25.6233	26.2867	29.57	21.36	26.9167
BMSK0000192		V-type proton ATPase subunit H-like	6.77	4.28	1.31	12.29	7.47	6.63	9.99	13.93	15.54	15.29	11.56	14.96	20.78	24.3	22.5	21.49	17.58	27.26	27.08	29.02	18.96	25.15	33.06	32.18	16.83	22.23	18.33	26.6	21.72	25.65	16.12	11.62	8.91	4.12	8.79667	13.1533	13.9367	22.5267	22.11	25.02	30.13	19.13	24.6567	12.2167
BMSK0000193	NDRG3	Ndr family	0	0	0	0	0	0	0	0	0	0	0	0	0	0	0	0	0	0	0	0	0	0	0	0	0	0	0	0	0	0	0	0	0	0	0	0	0	0	0	0	0	0	0	0
BMSK0000194		KWMTBOMO00483	1.8	0	2.01	8.13	0.33	6.35	9.03	2.72	3.09	5.05	11.8	5.03	4.94	3.01	0.32	3.44	4.48	5.81	2.24	1.34	4.42	3.12	5.44	1.67	6.43	0.74	1.31	0	1.59	0.51	4.86	10.22	6.15	1.27	4.93667	4.94667	7.29333	2.75667	4.57667	2.66667	3.41	2.82667	0.7	7.07667
BMSK0000195	Fkbp14	FK506-binding protein precursor	206.46	221.34	202.55	66.99	62.05	65.26	68.86	70.25	62.92	38.3	38.88	41.18	33.67	37.15	39.93	34.28	32.24	26.8	22.23	23.34	25.13	15.79	21.42	20.38	26.2	28.19	27.59	6.86	7.55	7.46	38.18	31.59	34.69	210.117	64.7667	67.3433	39.4533	36.9167	31.1067	23.5667	19.1967	27.3267	7.29	34.82
BMSK0000196	HPSE	heparanase-like protein	14.82	17.77	21.49	9.13	6.36	7.44	9.84	7.73	5.38	5.54	4.76	3.72	4.46	4.68	6.82	5.15	4.27	3.87	5.93	6.08	7.77	3.84	2.58	2.49	5.69	6.3	4.59	2.57	3.07	1.91	7.05	6.96	7.09	18.0267	7.64333	7.65	4.67333	5.32	4.43	6.59333	2.97	5.52667	2.51667	7.03333
BMSK0000197	hig	hikaru genki isoform X1	9.55	10.67	11.44	12.13	9.62	10.61	10.98	9.7	11.61	13.15	9.78	10.52	8.26	7.47	10.6	6.62	6.71	6.24	5.1	4.58	4.65	6.81	6.74	7.32	4.74	5.65	5.26	6.05	5.33	6.74	4.19	5.02	5.04	10.5533	10.7867	10.7633	11.15	8.77667	6.52333	4.77667	6.95667	5.21667	6.04	4.75
BMSK0000198		-	0	0	0	0	0	0	0	0	0	0	0	0	0	0	0	0.71	0	0	0	0	0	0	0	0	0	0	0	0	0	0	0	0	0	0	0	0	0	0	0.236667	0	0	0	0	0
BMSK0000199	lap3	leucyl aminopeptidase-like protein	0	0.02	0.02	0.26	0.25	0.12	0.11	0.15	0.19	0.66	0.35	0.46	0.31	0.33	0.34	0.38	0.37	0.24	0.21	0.24	0.32	0.82	0.54	0.67	0.8	1.22	0.71	0.84	1.16	1.23	0.99	1.22	1.42	0.013333	0.21	0.15	0.49	0.326667	0.33	0.256667	0.676667	0.91	1.07667	1.21
BMSK0000200	ttn-1	projectin-like protein isoform X1	0	0	0	0	0	0	0	0	0	0	0	0	0	0	0	0	0	0	0	0	0	0	0	0	0	0	0	0	0	0	0	0	0	0	0	0	0	0	0	0	0	0	0	0
BMSK0000201	sls	kettin protein [Danaus plexippus]	0.3	0.35	0.41	0.44	0.3	0.32	0.53	0.58	0.28	0.48	0.37	0.21	0.2	0.19	0.29	0.2	0.17	0.16	0.21	0.08	0.09	0.09	0.11	0.1	0.18	0.17	0.17	0.14	0.19	0.14	0.41	0.36	0.43	0.353333	0.353333	0.463333	0.353333	0.226667	0.176667	0.126667	0.1	0.173333	0.156667	0.4
BMSK0000202	sls	titin1	0	0	0	0	0	0	0.02	0	0	0	0	0	0	0	0	0	0	0	0	0	0	0	0	0	0	0	0	0.02	0	0	0	0	0	0	0	0.006667	0	0	0	0	0	0	0.006667	0
BMSK0000203	sls	titin2	0.13	0.14	0.17	0.08	0.04	0.07	0.01	0.01	0.05	0.07	0.01	0.05	0	0.01	0.04	0.01	0	0.03	0	0.06	0.01	0	0	0.01	0.01	0.03	0.01	0.02	0	0.06	0	0	0	0.146667	0.063333	0.023333	0.043333	0.016667	0.013333	0.023333	0.003333	0.016667	0.026667	0
BMSK0000204		pleiotrophin-like protein isoform X1	1127.58	871.65	756.51	241.93	359.34	355.39	261.97	331.85	336.96	171.08	196.89	175.75	174.88	178.71	141.48	318.52	287.88	270.1	350.69	343.63	342.45	363.86	415.61	349.29	503.72	520.78	505.97	466.63	432.89	439.02	644.61	616.86	642.45	918.58	318.887	310.26	181.24	165.023	292.167	345.59	376.253	510.157	446.18	634.64
BMSK0000205		uncharacterized protein LOC101739467 isoform X2	0.07	0.59	0	0.35	0	0.38	0	0.34	0.34	1.47	0.32	0	0.56	0	0.66	0	0.69	0.29	0	0.28	0.58	0.87	0.29	0.11	0.28	0	0	0	0.4	0	0.27	0.56	0.27	0.22	0.243333	0.226667	0.596667	0.406667	0.326667	0.286667	0.423333	0.093333	0.133333	0.366667
BMSK0000206		syntaxin 6	21.19	23.04	23.48	34.61	23.64	28.4	31.11	23.85	25.62	38.45	33.4	32.13	22.03	24.41	36.64	20.52	20.77	19.46	13.86	12.61	14.8	19.14	17.89	17.7	19.12	19.96	17.52	18.67	18.55	18.94	15.67	20.4	17.21	22.57	28.8833	26.86	34.66	27.6933	20.25	13.7567	18.2433	18.8667	18.72	17.76
BMSK0000207	EXOSC10	exosome component 10 [Amyelois transitella]	72.85	77.3	79.82	150.39	148.71	139.78	163.13	191.53	139.11	158.56	163.55	163.91	143.69	136.07	159.98	117.48	117.87	118.49	96.94	100.24	101.27	127.89	117.43	129.13	99.51	103.61	94.63	127.23	133.59	128.11	119.71	112.08	110.92	76.6567	146.293	164.59	162.007	146.58	117.947	99.4833	124.817	99.25	129.643	114.237
BMSK0000208		uncharacterized protein LOC101739607	0	0	0	3.76	3.63	2.86	3.07	3.65	4.31	43.95	40.13	45.32	32.44	29.87	41.2	25.26	28.49	23.43	9.55	9.38	8.71	16.86	13.96	19.8	4.1	3.44	5.48	11.6	9.72	12.9	1.47	2.57	3.33	0	3.41667	3.67667	43.1333	34.5033	25.7267	9.21333	16.8733	4.34	11.4067	2.45667
BMSK0000209	DDR2	discoidin domain-containing receptor 2-like isoform X1 [Amyelois transitella]	3.8	3.99	5.16	15.83	9.43	12.49	15.15	10.7	10.98	11.28	8.57	6.76	6.74	5.69	9.56	4.46	3.55	3.87	6.85	6.27	7.23	3.26	2.93	2.48	10.01	10.77	8.69	2.56	2.4	2.63	8.44	9.99	9.35	4.31667	12.5833	12.2767	8.87	7.33	3.96	6.78333	2.89	9.82333	2.53	9.26
BMSK0000210	Ubc4	Ubiquitin conjugating enzyme 4 [Operophtera brumata]	105.62	131.72	162.26	139.92	91.79	106.5	126.67	91.62	91.08	125.12	109.42	122.02	91.78	92.67	143	90.88	103.34	99.13	69.52	75.92	80.26	99.88	91.04	93.7	73.25	69.51	67.55	84.69	94.58	86.01	55.18	70.44	66.06	133.2	112.737	103.123	118.853	109.15	97.7833	75.2333	94.8733	70.1033	88.4267	63.8933
BMSK0000211	BEST4	XP 004929806.1 bestrophin-4 isoform X1	132.18	124.44	115.06	49.48	62	57.61	58.22	74.68	56.47	50.35	60.42	56.86	42.46	43.21	34.79	61.59	59.98	61.5	25.5	24.11	23.97	54.21	58.91	47.99	25.29	25.82	28.28	37.55	34.65	40.63	22.84	19.28	19.14	123.893	56.3633	63.1233	55.8767	40.1533	61.0233	24.5267	53.7033	26.4633	37.61	20.42
BMSK0000212	Csde1	XP 004929810.1 cold shock domain-containing protein E1 isoform X1	79.71	91.83	101.87	88.04	57.17	71.44	73.66	65.17	63.51	54.03	38.16	38.16	26.8	27.25	38.04	28.78	27.05	25.63	20.54	20.25	22.02	33.18	29.37	28.89	24.27	26.61	22.86	31.7	34.7	33.19	23.84	26.2	24.19	91.1367	72.2167	67.4467	43.45	30.6967	27.1533	20.9367	30.48	24.58	33.1967	24.7433
BMSK0000213	PGRP	peptidoglycan-recognition protein 1-like isoform X2 [Papilio machaon]	46.61	51.95	126.93	126.9	84.09	119.87	87.66	73.17	94.44	82.45	101.05	160.97	133.57	69.59	161.29	90.93	154.91	145.82	119.5	61.42	100.81	92.45	85.61	111.9	145.74	214.26	109.4	155.88	134.18	148.52	151.06	149.61	131.72	75.1633	110.287	85.09	114.823	121.483	130.553	93.91	96.6533	156.467	146.193	144.13
BMSK0000214		XP 012549076.1 peptidoglycan recognition protein isoform X2	0	0	0	0	0	0	0	0	0	0	0	0.17	0	0	0	0.16	0.16	0	0.15	0	0	0	0	0.57	0	0	0	0.31	0	0.15	0	0	0	0	0	0	0.056667	0	0.106667	0.05	0.19	0	0.153333	0
BMSK0000215	PGRP-SC2	XP 004929814.1 peptidoglycan-recognition protein SC2 isoform X1	0.54	0.98	0.79	1.55	1.63	1.5	1.31	1.21	1.76	12.79	10.16	11.32	7.58	7.29	10.59	15.03	14.88	14.37	5.11	5.08	5.22	17.96	15.9	17.3	5	5.88	4.98	17.15	15.43	16.49	3.79	4.98	4.47	0.77	1.56	1.42667	11.4233	8.48667	14.76	5.13667	17.0533	5.28667	16.3567	4.41333
BMSK0000216	PGRP	peptidoglycan-recognition protein 1-like isoform X2 [Papilio machaon]	1.73	1.47	1.65	0.82	1.57	1.97	2.24	2.95	1.25	7.79	5.4	7.37	4.13	2.41	3.69	1.6	1.32	2.58	2.95	2.94	2.99	0.87	1.41	1.07	1.63	3.18	2.1	1.12	1.07	1.08	3.2	2.66	3.56	1.61667	1.45333	2.14667	6.85333	3.41	1.83333	2.96	1.11667	2.30333	1.09	3.14
BMSK0000217		XP 004929815.1 UNC93-like protein	27.57	29.07	29.49	20.5	16.9	19.22	21.21	19.61	18.58	23.32	21.76	20.47	13.06	11.67	15.56	19.45	19.41	19.3	17.23	16.42	17.14	17.55	16.24	16.61	14.55	15.77	14.32	14.66	14.19	13.9	17.83	18.93	17.77	28.71	18.8733	19.8	21.85	13.43	19.3867	16.93	16.8	14.88	14.25	18.1767
BMSK0000218	Dnajc11	AFC01231.1 DnaJ-17	10.92	17.03	20.63	23.93	15.09	18.13	23.51	17.95	14.8	13.97	10.87	9.01	11.99	10.01	16.44	8.34	6.72	5.29	5.9	4.72	5.99	6.79	6.19	5.4	3.2	3.53	3.06	4.29	4.91	5.01	3.22	3.79	3.66	16.1933	19.05	18.7533	11.2833	12.8133	6.78333	5.53667	6.12667	3.26333	4.73667	3.55667
BMSK0000219	WDR47	WD repeat-containing protein 47	0	0	0	0	0	0	0	0	0.51	0	0	0	0	0	0	0	0	0	0	0	0	0	0	0	0	0	0	0	0	0	0	0	0	0	0	0.17	0	0	0	0	0	0	0	0
BMSK0000220		uncharacterized protein LOC105842163	0.86	0.59	0.8	0.89	0.34	1.34	0.92	1.02	0.35	0.69	0.67	0.51	0.29	0.67	0.84	0.32	0.5	0.45	0	0	0.3	0.15	0.15	1.6	0.57	0.61	0.55	0.47	0.73	0.62	0.14	0.58	0.28	0.75	0.856667	0.763333	0.623333	0.6	0.423333	0.1	0.633333	0.576667	0.606667	0.333333
BMSK0000221	WDR47	RNase H and integrase-like protein	64.01	70.22	75.55	24.58	20.8	24.39	26.88	26.71	21.17	14.81	11.93	11.13	7.39	7.87	8.72	6.76	6.18	5.68	4.21	3.69	4.38	4.79	5.26	5.53	5.34	5.56	5.12	4.19	4.53	5.27	7.74	5.96	5.95	69.9267	23.2567	24.92	12.6233	7.99333	6.20667	4.09333	5.19333	5.34	4.66333	6.55
BMSK0000222		-	0	0	0	0	0	0	0	0	0	0	0	0	0	0	0	0	0	0	0	0	0	0	0	0	0	0	0	0	0	0	0	0	0	0	0	0	0	0	0	0	0	0	0	0
BMSK0000223		adenylate cyclase type 10-like	0	0	0	0	0	0	0	0	0	0	0	0	0	0	0	0	0	0	0	0	0	0	0	0	0	0	0	0	0	0	0	0	0	0	0	0	0	0	0	0	0	0	0	0
BMSK0000224		-	0.5	1.81	1.37	2.41	2.39	2.47	3.68	4.15	2.91	2.66	2.9	1.18	2.48	1.88	2.84	1.76	1.6	1.52	2.48	1.09	1.25	1.94	1.49	1.62	1.36	1.87	1.99	1.23	1.36	1.38	1.81	2.29	1.75	1.22667	2.42333	3.58	2.24667	2.4	1.62667	1.60667	1.68333	1.74	1.32333	1.95
BMSK0000225	Dennd1a	DENN domain-containing protein 1B-like isoform X2	7.16	6.5	6.4	5.63	5.59	6.06	7.35	7.17	6.2	5.85	5.11	4.66	4.59	4.2	5.64	3.68	3.73	3.72	4.84	3.97	5.51	2.83	2.66	2.85	4.6	3.97	3.72	3.05	3.13	3.04	4.66	4.9	4.49	6.68667	5.76	6.90667	5.20667	4.81	3.71	4.77333	2.78	4.09667	3.07333	4.68333
BMSK0000226	mfsd6a	major facilitator superfamily domain-containing protein 6 isoform X2	12.14	12.45	13.99	23.18	22.23	23.24	25.69	25.55	23.97	26.15	24.58	24.29	22.77	20.36	26.73	22.05	20.22	20.08	19.42	18.88	19.89	18.13	20.16	16.77	22.92	22.92	20.54	15.89	15	15.74	22.64	23.02	22.72	12.86	22.8833	25.07	25.0067	23.2867	20.7833	19.3967	18.3533	22.1267	15.5433	22.7933
BMSK0000227		-	0	0	0	0	0	0	0	0	0	0	0	0	0	0	0	0	0	0	0	0	0	0	0	0	0	0	0	0	0	0	0	0	0	0	0	0	0	0	0	0	0	0	0	0
BMSK0000228	Foxl2	forkhead box protein L2 isoform X1	0	0	0	0	0.08	0	0.18	0	0	0.17	0.16	0	0.07	0	0	0	0.25	0	0.08	0	0	0	0	0	0	0	0	0	0	0	0	0.07	0	0	0.026667	0.06	0.11	0.023333	0.083333	0.026667	0	0	0	0.023333
BMSK0000229		-	0.69	0.6	0.94	0.13	0	0.35	0	0.38	0.13	0	0	0.06	0	0	0	0	0	0	0	0	0.06	0	0	0	0	0	0	0	0	0	0	0	0.16	0.743333	0.16	0.17	0.02	0	0	0.02	0	0	0	0.053333
BMSK0000230	CngA	cyclic nucleotide-gated cation channel subunit A	0.08	0.04	0.17	0.14	0.13	0.05	0.19	0.09	0.09	0.46	0.26	0.27	0.04	0.09	0.13	0	0.04	0	0.04	0	0	0	0	0.04	0.08	0.1	0	0.13	0	0	0	0.04	0.11	0.096667	0.106667	0.123333	0.33	0.086667	0.013333	0.013333	0.013333	0.06	0.043333	0.05
BMSK0000231		-	0	0	0	0	0	0	0	0	0	0	0	0	0	0	0	0	0	0	0	0	0	0	0	0	0	0	0	0	0	0	0	0	0	0	0	0	0	0	0	0	0	0	0	0
BMSK0000232		-	0	0	0	0	0	0	0	0	0	0	0	0	0	0	0	0	0	0	0	0	0	0	0	0	0	0	0	0	0	0	0	0	0	0	0	0	0	0	0	0	0	0	0	0
BMSK0000233		ankyrin repeat domain-containing protein SOWAHC-like isoform X4	20.18	26.47	36.77	27.34	19.55	21.21	37.03	26.33	20.22	26.87	18.7	17.87	16.61	15.84	26.34	15.59	14.86	11	14.62	10.47	16.59	15.53	10.68	12.61	13.86	15.82	12.97	10.6	11.32	11.02	15.1	13.58	15.87	27.8067	22.7	27.86	21.1467	19.5967	13.8167	13.8933	12.94	14.2167	10.98	14.85
BMSK0000234		protein SMY2-like	6.65	12.55	11.88	7.54	1.86	5.63	4.78	7.6	2.67	1.66	7.01	0	0	5.61	3	4.42	0.53	1.26	3.83	3.47	0	1.11	2.33	1.37	3.43	3.38	3.07	2.58	1.53	0.25	1.33	3.91	1.68	10.36	5.01	5.01667	2.89	2.87	2.07	2.43333	1.60333	3.29333	1.45333	2.30667
BMSK0000235	ara	-	0.34	0.19	0	0.48	1.69	0.5	1.2	1.12	0.45	0.7	0	0.41	0.53	0	0.21	0.39	0.2	0	0.19	0	0	0	0	0.19	0.35	0.31	0.17	0.18	0	0	0.17	0.54	0	0.176667	0.89	0.923333	0.37	0.246667	0.196667	0.063333	0.063333	0.276667	0.06	0.236667
BMSK0000236	caup	homeobox protein araucan-like isoform X1	1.75	1.44	2.05	51.07	47.44	46.07	60.63	56.96	45.96	27.35	26.87	20.65	12.24	10.29	16.05	4.3	3.74	4.02	10	9.57	11.47	2.25	2.24	2.21	14.54	15.54	13.22	1.78	1.67	1.58	18.64	19.79	17.75	1.74667	48.1933	54.5167	24.9567	12.86	4.02	10.3467	2.23333	14.4333	1.67667	18.7267
BMSK0000237	ara	homeobox protein caupolican	1.08	0.87	1.37	3.66	3.4	2.96	3.84	3.82	2.84	1.86	1.83	2.27	1.43	1.12	1.73	1.07	0.7	0.93	6.76	6.83	8.71	0.6	0.77	0.82	12.98	13.46	13.44	0.58	0.91	0.85	16.3	14.73	13.03	1.10667	3.34	3.5	1.98667	1.42667	0.9	7.43333	0.73	13.2933	0.78	14.6867
BMSK0000238	GK3P	glycerol kinase	6.57	6.38	5.51	18.18	16.53	18.93	20.09	20.82	17.36	38.44	41.8	41.28	39.71	40.5	43.22	37.24	42.27	38.18	28.68	29.35	34.8	35.29	33.55	32.09	23.92	24.21	24.94	26.18	30.81	28.72	16.92	20.99	19.48	6.15333	17.88	19.4233	40.5067	41.1433	39.23	30.9433	33.6433	24.3567	28.57	19.13
BMSK0000239	CYP15A1	cytochrome P450 Cyp305B1 precursor	0.13	0.2	0	0.72	0.76	0.43	0.91	0.38	0.58	0.9	1.12	1.24	1.89	2.26	1.65	3.28	2.98	3.52	5.75	5.42	6.01	3.01	2.65	3.74	6.24	6.58	7.09	2.65	1.77	1.88	6.46	5.82	5.97	0.11	0.636667	0.623333	1.08667	1.93333	3.26	5.72667	3.13333	6.63667	2.1	6.08333
BMSK0000240		-	0	0	0	0	0	0	0	0	0	0	0	0	0	0	0	0	0	0	0	0	0	0	0	0	0	0	0	0	0	0	0	0	0	0	0	0	0	0	0	0	0	0	0	0
BMSK0000241	Rdl	ionotropic GABA-aminobutyric acid receptor RDL2 precursor	17.63	0	21.85	27.65	12.93	6.14	32.77	1.37	10.92	9.34	6.96	0	6.85	20.15	4.86	8.35	6.24	7.21	5.27	4.57	4.14	9.86	3.89	0	9.05	4.78	12.47	0	14.99	10.09	8.36	0	2.9	13.16	15.5733	15.02	5.43333	10.62	7.26667	4.66	4.58333	8.76667	8.36	3.75333
BMSK0000242	Aplip1	JNK-interacting protein 1	0	0	0	0	0	0	0	0	0	0	0	0	0	0	0	0	0	0	0	0	0	0	0	0	0	0	0	0	0	0	0	0.18	0.09	0	0	0	0	0	0	0	0	0	0	0.09
BMSK0000243	TPH1	tryptophan 5-hydroxylase 1	0	0	0	0	0.08	0	0	0	0	0	0	0	0	0	0	0	0	0	0	0	0	0	0	0	0	0	0	0	0	0	0.07	0	0	0	0.026667	0	0	0	0	0	0	0	0	0.023333
BMSK0000244		-	0	0	0	0	0	0	0	0	0	0	0	0	0	0	0	0	0	0	0	0	0	0	0	0	0	0	0	0	0	0	0	0	0	0	0	0	0	0	0	0	0	0	0	0
BMSK0000245	OGT	UDP-N-acetylglucosamine--peptide N-acetylglucosaminyltransferase 110 kDa subunit-like	0	0.06	0	0	0	0	0.04	0.03	0.07	0.03	0.03	0	0	0	0.07	0	0.03	0.03	0.03	0	0	0.03	0	0.03	0	0	0	0	0	0.03	0.06	0.06	0.11	0.02	0	0.046667	0.02	0.023333	0.02	0.01	0.02	0	0.01	0.076667
BMSK0000246		-	0	0	0	0	0	0	0	0	0	0	0	0	0	0	0	0	0	0	0	0	0	0	0	0	0	0	0	0	0	0	0	0	0	0	0	0	0	0	0	0	0	0	0	0
BMSK0000247	Rdl	Neurotransmitter-gated ion-channel transmembrane region	0.58	1.36	0.46	0.41	0.49	0.77	0.52	0.39	0.3	0.4	0.29	0	0.08	0.1	0.1	0	0.1	0	0	0	0	0.09	0	0	0	0	0	0	0	0	0	0	0	0.8	0.556667	0.403333	0.23	0.093333	0.033333	0	0.03	0	0	0
BMSK0000248	GluRIA	glutamate receptor 1-like	0	0.22	0.16	0.26	0	0.09	0.18	0.25	0.09	0.09	0.08	0	0.14	0	0.08	0	0.08	0	0	0.07	0.07	0	0.15	0	0	0	0	0	0	0	0.14	0	0	0.126667	0.116667	0.173333	0.056667	0.073333	0.026667	0.046667	0.05	0	0	0.046667
BMSK0000249	GluRIA	Receptor family ligand binding region	0	0	0	0	0	0	0	0	0	0.35	0	0	0	0	0	0	0	0	0.31	0	0	0	0	0	0	0	0	0	0	0	0	0	0	0	0	0	0.116667	0	0	0.103333	0	0	0	0
BMSK0000250	GluRIA	Receptor family ligand binding region	0	0	0	0	0	0	0	0	0	0	0	0	0	0	0	0	0	0	0	0	0	0	0	0	0	0	0	0	0	0	0	0	0	0	0	0	0	0	0	0	0	0	0	0
BMSK0000251		-	3.53	3.82	2.46	4.53	4.78	4.28	2.34	3.73	7.72	4.21	0.38	0	0	3.58	0.97	0.75	3.16	0.98	2.31	0	0.85	0.56	0	0.83	0.92	2.16	0	0	1.36	1.67	0	0	2.17	3.27	4.53	4.59667	1.53	1.51667	1.63	1.05333	0.463333	1.02667	1.01	0.723333
BMSK0000252		-	5.77	5.74	2.7	6.71	3.54	4.12	2.8	2.38	0	0.03	1.98	3.17	3.61	0.63	2.68	2.11	0	1.1	0	0	1.42	1.1	1.72	1.11	0	0	0.96	2.39	0	0	0	0	0	4.73667	4.79	1.72667	1.72667	2.30667	1.07	0.473333	1.31	0.32	0.796667	0
BMSK0000253	DDAH1	N(G),N(G)-dimethylarginine dimethylaminohydrolase 1	8.36	9	14.87	7.89	7.77	9.25	14	13.03	7.73	10.67	11.8	9.48	5.87	4.77	8.29	4.15	3.01	3.97	2.85	4.58	2.71	3.52	3.92	4.49	3.94	2.47	3.13	3.64	3.79	3.52	5.83	5.24	3.13	10.7433	8.30333	11.5867	10.65	6.31	3.71	3.38	3.97667	3.18	3.65	4.73333
BMSK0000254	Taf7	transcription initiation factor TFIID subunit 7-like [Papilio polytes]	8.42	8.5	9.36	20.53	12.38	16.3	17.5	14.17	15.37	24.57	18.15	20.18	15.74	15.67	24.07	16.39	19.5	16.2	11.24	10.98	11.95	21.5	20.04	18.87	13.87	12.55	10.78	28.75	27.59	25	9.12	16.43	14.34	8.76	16.4033	15.68	20.9667	18.4933	17.3633	11.39	20.1367	12.4	27.1133	13.2967
BMSK0000255		-	0	0	0	0	0	0	0	0	0	0	0	0	0	0	0	0	0	0	0	0	0	0	0	0	0	0	0	0	0	0	0	0	0	0	0	0	0	0	0	0	0	0	0	0
BMSK0000256	Nucb1	nucleobindin-2 isoform X2	60.25	68.33	73.65	165.14	147.88	156.62	191.81	202.84	152.34	243.2	232.88	235.51	203.07	192.9	217.47	141.33	150.37	153.44	126.94	119.01	123.87	139.61	147.24	144.15	122.08	120.92	116.87	143.03	142.91	144.49	108.85	120.19	111.24	67.41	156.547	182.33	237.197	204.48	148.38	123.273	143.667	119.957	143.477	113.427
BMSK0000257	EN03	imaginal disk growth factor	5.18	5.13	5.69	63.9	90.98	83.12	106.57	158.25	127.8	1863.2	2466.72	2455.93	2689.96	2832.46	1999.08	6070.52	5789.99	5931.63	3744.8	3703.02	3849.41	5472.97	5774.06	5311.48	3244.72	2877.78	3083.33	4406.93	3823.05	4202.14	2132.82	2169.43	2302.71	5.33333	79.3333	130.873	2261.95	2507.17	5930.71	3765.74	5519.5	3068.61	4144.04	2201.65
BMSK0000258	ATPsynB	ATP synthase b [Operophtera brumata]	0	0	0	0	0	0	0	0	0	0	0	0.99	0.8	0.91	0	0	0	0	0	0	0	0	0	0	0	0	0	0.83	0	0	0	0	0	0	0	0	0.33	0.57	0	0	0	0	0.276667	0
BMSK0000259		-	0	0	0	0	0	0	0	0	0	0	0	0	0	0	0	0	0	0	0	0	0	0	0	0	0	0	0	0	0	0	0	0	0	0	0	0	0	0	0	0	0	0	0	0
BMSK0000260	dyc-1	Phosphotyrosine interaction domain (PTB/PID)	0	0	0	0	0	0	0	0	0	0	0	0	0	0	0	0	0	0	0	0	0	0	0	0	0	0	0	0	0	0	0.1	0	0	0	0	0	0	0	0	0	0	0	0	0.033333
BMSK0000261		-	4.24	4.72	5.26	8.71	5.43	6.08	7.12	6.72	6.64	12.78	10.12	11.69	11.18	11.54	15.38	15.74	15.5	14.63	22.67	20.72	23.63	23.22	21.09	19.79	43.23	49.9	43.13	25.78	27.87	26.43	73.52	83.06	77.56	4.74	6.74	6.82667	11.53	12.7	15.29	22.34	21.3667	45.42	26.6933	78.0467
BMSK0000262		-	0.18	0	0	0	0	0.23	0	0	0.21	0	0	0	0.18	0	0	0	0	0.18	0.19	0	0.18	0	0	0	0.17	0	0.5	0	0	0	0	0.18	0	0.06	0.076667	0.07	0	0.06	0.06	0.123333	0	0.223333	0	0.06
BMSK0000263		carboxyl-terminal PDZ ligand of neuronal nitric oxide synthase protein isoform X2	0	0.09	0	0.33	0.21	0.12	0	0	0	0.43	0	0	0.29	0.11	0.21	0.21	0.11	0	0	0.09	0.19	0.59	0.48	0.09	0.65	0.64	0.44	0.3	0.37	0.5	0.27	0	0.27	0.03	0.22	0	0.143333	0.203333	0.106667	0.093333	0.386667	0.576667	0.39	0.18
BMSK0000264	ple	tyrosine hydroxylase	17.66	11.01	11.03	0.88	36.08	0.99	0.51	0.93	0.86	0.45	1.34	1.2	0.66	0.76	1.04	1.47	1.75	11.82	0.22	0.21	0.36	3.14	3.56	3.56	0.34	0.35	0.47	3.27	3.31	3.49	0.27	0.17	0.27	13.2333	12.65	0.766667	0.996667	0.82	5.01333	0.263333	3.42	0.386667	3.35667	0.236667
BMSK0000265	Man1b1	hypothetical protein BGIBMGA000564, partial	7.16	9.3	10.4	12.9	8.93	9.72	12.26	9.89	9.2	11.49	8.39	7.24	6.12	6.11	9.79	4.84	4.83	4.8	4.67	4.36	5.15	4.57	4.26	4.26	4.59	5.28	4.65	5.27	4.82	5.28	5.69	7.35	5.87	8.95333	10.5167	10.45	9.04	7.34	4.82333	4.72667	4.36333	4.84	5.12333	6.30333
BMSK0000266		myosin-9-like isoform X4	141.33	162.01	185.24	93.21	53.36	72.17	69.37	52.8	61.98	46.97	23.61	26.62	9.77	10.11	13.72	5.7	5.27	2.95	1.48	0.89	1.71	3.01	5.74	8.16	0.81	0.24	0.41	1.08	1.66	1.75	4.35	0.13	2	162.86	72.9133	61.3833	32.4	11.2	4.64	1.36	5.63667	0.486667	1.49667	2.16
BMSK0000267		hypothetical protein BGIBMGA000656	0	0	0	0	0	0	0	0	9.45	0	0	0	0	0	0	0	0	0	0	0	0	0	0	0	0	0	0	0	0	0	0	0	0	0	0	3.15	0	0	0	0	0	0	0	0
BMSK0000268		juvenile hormone resistence protein II	8.93	10.34	10.9	5.01	3.48	4.41	3.65	3.65	3.09	1.24	0.6	0.8	0.21	0.31	0.35	0.32	0.33	0.17	0.05	0.04	0.07	0.16	0.4	0.58	0.04	0.08	0.03	0.07	0.11	0.22	0.25	0.03	0.1	10.0567	4.3	3.46333	0.88	0.29	0.273333	0.053333	0.38	0.05	0.133333	0.126667
BMSK0000269	KCTD1	BTB/POZ domain-containing protein KCTD1	1.6	2.11	2.64	1.9	1.79	2.41	1.5	1.81	2.29	1.39	1.1	0.97	0.55	0.67	0.34	0.84	0.87	0.65	0.31	0.13	0.3	0.95	1.25	0.88	0.08	0.14	0.2	0.91	0.98	0.86	0.76	0.59	0.85	2.11667	2.03333	1.86667	1.15333	0.52	0.786667	0.246667	1.02667	0.14	0.916667	0.733333
BMSK0000270		cold-related protein	130.02	99.97	96.22	7	14.35	17.06	12.2	12.86	13.82	0.54	1.42	0.79	1.58	1.55	1.05	4.47	3.34	1.41	4.54	4.27	4.16	1.85	3.89	3.38	4.64	4.71	4.06	2.42	2.26	2.18	9.42	9.44	6.32	108.737	12.8033	12.96	0.916667	1.39333	3.07333	4.32333	3.04	4.47	2.28667	8.39333
BMSK0000271	OXSR1	serine/threonine-protein kinase OSR1-like [Amyelois transitella]	4.25	5.01	5.81	4.86	3.04	3.81	5.42	4.11	3.68	3.86	2.55	2.48	1.8	1.71	3.28	1.95	1.8	1.97	1.93	1.58	2.22	1.76	1.89	1.47	1.95	2.16	1.67	1.83	1.46	1.68	2.37	3.08	3.09	5.02333	3.90333	4.40333	2.96333	2.26333	1.90667	1.91	1.70667	1.92667	1.65667	2.84667
BMSK0000272		uncharacterized protein LOC106126328 [Papilio xuthus]	1.13	1.57	0.84	0.47	0.44	0.5	0.98	0.89	0.45	0	0	0.44	0	0	0	0	0.42	0	0	0	0	0	0	0.37	0	0	0	0	0	0	0.35	0	0	1.18	0.47	0.773333	0.146667	0	0.14	0	0.123333	0	0	0.116667
BMSK0000273		putative fatty acyl-CoA reductase CG5065	0.15	0.1	0.22	0.43	0.24	0.13	0.13	0.12	0.18	0.43	0.29	0.24	0.51	0.59	0.6	0.57	0.35	0.58	0.44	0.46	0.64	0.48	0.84	0.36	0.35	0.22	0.2	0.45	0.21	0.28	0.05	0.21	0.15	0.156667	0.266667	0.143333	0.32	0.566667	0.5	0.513333	0.56	0.256667	0.313333	0.136667
BMSK0000274	Tpi	TPIS BOMMO RecName: Full=Triosephosphate isomerase; Short=TIM; AltName: Full=Triose-phosphate isomerase	298.07	305.25	308.39	320.53	238.55	281.74	275.74	192.64	274.58	301.55	262.88	271.34	231.89	239.33	329.96	186.37	209.32	187.37	212.83	202.64	224.53	162	168.16	189.75	220.5	233.8	232.97	141.9	148.01	138.17	260.03	296.19	280.81	303.903	280.273	247.653	278.59	267.06	194.353	213.333	173.303	229.09	142.693	279.01
BMSK0000275	Gmnn	geminin isoform X2 [Amyelois transitella]	114.77	89.14	82.88	88.23	77.7	83.25	68.83	63.21	84.41	67.7	68.21	62.15	62.84	62.74	72.08	43.05	49.61	45.64	52.32	57.62	56.45	42.47	43.59	46.78	49.62	49.81	53.02	43.83	43.59	51.19	42.6	58.3	53.64	95.5967	83.06	72.15	66.02	65.8867	46.1	55.4633	44.28	50.8167	46.2033	51.5133
BMSK0000276	PDIA5	protein disulfide-isomerase A5 [Amyelois transitella]	72.67	92.4	111.15	56.72	34.26	44	53.64	50.34	36.96	40.46	31.9	28.09	25.17	24.47	35.77	23.04	24.01	19.02	16.42	14.57	18.38	19.41	17.27	18.93	16.28	17.75	13.98	12.16	13.7	13.08	19.07	17.85	18.23	92.0733	44.9933	46.98	33.4833	28.47	22.0233	16.4567	18.5367	16.0033	12.98	18.3833
BMSK0000277		glycine-rich cell wall structural protein-like	0.27	0.75	0.81	0.22	0.21	0.48	0.92	0.54	0.33	0.11	0.21	0.32	0.28	0.74	0.32	0.41	0.21	0.19	0.1	0.19	0.29	0.29	0.38	0.19	0.09	0.16	0.18	0.3	0.56	0.3	0.18	0.09	0.09	0.61	0.303333	0.596667	0.213333	0.446667	0.27	0.193333	0.286667	0.143333	0.386667	0.12
BMSK0000278		uncharacterized protein LOC106133778 [Amyelois transitella]	0.08	0.13	0.19	0.1	0.15	0.11	0.05	0	0	0	0	0.1	0	0.15	0.1	0	0.05	0.09	0	0	0.04	0.09	0.13	0	0.04	0.07	0.08	0.05	0.22	0.14	0	0	0	0.133333	0.12	0.016667	0.033333	0.083333	0.046667	0.013333	0.073333	0.063333	0.136667	0
BMSK0000279		-	0	0.58	0	0	0	0	0	0	0	0	0	0.33	0	0	0	0	0	0	0	0	0.58	0	0	0.28	0	0.2	0	0	0	0	0	0	0.27	0.193333	0	0	0.11	0	0	0.193333	0.093333	0.066667	0	0.09
BMSK0000280		Uncharacterized protein OBRU01 11897 [Operophtera brumata]	0.83	0.75	0.41	0.39	0.22	0.31	0.12	0.27	0.22	0	0	0.05	0	0.05	0.05	0.05	0	0	0	0	0	0	0.29	0.05	0	0	0	0	0	0	0.04	0.09	0.05	0.663333	0.306667	0.203333	0.016667	0.033333	0.016667	0	0.113333	0	0	0.06
BMSK0000281		Uncharacterized protein OBRU01 00585 [Operophtera brumata]	0	0.34	0	6.59	4.84	4.01	4.27	5.77	4.01	5.1	4.24	5.58	5.41	6.16	4.46	8.95	7.71	4.94	24.49	19.52	20.57	7.52	8.07	7.75	32.24	43.07	41.55	10.33	8.13	11.13	137.15	119.71	128.98	0.113333	5.14667	4.68333	4.97333	5.34333	7.2	21.5267	7.78	38.9533	9.86333	128.613
BMSK0000282	Zdhhc3	uncharacterized protein LOC105842174 isoform X2	3.45	4.14	4.56	9.28	6.24	8.4	6.9	5.39	6.42	7.1	8.32	8.28	4.85	4.13	6.51	4.72	4.68	3.52	2.7	2.01	2.63	3.43	3.13	3.88	1.65	2.57	1.37	3.51	2.83	3.57	2.48	2.72	2.69	4.05	7.97333	6.23667	7.9	5.16333	4.30667	2.44667	3.48	1.86333	3.30333	2.63
BMSK0000283	tmem208	uncharacterized protein LOC692928	37.81	40.09	42.16	122.95	96.81	104.19	117.27	83.77	108.83	113.62	111.09	106.88	87.2	80.05	121.48	49.81	60.06	49.07	36.71	35.97	43.89	46.86	40.39	45.79	35.83	32.42	30.22	41.15	43.44	42.5	19.31	27.4	25.07	40.02	107.983	103.29	110.53	96.2433	52.98	38.8567	44.3467	32.8233	42.3633	23.9267
BMSK0000284		-	0	0	0	0	0	0	0	0	0	0	0	0	0	0	0	0	0	0	0	0	0	0	0.28	0	0	0	0	0	0	0	0	0	0	0	0	0	0	0	0	0	0.093333	0	0	0
BMSK0000285		clavesin-1	2.95	3.18	3.72	4.86	2.62	3.09	4.27	3.44	3.54	4.76	3.65	2.98	2.22	1.9	2.91	1.8	1.71	1.78	0.82	1.03	0.94	1.44	1.41	1.45	1.15	0.89	1.16	2.07	1.86	2.14	0.94	1.5	1.01	3.28333	3.52333	3.75	3.79667	2.34333	1.76333	0.93	1.43333	1.06667	2.02333	1.15
BMSK0000286	BBXB5	insulin-like peptide isoform X1	0	0	0	247.06	294.91	277.86	258.8	216.21	332.5	435.81	510.32	414.29	370.67	358.78	358.02	135.14	168.55	173.55	534.6	564.12	572.79	54.19	103.39	79.99	750.26	776.03	819.23	62.57	47.87	51.01	1171.82	1343.91	1211.18	0	273.277	269.17	453.473	362.49	159.08	557.17	79.19	781.84	53.8167	1242.3
BMSK0000287		uncharacterized protein LOC106717336 [Papilio machaon]	0	0	0	7.64	5.67	6.26	7.73	6.8	6.05	5.85	6.02	5.22	2.13	2.89	3.77	0.18	0.35	0.42	0.78	1.44	0.24	0.26	0.25	0.08	0.3	0.64	0.95	0	0	0.16	0.49	0.97	0.87	0	6.52333	6.86	5.69667	2.93	0.316667	0.82	0.196667	0.63	0.053333	0.776667
BMSK0000288	fax	failed axon connections isoform X1	2.77	3.07	3.15	386.04	380.1	378.82	440.72	442.37	414.38	862.84	934.35	901.84	726.29	700.95	814.71	1093.31	1063.81	1075.94	772.23	767.27	851.26	1269.95	1080.4	1074.11	755.19	752.01	685.17	1315.05	1343.15	1309.72	524.83	632.06	565.78	2.99667	381.653	432.49	899.677	747.317	1077.69	796.92	1141.49	730.79	1322.64	574.223
BMSK0000289		ABF51522.1 thioesterase superfamily member 2	1.49	1.47	0.87	3.99	3.82	3.35	3.46	0.79	3.71	5.01	6.66	6.25	5.27	5.41	6.08	3.36	5.1	4.13	4.03	4.22	4.63	3.7	5.35	5.34	4.55	4.23	5.3	5.56	5.74	5.01	5.2	5.51	4.31	1.27667	3.72	2.65333	5.97333	5.58667	4.19667	4.29333	4.79667	4.69333	5.43667	5.00667
BMSK0000290	Pxn	peroxidasin isoform X2	36.17	42.57	44.93	38.04	34.78	36.75	35.33	42.08	33.26	26.88	24	21	15.93	14.23	14.96	13.97	13.6	12.33	8.1	7.09	6.64	9.52	10.01	9.77	7.24	8.04	6.77	8.37	7.8	8.53	12.31	9.88	10.84	41.2233	36.5233	36.89	23.96	15.04	13.3	7.27667	9.76667	7.35	8.23333	11.01
BMSK0000291		-	0	0	0	0	0	0	0	0	0	0	0	0	0	0	0	0	0	0	0	0	0	0	0	0	0	0	0	0	0	0	0	0	0	0	0	0	0	0	0	0	0	0	0	0
BMSK0000292	fax	-	0	0	0	0	0	0	0	0	0	0	0	0	0	0.45	0	0.46	0	0	0	0	0	0.4	0	0.3	0	0	0	0	0	0	0.39	0	0	0	0	0	0	0.15	0.153333	0	0.233333	0	0	0.13
BMSK0000293	MED23	mediator of R polymerase II transcription subunit 23 [Amyelois transitella]	13.19	17.85	22.03	16.39	9.88	12.8	15.69	12.91	10.78	9.19	6.76	6.68	7.03	5.29	8.89	4.25	4.08	3.85	4.68	4.12	5.15	3.46	3.2	2.34	4.27	4.68	3.95	3.1	2.83	2.85	6.33	6.23	6.19	17.69	13.0233	13.1267	7.54333	7.07	4.06	4.65	3	4.3	2.92667	6.25
BMSK0000294	SOCS7	uncharacterized protein LOC106126268 [Papilio xuthus]	3.92	4.77	6.12	3.57	1.68	2.39	2.97	3.71	1.93	1.96	1.57	1.23	1.25	1	1.9	1.22	0.76	0.83	1.15	0.89	1.03	0.8	1.02	0.87	1.01	0.92	0.83	0.98	0.81	0.95	0.74	1.08	0.82	4.93667	2.54667	2.87	1.58667	1.38333	0.936667	1.02333	0.896667	0.92	0.913333	0.88
BMSK0000295	nr2e1	uncharacterized protein LOC101742114	0.14	0	0	0.35	0.17	0.57	0.18	0	0.34	0	0	0.5	0	0.16	0.5	0	0.16	0	0	0.14	0.29	0.44	0.58	0	0.14	0.24	0.14	0.15	0	0.15	0	0	0	0.046667	0.363333	0.173333	0.166667	0.22	0.053333	0.143333	0.34	0.173333	0.1	0
BMSK0000296	slc46a1	proton-coupled folate transporter isoform X2	4.3	6.2	7.22	14.64	7.04	10.32	11.55	9.23	9.58	12.49	9.67	9.67	9.91	8.05	14.51	3.96	4.23	4.76	4.51	3.8	5.11	3.54	3.26	4.01	5.7	4.3	3.61	3.16	3.45	3.55	4.03	4.13	4.81	5.90667	10.6667	10.12	10.61	10.8233	4.31667	4.47333	3.60333	4.53667	3.38667	4.32333
BMSK0000297		probable citrate synthase 2, mitochondrial	53.84	52.62	53.28	322.87	279.99	279.94	319.63	318.11	289.34	488.34	514.19	520.4	462.51	461.8	523.25	483.57	515.16	479.74	332.32	334.5	345.04	509.9	477.67	489.52	266.83	259.49	251.65	469.23	488.31	474.46	183.75	202.29	187.71	53.2467	294.267	309.027	507.643	482.52	492.823	337.287	492.363	259.323	477.333	191.25
BMSK0000298		RUS1 family protein C16orf58 homolog isoform X1	259.1	345.44	401.07	113.02	58.07	91.09	98.45	69.18	62.29	22.5	10.64	10.66	3.95	4.15	7.23	5.85	6.24	3.01	2.29	2.25	2.67	2.46	5.62	6.63	2.07	2.06	1.99	2.13	2.14	2.54	6.01	2.34	2.95	335.203	87.3933	76.64	14.6	5.11	5.03333	2.40333	4.90333	2.04	2.27	3.76667
BMSK0000299	PGRP-LF	uncharacterized protein LOC101742555 isoform X2	22.25	26.46	33.21	11.26	7.09	10.42	12.6	8.67	8.26	7.84	5.32	5.24	3.87	3.51	5.74	3.35	3.33	3.83	3.18	2.18	3.27	3.08	3.44	3.03	3.4	3.37	2.98	3.35	3.79	3.57	3.9	4.19	3.14	27.3067	9.59	9.84333	6.13333	4.37333	3.50333	2.87667	3.18333	3.25	3.57	3.74333
BMSK0000300		sodium channel protein Nach	1.06	0.95	1.76	0.49	0.47	0.35	0.84	0.16	0.32	0	0	0.16	0	0	0	0.3	0.31	0.14	0	0.27	0.14	0.41	0.41	0.8	0.39	0.56	0.13	0.72	0.13	0.72	0	0.53	0	1.25667	0.436667	0.44	0.053333	0	0.25	0.136667	0.54	0.36	0.523333	0.176667
BMSK0000301	SLC24A3	sodium/potassium/calcium exchanger 3-like [Papilio xuthus]	0.09	0	0	0	0	0.12	0	0	0	0	0	0.1	0	0	0.1	0.1	0	0	0	0	0	0	0	0	0	0	0.09	0	0	0	0	0.09	0	0.03	0.04	0	0.033333	0.033333	0.033333	0	0	0.03	0	0.03
BMSK0000302		-	0	0	0	0	0	0	0	0	0	0	0	0	0	0	0	0	0	0	0	0	0	0	0	0	0	0	0	0	0	0	0	0	0	0	0	0	0	0	0	0	0	0	0	0
BMSK0000303		neuropeptide receptor B4 isoform X3	0.16	0	0	1.54	1.12	1.44	2.99	3.1	0.71	2.84	3.99	2.53	1.93	1.38	1.87	1.88	2.46	2.57	0.66	0.61	0.81	2.6	1.8	2.12	1	0.37	1.01	4.32	4.2	3.99	0.19	1.15	0.39	0.053333	1.36667	2.26667	3.12	1.72667	2.30333	0.693333	2.17333	0.793333	4.17	0.576667
BMSK0000304		EF-hand calcium-binding domain-containing protein 1	0	0	0	0	0	0	0	0	0	0	0	0	0	0	0	0	0	0	0	0	0	0	0	0	0	0	0	0	0	0	0	0	0	0	0	0	0	0	0	0	0	0	0	0
BMSK0000305		-	0	0	0	0	0	0	0	0	0	0	0	0	0	0	0	0	0	0	0	0	0	0	0	0	0	0	0	0	0	0	0	0	0	0	0	0	0	0	0	0	0	0	0	0
BMSK0000306		-	0	0	0	0	0	0	0	0	0	0	0	0	0	0	0	0	0	0	0	0	0	0	0	0	0	0	0	0	0	0	0	0	0	0	0	0	0	0	0	0	0	0	0	0
BMSK0000307	Bag6	uncharacterized protein LOC101738134 isoform X1	37.89	47.34	53.78	84.38	63.32	64.59	75.77	73.48	58.01	69.91	51.4	45.49	39.46	36.84	52.89	32.44	29.76	29.41	24.16	22.22	25.14	31.83	28.27	26.14	27.23	27.53	23.49	27.97	28.17	27.93	25.05	26.41	24.73	46.3367	70.7633	69.0867	55.6	43.0633	30.5367	23.84	28.7467	26.0833	28.0233	25.3967
BMSK0000308	dod	rotamase Pin1	208.85	240.38	264.87	195.08	115.33	133.99	142.59	120.97	119.78	160.08	135.79	158.93	113.14	121.46	178.44	87.08	93.49	87.5	72.48	74.39	77.3	92.11	90.45	97.05	88.08	87.34	86.06	88.34	93.12	82.65	82.74	88.46	82.26	238.033	148.133	127.78	151.6	137.68	89.3567	74.7233	93.2033	87.16	88.0367	84.4867
BMSK0000309		-	0	0	0	0	0	0	0	0	0	0	0	0	0	0	0	0	0	0	0	0	0	0	0	0	0	0	0	0	0	0	0	0	0	0	0	0	0	0	0	0	0	0	0	0
BMSK0000310	Gs2	glutamine synthetase 2 cytoplasmic isoform X2	47.57	45.49	48.01	565.16	600.51	585.19	677.74	656.38	581.49	859	1033.83	986.4	1007.33	934.98	998.24	508.79	540.92	557.43	491.58	483.45	541.46	281.7	306.78	290.54	343.07	296.3	314.05	161.24	146.99	157.32	163.15	177.06	173.87	47.0233	583.62	638.537	959.743	980.183	535.713	505.497	293.007	317.807	155.183	171.36
BMSK0000311		protein zer-1 homolog [Amyelois transitella]	32.96	38.88	37.97	27.25	23.78	25.04	29.89	31.89	21.78	32.36	31.47	26.41	28.28	28.37	34.03	26.06	26.44	22.91	16.09	15.56	16.66	25.56	21.03	20.21	15.32	15.11	14.27	18.6	18.31	18.69	13.17	12.45	12.49	36.6033	25.3567	27.8533	30.08	30.2267	25.1367	16.1033	22.2667	14.9	18.5333	12.7033
BMSK0000312		leucine-rich repeat-containing G-protein coupled receptor 4 [Amyelois transitella]	1.1	1.24	1.43	138.88	97.33	104.22	134.87	113.6	106.62	199.02	170.18	170.18	126.34	122.29	186.26	92.86	96.79	101.3	72.96	75.46	83.78	81.7	76.53	80.9	58.43	55.34	49.13	75.67	80.95	77.59	17.78	27.69	21.22	1.25667	113.477	118.363	179.793	144.963	96.9833	77.4	79.71	54.3	78.07	22.23
BMSK0000313		-	0	0	0	90.17	104.22	94.21	73.26	116.75	83.14	97.96	106.18	104.06	86.91	107.61	95.35	21.74	39.29	38.52	28.66	33.54	38.11	62.32	34.92	28.95	35.49	26.01	26.84	17.77	41.38	30.84	0.32	3.98	0	0	96.2	91.05	102.733	96.6233	33.1833	33.4367	42.0633	29.4467	29.9967	1.43333
BMSK0000314		cuticular protein tweedle motif 1 precursor	0.06	0.06	0.06	3.48	4.51	4.81	3.86	4.03	4.1	2.81	4.32	3.79	3.11	3.24	1.97	2.3	2.73	2.46	11.06	9.71	11.03	2.56	2.09	2.27	3.23	3.48	3.74	1.47	0.57	1.16	0.65	0.74	0.77	0.06	4.26667	3.99667	3.64	2.77333	2.49667	10.6	2.30667	3.48333	1.06667	0.72
BMSK0000315		-	7.72	7.31	7.87	11.39	7.24	9.42	10.42	9.54	9.37	10.49	7.39	7.34	5.71	4.26	7.9	3.84	3.73	2.67	2.83	2.73	3.23	4.42	4.7	4.27	4.44	4.81	3.62	4.39	4.3	4.4	4.74	5.48	4.69	7.63333	9.35	9.77667	8.40667	5.95667	3.41333	2.93	4.46333	4.29	4.36333	4.97
BMSK0000316	Evi5	ecotropic viral integration site 5 ortholog isoform X2	12.77	13.91	13.69	10.54	7.18	9.64	13.22	11.36	7.34	7.13	4.64	3.59	4.19	3.98	6.2	2.48	2.43	2.57	1.99	2.13	2.12	2.14	1.73	2.11	2.14	2.18	1.94	1.23	1.67	1.75	2.47	1.88	2.11	13.4567	9.12	10.64	5.12	4.79	2.49333	2.08	1.99333	2.08667	1.55	2.15333
BMSK0000317	atad3-b	putative ATPase family AAA domain-containing protein 3 [Danaus plexippus]	18.84	23.7	30.72	59.33	33.75	41.09	47.53	38.73	34.97	33.64	25.87	22.98	21.71	19.26	32.6	14.09	12.65	12.54	13.23	12.69	13.5	15.73	13.95	14.29	11.76	11.49	8.79	17.23	16.95	16.01	10.52	12.66	12.14	24.42	44.7233	40.41	27.4967	24.5233	13.0933	13.14	14.6567	10.68	16.73	11.7733
BMSK0000318		lipopolysaccharide-induced tumor necrosis factor-alpha factor homolog [Plutella xylostella]	44.33	51.53	62.68	39.87	21.9	31.17	33.71	24.57	25.82	25.37	17.55	16.43	13.54	13.89	22.15	10.98	10.33	10.07	10.12	8.83	10.09	8.57	8.59	8.81	12.07	13.26	10.76	7.33	7.59	7.26	13.63	16.32	15.87	52.8467	30.98	28.0333	19.7833	16.5267	10.46	9.68	8.65667	12.03	7.39333	15.2733
BMSK0000319	Parvb	beta-parvin	269.45	237.18	243.47	206.52	222.17	209.59	201.93	232.62	223.3	141.45	150.36	161.99	143.51	142.47	145.34	122.98	122.26	122.8	151.71	156.2	147.61	113.2	126.54	129.57	132.48	117.69	127.85	138.51	131.14	143.14	137.89	135.78	134.59	250.033	212.76	219.283	151.267	143.773	122.68	151.84	123.103	126.007	137.597	136.087
BMSK0000320		insulin-like growth factor-binding protein complex acid labile subunit isoform X1	0.04	0	0.03	0.5	0.3	0.47	0.73	0.56	0.61	1.14	0.53	0.52	0.4	0.19	0.37	0.14	0.14	0.1	0.37	0.32	0.53	0.06	0.09	0.1	0.65	0.58	0.43	0.12	0.07	0.07	2.73	2.97	3.14	0.023333	0.423333	0.633333	0.73	0.32	0.126667	0.406667	0.083333	0.553333	0.086667	2.94667
BMSK0000321	NDUFS8	DH-ubiquinone oxidoreductase subunit 8	0	0	0	0	0	0	0	0	0	0	0	0	0	0	0	0	0	0	0	0	0	0	0	0	0	0	0	0	0	0	0	0	0	0	0	0	0	0	0	0	0	0	0	0
BMSK0000322		MSL1 protein	9.69	12.55	17.11	10.71	6.36	8.1	9.07	9.57	6.19	4.65	2.87	3.14	3.32	2.26	4.36	2.46	2.26	1.82	1.94	1.42	1.99	1.71	1.17	1.6	1.97	0.96	1.46	0.56	1.23	1.49	1.39	1.81	2.14	13.1167	8.39	8.27667	3.55333	3.31333	2.18	1.78333	1.49333	1.46333	1.09333	1.78
BMSK0000323		-	0	0	0	0	0	0	0	0	0	0	0	0	0	0	0	0	0	0	0	0	0	0	0	0	0	0	0	0	0	0	0	0	0	0	0	0	0	0	0	0	0	0	0	0
BMSK0000324	KC B1	voltage-gated potassium channel subunit beta-1	0.13	0.07	0	0.08	0	0	0	0.08	0	0	0	0	0	0	0	0	0.08	0.07	0	0	0	0	0.28	0.07	0.07	0.17	0	0.22	0.35	0.29	0	0	0	0.066667	0.026667	0.026667	0	0	0.05	0	0.116667	0.08	0.286667	0
BMSK0000325	SLC5A8	sodium-coupled monocarboxylate transporter 1 isoform X1	0.3	0.59	0.14	0.05	0.33	0	0	0.17	0.06	0.73	0.54	0.95	0.2	0.4	0.46	2.93	3.82	3.65	0.18	0.65	0.62	4.81	4.63	5.41	0.62	0.48	0.68	10.06	9.68	8.53	0.38	0.84	0.57	0.343333	0.126667	0.076667	0.74	0.353333	3.46667	0.483333	4.95	0.593333	9.42333	0.596667
BMSK0000326	SLC24A4	sodium/potassium/calcium exchanger 4 isoform X4	0	0	0.08	0.34	0.2	0.38	0.1	0.24	0.29	2.84	3.79	4.11	1.53	1.85	2.44	24.44	22.48	21.94	4.14	5.58	4.64	48.01	44.25	49.15	9.85	12.69	10.46	107.3	110.96	106.82	15.79	23.38	13.88	0.026667	0.306667	0.21	3.58	1.94	22.9533	4.78667	47.1367	11	108.36	17.6833
BMSK0000327	SLC24A4	sodium/potassium/calcium exchanger 4	0.05	0	0	6.63	6.5	7.99	7.22	9.43	7.67	70.72	80.67	100.94	75.68	92.09	84.54	159.45	165.1	166.51	117.3	132.05	124.83	210.99	193.66	211.17	282.13	255.92	252.51	326.44	325.23	318.53	121.64	144.11	125.07	0.016667	7.04	8.10667	84.11	84.1033	163.687	124.727	205.273	263.52	323.4	130.273
BMSK0000328	mep-1	uncharacterized protein LOC101743416	18.33	24.12	29.58	41.86	22.92	29.07	35.58	26.05	24.59	28	20.53	17.99	15.52	14.17	25.7	10.99	11.32	10.66	11.87	10.87	12.52	10.18	8.98	8.1	11.19	12.2	9.92	10.34	9.87	9.19	11.38	13.98	13.35	24.01	31.2833	28.74	22.1733	18.4633	10.99	11.7533	9.08667	11.1033	9.8	12.9033
BMSK0000329	EDEM3	ER degradation-enhancing alpha-mannosidase-like protein 3 isoform X1 [Amyelois transitella]	20.96	22.95	23.42	30.62	28.75	28.82	35.69	36.41	28.38	31.12	31.6	27.94	26.17	23.68	29.3	15.78	15.48	14.62	16.75	17.45	19.16	11.63	11.5	11.57	13.56	13.73	12.2	7.86	8.1	8.29	12.08	11.89	10.91	22.4433	29.3967	33.4933	30.22	26.3833	15.2933	17.7867	11.5667	13.1633	8.08333	11.6267
BMSK0000330		uncharacterized protein LOC101740738 isoform X1	241.02	234.25	224.58	26.82	29.19	32.7	32.11	40.3	27.13	5.89	5.58	5.44	1.93	2.84	3.13	7.28	4.86	2.05	1.68	3.5	3.26	1.77	5.54	5.34	2.31	1.59	0.7	1.49	1.91	1.54	6.25	0.46	1.87	233.283	29.57	33.18	5.63667	2.63333	4.73	2.81333	4.21667	1.53333	1.64667	2.86
BMSK0000331	GRASP	uncharacterized protein LOC101740877 isoform X1	0.11	0.17	0.24	0	0	0	0.07	0	0	0	0	0	0	0	0	0	0.06	0	0	0	0	0	0	0	0	0	0	0	0	0	0	0	0.05	0.173333	0	0.023333	0	0	0.02	0	0	0	0	0.016667
BMSK0000332		collagen alpha-1(I) chain	0.12	0.06	0.25	0.32	0.21	0.28	0.38	0.22	0.24	0.7	0.48	0.52	0.55	0.45	0.36	0.61	0.61	0.48	0.18	0.22	0.31	0.27	0.26	0.19	0.21	0.17	0.22	0.07	0.14	0.34	0.13	0.31	0.21	0.143333	0.27	0.28	0.566667	0.453333	0.566667	0.236667	0.24	0.2	0.183333	0.216667
BMSK0000333	RASGEF1B	ras-GEF domain-containing family member 1B-like	4.15	5.09	5.54	6.14	3.79	5.45	6.22	5.1	4.52	4.35	2.76	3.15	2.01	2	3.59	2.6	1.79	2.09	2.45	2.27	1.97	1.97	1.83	1.4	3.1	3.04	2.32	2.44	2.41	2.42	3.98	4.26	4.08	4.92667	5.12667	5.28	3.42	2.53333	2.16	2.23	1.73333	2.82	2.42333	4.10667
BMSK0000334	D H6	sericin, partial	0.03	0	0	0.04	0.03	0	0	0.03	0.07	0.03	0	0.07	0.06	0	0.03	0	0	0	0.03	0.03	0.03	0	0.06	0	0	0	0	0	0.03	0.06	0.03	0	0	0.01	0.023333	0.033333	0.033333	0.03	0	0.03	0.02	0	0.03	0.01
BMSK0000335		-	41.65	50.16	56.76	50.38	32.9	39.29	41.48	32.56	32.17	34.99	28.66	26.13	22.7	20.41	29.5	16.27	15.66	13.63	13.62	12.27	13.86	17.27	15.05	16.61	16.69	16.71	14.7	15.16	15.42	14.91	15.63	16.31	14.17	49.5233	40.8567	35.4033	29.9267	24.2033	15.1867	13.25	16.31	16.0333	15.1633	15.37
BMSK0000336	wcy	WW domain-containing adapter protein with coiled-coil homolog isoform X2	13.42	25.71	36.41	4.7	5.62	2.37	16	18.63	0	0	0	0	0	0	0	0.1	4.36	0	0	0	0	0	0	0	0	0	0	0	0	0	0	0	0	25.18	4.23	11.5433	0	0	1.48667	0	0	0	0	0
BMSK0000337		prefoldin subunit 1-like	89.11	90.5	93.52	138.92	99.95	127.04	124.92	94.87	116.68	150.3	122.56	115.56	96.06	97.84	153.96	79.78	86.6	85.89	77.01	73.2	83.08	82.6	76.26	80.7	80.49	79.72	74.25	77.11	92.92	84.88	75.73	98.91	85.8	91.0433	121.97	112.157	129.473	115.953	84.09	77.7633	79.8533	78.1533	84.97	86.8133
BMSK0000338		uncharacterized protein LOC101743848	71.87	90.32	106.16	51.18	29.48	35.54	42.32	33.35	32.14	29.89	17.81	19.29	12.61	13.02	20.57	11.45	11.21	9.82	6.94	5.7	6.48	9.06	10.56	11.14	6.12	7.09	5.7	8.85	8.77	8.68	8.07	7.52	6.36	89.45	38.7333	35.9367	22.33	15.4	10.8267	6.37333	10.2533	6.30333	8.76667	7.31667
BMSK0000339	CECR2	uncharacterized protein LOC101743995	65.49	87.81	111.38	39.96	22.36	30.94	41.57	33.53	25.82	19.35	12.62	10.84	9.54	9.17	14.32	10.72	9.56	8.35	8.23	7.62	8.71	7.57	8.61	7.53	6.78	6.87	5.85	6.95	7.03	5.73	8.02	8.27	9.39	88.2267	31.0867	33.64	14.27	11.01	9.54333	8.18667	7.90333	6.5	6.57	8.56
BMSK0000340	RALGPS1	ras-specific guanine nucleotide-releasing factor RalGPS2 isoform X1	14.54	17.82	19.99	27.91	15.69	18.36	22.93	18.37	16.41	24.82	21.08	17.77	16.21	14.32	23.98	12.34	11.28	10.12	10.04	8.94	10.51	13.66	11.1	11.02	11.28	11.69	9.14	12.35	12.23	12.17	7.72	8.66	8.99	17.45	20.6533	19.2367	21.2233	18.17	11.2467	9.83	11.9267	10.7033	12.25	8.45667
BMSK0000341	Gpr52	probable G-protein coupled receptor 52 isoform X2	0	0	0	0	0	0	0	0	0.14	0.43	0	0	0.36	0.14	0.14	0	0	0	0	0	0	0.12	0.37	0.12	0.12	0.1	0	0	0.12	0	0.23	0	0	0	0	0.046667	0.143333	0.213333	0	0	0.203333	0.073333	0.04	0.076667
BMSK0000342	NPDC1	Neural proliferation differentiation control-1 protein (NPDC1)	0	0	0	0	0.37	0	2.06	0.38	0.38	0.98	1.1	0.52	1.47	0.72	0.04	1.3	0.82	1.21	0.33	0.31	0.64	0.46	1.79	0.94	0.81	1.05	0.58	0	0.63	2.19	0.59	0.62	1.91	0	0.123333	0.94	0.866667	0.743333	1.11	0.426667	1.06333	0.813333	0.94	1.04
BMSK0000343	Npdc1	uncharacterized protein LOC101744279 isoform X1	0.22	0.11	0	0.54	0.39	1.45	0.56	1.95	0.79	0.84	1.14	1.11	1.14	0.38	1.01	0.52	1.61	0.95	0.94	0.78	0.91	0.98	1.28	1.22	0.69	1.02	0.95	1.08	0.22	0.77	0.74	1.33	0.72	0.11	0.793333	1.1	1.03	0.843333	1.02667	0.876667	1.16	0.886667	0.69	0.93
BMSK0000344	Neurl4	neuralized-like protein 4	4.93	6.78	8.87	8.62	5.86	7.22	9.04	9.01	6.47	5.93	5.01	3.75	4.91	5.32	5.54	3.85	3.05	2.76	4.83	3.83	3.91	3.15	2.96	2.17	4.12	4.84	3.67	2.61	2.43	2.3	4.56	4.65	4.35	6.86	7.23333	8.17333	4.89667	5.25667	3.22	4.19	2.76	4.21	2.44667	4.52
BMSK0000345	Nep2	neutral endopeptidase 24.11 isoform X1	235.35	234.56	228.58	122.9	140.29	140.8	134.79	168.07	129	116.04	119.36	113.13	57.49	49.51	49.14	45.59	49.54	40.76	26.42	25.75	25.36	28.65	35.02	34.64	38.96	43.96	38.13	27.28	29.71	27.47	53.51	43.2	48.56	232.83	134.663	143.953	116.177	52.0467	45.2967	25.8433	32.77	40.35	28.1533	48.4233
BMSK0000346	apbb1ip	abnormal cell migration protein 10 isoform X2	15.04	17.95	21.46	75.65	66.01	68.37	76.95	78.07	59.56	103.2	103.74	94.88	88.97	77.44	96	61.61	63.96	58.42	38.31	37.13	43.27	58.35	48.89	49.96	41.15	41.05	36.74	36.66	39.4	37.5	30.14	32.42	31.68	18.15	70.01	71.5267	100.607	87.47	61.33	39.57	52.4	39.6467	37.8533	31.4133
BMSK0000347		uncharacterized protein LOC106133924 [Amyelois transitella]	2.27	1.48	0.95	0.71	0.33	0	0.74	0.34	1.02	0.68	0.33	0.33	0.28	0.32	0	0	0	0	0	0	0	0	0	0	0	0	0	0	0	0	0	0	0	1.56667	0.346667	0.7	0.446667	0.2	0	0	0	0	0	0
BMSK0000348	EIF4G3	eukaryotic translation initiation factor 4 gamma 3-like isoform X1 [Amyelois transitella]	32.96	38.16	43.82	279.23	193.97	225.72	272.13	229.23	199.79	274.27	237.74	209.2	178.99	151.4	250.52	129.32	116.64	119.94	101.18	91.3	100.55	103.36	86.72	81.81	88.2	86.54	74.04	84.8	84.59	85.65	68.91	80.94	76.59	38.3133	232.973	233.717	240.403	193.637	121.967	97.6767	90.63	82.9267	85.0133	75.48
BMSK0000349		facilitated trehalose transporter Tret1-like isoform X4	81.24	90.01	87.87	88.02	83.5	81.14	83.79	92.39	87.8	50.99	55.66	49.21	39.8	33.87	38.77	13.43	14.39	11.87	15.81	11	9.29	5.4	10.48	9.06	8.11	6.51	5.35	5.32	4.47	4.28	8.26	4.48	5.32	86.3733	84.22	87.9933	51.9533	37.48	13.23	12.0333	8.31333	6.65667	4.69	6.02
BMSK0000350		Y-box protein	2636.62	2853.5	2983.91	2121.79	2687.7	2421.01	2490.68	3040.93	2656.22	2132.05	2478.52	2322.93	2513.2	2460.85	2213.74	2107.53	1992.58	2035.5	2197.17	2142.32	2124.79	1966.27	1947.69	2007.07	1970.79	2010.77	1957.33	1800.46	1730.05	1799.92	2009.55	1884.44	1924.99	2824.68	2410.17	2729.28	2311.17	2395.93	2045.2	2154.76	1973.68	1979.63	1776.81	1939.66
BMSK0000351		-	2.3	2.14	1.58	2.62	2.05	2.09	1.94	4.27	0.61	2.09	2.39	1.55	0.78	0.36	0.72	1.2	1.72	0.59	0.22	0.26	1.1	0.69	0.8	0.62	0.46	0.22	0.25	2.02	1.57	1.68	0.1	0.31	0.2	2.00667	2.25333	2.27333	2.01	0.62	1.17	0.526667	0.703333	0.31	1.75667	0.203333
BMSK0000352	Cat	catalase	104.29	111.48	94.69	1261.53	1355.36	1294.46	1369.17	1369.46	1292.16	1401.44	1579.43	1496.2	1501.67	1335.67	1615.38	1607.45	1864.71	1703.12	1698.9	1779.48	1765.91	1577.4	1536.19	1601.32	983.41	928.74	989.94	1808.06	1929.97	1785.21	657.45	814.01	777.22	103.487	1303.78	1343.6	1492.36	1484.24	1725.09	1748.1	1571.64	967.363	1841.08	749.56
BMSK0000353		uncharacterized protein LOC101742649	0	0	0	0	0	0	0	0	0	0	0	0	0	0	0	0	0	0	0	0	0	0	0	0	0	0	0	0	0	0	0	0	0	0	0	0	0	0	0	0	0	0	0	0
BMSK0000354		-	0	0	0	0	0.34	0.39	0	0.32	0.76	0.36	0.63	0.68	1.29	0	0.7	0.22	0	0.72	0.3	0	0.2	0.28	0.1	0.1	0	0.17	0.09	0	0	0	0.38	0	0	0	0.243333	0.36	0.556667	0.663333	0.313333	0.166667	0.16	0.086667	0	0.126667
BMSK0000355	Gbeta76C	guanine nucleotide-binding protein subunit beta-2-like	0	0	0	0.44	0	0	0.68	1.11	0.75	2.1	1.12	0.22	0	0.61	0.6	0	0.81	0	0.22	0.89	0	0.23	0	0	0	0	0	0	0.18	0.38	0	0	0	0	0.146667	0.846667	1.14667	0.403333	0.27	0.37	0.076667	0	0.186667	0
BMSK0000356	PLOD2	procollagen-lysine,2-oxoglutarate 5-dioxygenase 1 isoform X1	0	0	0	0	0	0	0	0	0	0	0	0	0	0	0	0	0	0	0	0	0	0	0	0	0	0	0	0	0	0	0	0	0	0	0	0	0	0	0	0	0	0	0	0
BMSK0000357	Plod	procollagen-lysine,2-oxoglutarate 5-dioxygenase 1 isoform X1	29.61	32.39	32.62	113.86	101.93	107.55	115.11	118.83	97.61	132.82	140.79	137.5	130.49	126.83	148.98	142.94	160.1	151.61	153.51	155.96	151.57	179.21	167.74	172.24	126.59	127.49	125.74	201.07	208.84	199.09	108.31	126.58	122.12	31.54	107.78	110.517	137.037	135.433	151.55	153.68	173.063	126.607	203	119.003
BMSK0000358	oig-4	tyrosine-protein kinase receptor TYRO3-like [Papilio polytes]	0	0	0	0	0.64	0.22	0.21	0.39	0.1	1.2	0.67	1.85	1.35	0.39	1.07	2.52	1.93	1.65	1.34	1.74	0.17	3.03	2.15	3.82	1.05	0.85	1.05	4.14	3.26	6.45	0.56	1.14	0.89	0	0.286667	0.233333	1.24	0.936667	2.03333	1.08333	3	0.983333	4.61667	0.863333
BMSK0000359		uncharacterized protein LOC101743186	0.63	0	0.56	0.42	0.51	0	1.35	0	0.7	1.05	0.34	2.55	1.56	0.36	1.02	2.74	1.17	2.42	1.34	1.26	1.5	3.21	2.98	2.49	1.58	1.92	1.39	3.61	4.55	4.46	1.25	2.14	1.82	0.396667	0.31	0.683333	1.31333	0.98	2.11	1.36667	2.89333	1.63	4.20667	1.73667
BMSK0000360	KCNT1	potassium channel subfamily T member 2 [Amyelois transitella]	0.08	0.03	0.11	0.16	0.09	0.2	0.16	0.27	0.03	0.12	0.15	0.03	0.05	0.03	0.03	0.23	0.09	0.16	0.05	0.08	0.08	0.35	0.21	0.26	0.2	0.2	0.1	0.31	0.26	0.22	0.27	0.29	0.27	0.073333	0.15	0.153333	0.1	0.036667	0.16	0.07	0.273333	0.166667	0.263333	0.276667
BMSK0000361		-	0	0	0	0	0	0	0	0	0	0	0	0	0	0	0	0	0	0	0	0	0	0	0	0	0	0	0	0	0	0	0	0	0	0	0	0	0	0	0	0	0	0	0	0
BMSK0000362		-	0	0	0	0	0	0	0	0	0	0	0	0	0	0	0	0	0	0	0	0	0	0	0	0	0	0	0	0	0	0	0	0	0	0	0	0	0	0	0	0	0	0	0	0
BMSK0000363		-	0	0	0	0	0	0	0	0	0	0	0	0	0	0	0	0	0	0	0	0	0	0	0	0	0	0	0	0	0	0	0	0	0	0	0	0	0	0	0	0	0	0	0	0
BMSK0000364	Znf296	zinc finger protein 271-like isoform X2	19.76	26.58	34.39	36.23	19.55	26.54	33.67	25.78	22.41	28.69	22.71	22.07	18.89	19.52	32.11	18.64	17.66	17.29	11.93	11.18	12.94	16.76	15.32	15.76	14.89	15.14	13.76	15.38	17.04	14.61	12.1	13.79	12.65	26.91	27.44	27.2867	24.49	23.5067	17.8633	12.0167	15.9467	14.5967	15.6767	12.8467
BMSK0000365	ttc39b	tetratricopeptide repeat protein 39B isoform X2	14.21	16.68	16.85	8.93	4.8	6.08	8.81	8.38	5.9	5.89	3.92	2.85	3.72	3.35	5.22	4.16	4	3.44	3.02	1.89	2.85	2.9	2.93	2.78	2.05	2.5	1.74	2.43	2.14	2.56	2.66	2.29	2.39	15.9133	6.60333	7.69667	4.22	4.09667	3.86667	2.58667	2.87	2.09667	2.37667	2.44667
BMSK0000366		cuticular protein tweedle motif 2 precursor	0	0	0	0.87	1.67	1.07	0.9	1.18	0.97	2.62	3.19	2.9	4.2	2.27	2.74	4.13	3.44	3.54	1.74	1.26	1.49	3.63	3.12	3.2	1.19	0.69	0.6	2.56	2.79	2.5	1.34	1.41	1.26	0	1.20333	1.01667	2.90333	3.07	3.70333	1.49667	3.31667	0.826667	2.61667	1.33667
BMSK0000367		uncharacterized protein LOC105842168	0	0	0	0	0	0	0	0	0	0	0	1.96	1.53	0	0	0	0	0	1.63	1.48	1.54	1.56	0	0	0	2.47	0	1.57	1.45	0	0	0	0	0	0	0	0.653333	0.51	0	1.55	0.52	0.823333	1.00667	0
BMSK0000368	Frq1	EF-hand domain pair	0	0	0.33	1.84	1.61	3.91	3.45	2.8	0.93	3.53	0.89	4.5	3.8	2.69	2.04	0.93	2.33	0.31	1.24	0.58	0.6	1.2	0.59	1.75	1.72	0	0	2.82	2.04	1.57	0	1.16	0	0.11	2.45333	2.39333	2.97333	2.84333	1.19	0.806667	1.18	0.573333	2.14333	0.386667
BMSK0000369	Pdp1	pyruvate dehydrogenase [acetyl-transferring]-phosphatase 1, mitochondrial [Amyelois transitella]	27.61	38.44	42.87	54.75	41.79	43.15	53.04	50.42	39.19	115.25	103.15	105.1	89.32	77.79	118.66	66.76	75.62	65.46	21.27	20.36	25.8	55.43	50.43	52.71	18.75	19.91	17.46	34.82	40.7	39.18	13.71	15.78	15.04	36.3067	46.5633	47.55	107.833	95.2567	69.28	22.4767	52.8567	18.7067	38.2333	14.8433
BMSK0000370	Frq1	frequenin-1 [Plutella xylostella]	0	0	0	0	0.89	0	0	0	2.2	0	0.25	0	0	0	0	0.07	0	0	0	0	0	0	0	0	0	1.75	0	0	0	0	0.5	0	0.51	0	0.296667	0.733333	0.083333	0	0.023333	0	0	0.583333	0	0.336667
BMSK0000371	VAPA	vesicle-associated membrane protein-associated protein B isoform X1 [Amyelois transitella]	36.05	38.21	42.57	135.75	108.04	120.69	140.65	130.08	124.74	227.05	223.39	205.46	181.92	179.03	217.1	177.73	178.69	172.03	81.28	80.11	87.78	151.61	142.56	143.05	74.92	75.45	68.92	114.03	116.31	117.36	58.72	66.74	63.61	38.9433	121.493	131.823	218.633	192.683	176.15	83.0567	145.74	73.0967	115.9	63.0233
BMSK0000372	BTBD8	uncharacterized protein LOC101745877 isoform X2	7.29	8.02	9.26	17.25	16.26	16.2	20.99	20.4	14.08	12.5	11.83	9.17	8.33	8.2	10.96	3.32	3.76	3.19	2.84	2.5	3.16	2.7	2.34	2.56	2.75	2.92	2.44	1.95	1.87	2.41	2.99	3.2	3.04	8.19	16.57	18.49	11.1667	9.16333	3.42333	2.83333	2.53333	2.70333	2.07667	3.07667
BMSK0000373	mpp7	MAGUK p55 subfamily member 7	6.12	8.2	10.28	6.2	3.23	4.41	6.54	6.02	4.29	3.35	2.2	2.01	2	1.85	2.63	1.8	1.24	1.12	1.09	1.4	1.33	0.83	1.03	0.93	1.12	1.28	0.94	0.75	0.62	0.83	1.06	1.29	1.33	8.2	4.61333	5.61667	2.52	2.16	1.38667	1.27333	0.93	1.11333	0.733333	1.22667
BMSK0000374	IGF2BP1	insulin-like growth factor 2 mR -binding protein 1 isoform X1	101.46	129.13	146.19	211.27	139.02	167.42	196.54	162.6	155.28	293.29	239.4	243.82	227.84	222.15	322.03	291.03	263.29	254.14	234.86	234.54	263.04	380.92	330.8	347.1	321.63	328.16	291.48	398.59	411.61	387.64	235.53	266.08	244.12	125.593	172.57	171.473	258.837	257.34	269.487	244.147	352.94	313.757	399.28	248.577
BMSK0000375		-	0	0	0	51.81	0	0	0	0	0	0	44.83	46.32	0	0	0	34.87	69.87	0	0	31.87	0	0	32.26	0	0	0	0	0	0	0	27.19	0	0	0	17.27	0	30.3833	0	34.9133	10.6233	10.7533	0	0	9.06333
BMSK0000376	IGF2BP2	THAP domain-containing protein 9, partial [Camponotus floridanus]	0	0	0	0	0	0	0	0	0	0	0	0	0	0	0	0	0	0	0	0	0	0	0	0	0	0	0	0	0	0	0	0	0	0	0	0	0	0	0	0	0	0	0	0
BMSK0000377		-	5.95	6.52	7.17	7.37	4.35	5.19	6.89	4.59	4.43	6.87	4.98	4.52	3.84	2.81	5.16	3.26	2.48	2.52	1.74	1.61	1.67	3.12	2.95	2.45	2.86	3.02	2.08	3.05	2.84	3.07	2.26	2.55	2.89	6.54667	5.63667	5.30333	5.45667	3.93667	2.75333	1.67333	2.84	2.65333	2.98667	2.56667
BMSK0000378	Gab2	uncharacterized protein LOC101746155 isoform X1	2.67	0	0	0	0	0	0.52	2.91	0	2.01	0	0	0	0	0	0	0	0	0	0	0	0	0	0	0	0	0	0	0	0.39	0	0	0	0.89	0	1.14333	0.67	0	0	0	0	0	0.13	0
BMSK0000379		uncharacterized protein LOC106113902 isoform X2 [Papilio xuthus]	0	0	0	0	0	0	0	0	0	0	0	0	0	0	0	0	0	0	0	0	0	0	0.02	0.04	0.02	0	0	0.02	0.02	0	0	0	0	0	0	0	0	0	0	0	0.02	0.006667	0.013333	0
BMSK0000380		uncharacterized protein LOC101745876	0	0	0	0	0	0	0	0	0	0	0	0	0	0	0	0	0	0	0	0	0	0	0	0	0	0	0	0	0	0.32	0	0	0	0	0	0	0	0	0	0	0	0	0.106667	0
BMSK0000381		uncharacterized protein LOC106719971 [Papilio machaon]	0	0	0	0	0	0	0	0	0	0	0	0	0	0	0	0	0	0	0	0	0	0	0.02	0.04	0.02	0	0	0.02	0.02	0	0	0	0	0	0	0	0	0	0	0	0.02	0.006667	0.013333	0
BMSK0000382		hypothetical protein KGM 10870 [Danaus plexippus]	0	0	0	0	0	0	0	0	1.5	0	0	0	0	0	0	0	0	0	0	0	0	0	0	0	0	0	0	0.64	0	0.32	0	0	0	0	0	0.5	0	0	0	0	0	0	0.32	0
BMSK0000383	path	proton-coupled amino acid transporter 4 [Amyelois transitella]	32.19	42.3	47.66	57.66	37.73	48.07	49.57	41.37	40.67	63.48	53.57	50.99	62.26	58.23	84.48	43.44	43.61	41.48	55.16	53.88	60.92	31.97	29.78	29.27	51.22	48.67	44.03	18.18	20.66	18.59	42.53	54.77	47.21	40.7167	47.82	43.87	56.0133	68.3233	42.8433	56.6533	30.34	47.9733	19.1433	48.17
BMSK0000384	Usp6nl	Rab-GTPase-TBC domain	0	0	0	0	0	0.12	0	0	0	0	0.77	1.13	0	3.31	0	0	0	0	0	0	0	2.09	1.3	0	0	0	0	3.95	4.05	1.71	0	0	0	0	0.04	0	0.633333	1.10333	0	0	1.13	0	3.23667	0
BMSK0000385		-	0	0	0	0	0	0	0	0	0	0	0	0	0	0	0	0	0	0	0	0	0	0	0	0	0	0	0	0	0	0	0	0	0	0	0	0	0	0	0	0	0	0	0	0
BMSK0000386	FTZ-F1	nuclear hormone receptor FTZ-F1 isoform X1	0.27	0.24	0.24	3.31	2.55	3.33	3.46	3.34	2.61	5.07	3.9	4.12	4.58	3.71	5.12	5.29	4.33	4.6	4.84	3.99	4.57	4.81	4.3	4.03	5.79	6.17	5.52	4.99	4.39	4.28	10.19	9.91	9.2	0.25	3.06333	3.13667	4.36333	4.47	4.74	4.46667	4.38	5.82667	4.55333	9.76667
BMSK0000387	scu	hydroxyacyl-CoA dehydrogenase	113.52	120.49	119.13	112.42	101.6	109.87	113.95	104.01	108.96	86.43	104.2	100.24	109.95	103.14	108.24	92.46	98.75	94.97	116.33	114.42	115.18	76.35	76.88	79.4	82	73.36	73.08	78.7	69.51	69.26	80.2	83.32	78.45	117.713	107.963	108.973	96.9567	107.11	95.3933	115.31	77.5433	76.1467	72.49	80.6567
BMSK0000388	fibcd1-a	microfibril-associated glycoprotein 4	0.07	0.21	0.67	0.25	0.08	0.18	0.17	0	0	0.16	0.16	0.16	0	0	0	0	0.16	0.07	0.07	0.14	0.07	0	0	0	0.07	0.11	0.13	0	0.07	0.29	0	0	0.07	0.316667	0.17	0.056667	0.16	0	0.076667	0.093333	0	0.103333	0.12	0.023333
BMSK0000389	ph-p	SAM domain (Sterile alpha motif)	5.73	7.4	8.84	16.13	8.83	11.9	15.87	12.99	11.7	16.9	11.94	12.19	12.1	8.88	15.96	47.76	40.18	38.59	17.55	16.08	18.83	52.6	38.62	40.3	19.51	21.23	18	34.79	30.21	32.65	21.74	23.3	23.59	7.32333	12.2867	13.52	13.6767	12.3133	42.1767	17.4867	43.84	19.58	32.55	22.8767
BMSK0000390	ph-p	polyhomeotic isoform X12	0	0	0	0.08	0	0	0	0.03	0.07	0	0.06	0	0	0.06	0	0	0.09	0	0	0.05	0.07	0	0.04	0	0.05	0	0.05	0	0.04	0	0	0	0	0	0.026667	0.033333	0.02	0.02	0.03	0.04	0.013333	0.033333	0.013333	0
BMSK0000391		-	0	0	0	0	0.03	0	0	0	0	0.03	0	0	0	0	0.03	0.05	0.03	0	0	0.02	0.05	0	0.05	0	0	0	0	0	0.02	0	0.04	0.05	0	0	0.01	0	0.01	0.01	0.026667	0.023333	0.016667	0	0.006667	0.03
BMSK0000392		Phospholipase/Carboxylesterase	16.39	18.78	16.94	14.09	9.5	19.24	13.71	14.45	11.56	13.02	10.08	9.86	9.19	18.28	15.98	12.34	9.8	9.88	6.08	5.7	7.25	12.31	9.74	7.47	6.71	9.51	6.22	14.18	8.51	11.54	8.21	11.19	7.95	17.37	14.2767	13.24	10.9867	14.4833	10.6733	6.34333	9.84	7.48	11.41	9.11667
BMSK0000393		-	0	0	0	0	0	0	0	0	0	0	0	0	0	0	0	0	0	0	0	0	0	0	0	0	0	0	0	0	0	0	0	0	0	0	0	0	0	0	0	0	0	0	0	0
BMSK0000394	MBTPS1	membrane-bound transcription factor site-1 protease [Amyelois transitella]	6.89	6.67	7.57	5.66	5.06	5.67	7.65	10.04	5.13	4.16	3.46	2.58	2.34	3.08	3.62	1.42	1.93	1.49	2.43	1.97	1.86	1.07	0.98	0.85	1.44	1.21	1.25	0.84	0.63	1.21	2.86	1.86	2.72	7.04333	5.46333	7.60667	3.4	3.01333	1.61333	2.08667	0.966667	1.3	0.893333	2.48
BMSK0000395		-	1.06	0.41	0.71	1.77	0.95	0.68	0.15	0.3	2.73	1.89	1.43	1.33	1.23	0.06	1.37	1.39	0.69	0.54	0.09	0.72	0.61	0.75	1.13	0.98	1.51	1.45	1.02	1.39	1.13	0.87	1.97	2.02	2	0.726667	1.13333	1.06	1.55	0.886667	0.873333	0.473333	0.953333	1.32667	1.13	1.99667
BMSK0000396	AcCoAS	acetyl-coenzyme A synthetase isoform X1	0.11	0.14	0.03	0.2	0.06	0.29	0.37	0.22	0.16	0.29	0.22	0.16	0.05	0.09	0.16	0.12	0.25	0.14	0.12	0.25	0.17	0.2	0.14	0.14	0.11	0.19	0.29	0.09	0.17	0.21	0.66	0.64	0.69	0.093333	0.183333	0.25	0.223333	0.1	0.17	0.18	0.16	0.196667	0.156667	0.663333
BMSK0000397		uncharacterized protein LOC101746861	0.17	0	0.09	2.65	2.24	2.87	1.36	1.58	2.2	1.9	2.5	1.85	1.26	0.68	1.27	0.65	0.39	0.52	3.22	3.54	1.91	0.87	0.6	0.51	4.14	4.75	4.35	1.18	1.19	1.18	12.61	12.17	9.27	0.086667	2.58667	1.71333	2.08333	1.07	0.52	2.89	0.66	4.41333	1.18333	11.35
BMSK0000398	SURF1	surfeit 1 isoform 1	131.87	107.45	105.32	68.58	63.36	77.09	78.7	65.7	78.46	54.6	56.18	53.43	58.79	63.34	75.6	42.36	39.97	44.99	46.37	44.6	46.68	36.94	38.38	38.68	40.82	40.4	41.13	32.49	33.8	31.33	39.66	44.96	46.18	114.88	69.6767	74.2867	54.7367	65.91	42.44	45.8833	38	40.7833	32.54	43.6
BMSK0000399	ANKRD12	ankyrin repeat domain-containing protein 12 isoform X1	50.91	55.87	61.61	48.04	41.88	46.38	58.07	59.38	39.67	61.56	55.44	58.39	55.01	53.95	69.18	61.87	59.43	53.29	41.76	40.05	45.46	59.21	55.41	53.14	47.72	45.03	39.86	61.06	54.71	59.37	39.24	39.98	38.75	56.13	45.4333	52.3733	58.4633	59.38	58.1967	42.4233	55.92	44.2033	58.38	39.3233
BMSK0000400		-	0	0	0	0	0	0	0.26	0	0	0	0	0	0	0	0	0	0	0	0	0	0	0	0	0.95	0	0	0	0	0	0	0.41	0	0	0	0	0.086667	0	0	0	0	0.316667	0	0	0.136667
BMSK0000401		-	0	0	0	0	0	0	0	0	0	0	0	0	0	0	0	0	0	0	0	0	0	0	0	0	0	0	0	0	0	0	0	0	0	0	0	0	0	0	0	0	0	0	0	0
BMSK0000402		-	1.04	0	0	1.31	1.23	3.43	4.84	3.7	0.62	2.47	2.39	1.21	3.01	0.58	1.76	0.55	0	1.59	0	0.5	0.51	1.54	1.51	0.99	0	0	0	0	0	0.53	0.95	0	0.49	0.346667	1.99	3.05333	2.02333	1.78333	0.713333	0.336667	1.34667	0	0.176667	0.48
BMSK0000403	ANKRD12	ankyrin repeat domain-containing protein 12 isoform X3	0.32	0.54	0	0.44	0	0.48	2.29	1.32	0.4	0	1.19	0	1.74	0	0.4	0.26	0	0	0	0.24	0.26	0.27	0	0.67	0	0	0	0	0	0	0	0.48	0.2	0.286667	0.306667	1.33667	0.396667	0.713333	0.086667	0.166667	0.313333	0	0	0.226667
BMSK0000404	PTGES2	prostaglandin E synthase 2	136.1	153.7	176.67	62.2	46.42	57.83	63.7	53.54	53.1	49.07	45.12	51.22	38.94	36.55	50.75	44.8	44.28	35.7	23.79	25.59	25.81	40.25	43.66	44.33	18.56	20.77	17.27	41.58	44.98	39.3	19.73	19.91	21	155.49	55.4833	56.78	48.47	42.08	41.5933	25.0633	42.7467	18.8667	41.9533	20.2133
BMSK0000405		-	0	0	0	3.47	1.3	1.79	3.03	2.05	2.23	1.67	0.89	1.49	1.64	1.66	2.3	0.87	0.73	0.96	0.41	0.21	0.21	0.85	1.04	0.26	0.71	0.59	0.55	1.09	1.19	0.91	0.11	0.12	0.11	0	2.18667	2.43667	1.35	1.86667	0.853333	0.276667	0.716667	0.616667	1.06333	0.113333
BMSK0000406		-	0	0	0	0	0	0	0	0	0	0	0	0	0	0	0	0	0	0	0	0	0	0	0	0	0	0	0	0	0	0	0	0	0	0	0	0	0	0	0	0	0	0	0	0
BMSK0000407		uncharacterized protein LOC101735479	0	5.1	9.44	11.04	2.73	7.98	17.16	19.97	9.04	10	4.03	12.62	4.66	5.75	7.99	1.26	8.07	4.02	1.53	0.13	2.12	3.33	6.6	4.24	0.56	9.67	6.76	0.42	1.88	0.63	2.39	5.86	1.04	4.84667	7.25	15.39	8.88333	6.13333	4.45	1.26	4.72333	5.66333	0.976667	3.09667
BMSK0000408	dar1	dendritic arbor reduction protein 1	10.18	12.4	14.01	3.16	2.12	3.57	4.84	4.61	1.34	0.7	0.58	0.21	0.09	0.11	0	1.09	0.88	0.4	0.37	0.18	0.28	1.73	0.8	0.72	0.45	0.06	0	0.65	0.84	0.74	0.09	0.46	0.18	12.1967	2.95	3.59667	0.496667	0.066667	0.79	0.276667	1.08333	0.17	0.743333	0.243333
BMSK0000409	Mdr49	multidrug resistance protein homolog 49	0.05	0.05	0.03	0.09	0.12	0.07	0.06	0.03	0	0.03	0.06	0.09	0.05	0.09	0.09	0.11	0.18	0.11	0.11	0.13	0.21	0.05	0.11	0.13	0.08	0.11	0.12	0	0.05	0.08	0.05	0.16	0	0.043333	0.093333	0.03	0.06	0.076667	0.133333	0.15	0.096667	0.103333	0.043333	0.07
BMSK0000410	Mdr49	multidrug resistance protein homolog 49	0.02	0	0.1	0	0.03	0	0.05	0.09	0.06	0.03	0.06	0	0.17	0.09	0.07	0.1	0.23	0.11	0.24	0.16	0.25	0.05	0.26	0.07	0.27	0.07	0.18	0	0.09	0.07	0.17	0.35	0.39	0.04	0.01	0.066667	0.03	0.11	0.146667	0.216667	0.126667	0.173333	0.053333	0.303333
BMSK0000411	NDUFB7	DH-ubiquinone oxidoreductase B18 subunit (NDUFB7)	0	0	0	0	0	0	0	0	0	0	2.91	0	0	0	0	0	0	0	0	0	0	0	0	0	0	0	0	0	0	0	0	0	0	0	0	0	0.97	0	0	0	0	0	0	0
BMSK0000412		circadian locomoter output cycles protein kaput	12.58	10.65	12.4	7.66	6.98	7.84	9.09	8.41	7.34	6.77	6.14	6.65	6.33	7.54	8.09	6.54	5.01	5.97	5.55	6.31	6.79	5.4	5.01	5.61	4.58	4.43	4.77	5.1	4.87	5.23	4.56	4.39	3.6	11.8767	7.49333	8.28	6.52	7.32	5.84	6.21667	5.34	4.59333	5.06667	4.18333
BMSK0000413		-	0	0	0	0	0.02	0	0	6.26	0	0	0	0	0	0	0	0.43	0	0	0	0	0	0	0	0.57	0	0	0.33	0.38	0	0	0	0	0	0	0.006667	2.08667	0	0	0.143333	0	0.19	0.11	0.126667	0
BMSK0000414	Lonrf1	uncharacterized protein LOC101735755	49.7	43.54	40.66	9.22	8.99	8.94	12.09	13.18	10.56	2.94	3.17	2.59	2.26	1.87	2.2	2.9	2.38	1.19	2.23	1.84	2.02	1.27	2.38	2.22	2.17	2.19	1.87	0.86	1.06	1.29	3.91	2.21	2.47	44.6333	9.05	11.9433	2.9	2.11	2.15667	2.03	1.95667	2.07667	1.07	2.86333
BMSK0000415	hlh-13	achaete-scute homolog 3 isoform X1	0	0	0.24	0	0	0	0	0	0	0	0	0	0	0	0	0	0	0	0	0	0	0	0	0	0	0	0	0	0	0	0	0	0.21	0.08	0	0	0	0	0	0	0	0	0	0.07
BMSK0000416		Carboxylesterase family	0	0	0	0	0	0	0	0	0	0	0	0	0	0	0	0	0	0	0	0	0	0	0	0	0	0	0	0	0	0	0	0	0	0	0	0	0	0	0	0	0	0	0	0
BMSK0000417		-	0	0	0	0	0	0	0	0	0	0	0	0	0	0	0	0	0	0	0	0	0	0	0	0	0	0	0	0	0	0	0	0	0	0	0	0	0	0	0	0	0	0	0	0
BMSK0000418	Ambp	tissue factor pathway inhibitor-like	0	0	0	0	0	0	0	0	0	0	0	0	0	0	0	0	0	0	0	0	0	0	0	0	0	0	0	0	0	0	0	0	0	0	0	0	0	0	0	0	0	0	0	0
BMSK0000419		olfactory receptor 1	0	0	0	0	0	0	0	0.68	0	0	0	0	0	0	0	0	0	0	0	0	0	0	0	0	0	0	0	0	0	0	0	0	0	0	0	0.226667	0	0	0	0	0	0	0	0
BMSK0000420		SPARC-related modular calcium-binding protein 1 isoform X1	63.38	68.69	69.93	45.94	41.02	45.41	44.07	48.89	40.46	27.48	20.16	22.43	18.29	17.95	19.75	14.3	12.59	11.59	15.5	16.02	16.4	14.95	13.44	13.29	14.95	16.03	15.67	17.82	17.92	18.51	16.45	14.26	13.76	67.3333	44.1233	44.4733	23.3567	18.6633	12.8267	15.9733	13.8933	15.55	18.0833	14.8233
BMSK0000421		uncharacterized protein LOC101736416 isoform X1	10.91	15.63	19.8	19.38	10.98	14.44	20.05	18.4	12.17	14.58	10.71	10.24	10.82	11.72	16.79	9.78	9.61	9.73	9.45	7.91	11.04	9.33	8.24	7.26	9.96	9.36	8.08	6.3	7.4	7.15	7.67	8.92	9.8	15.4467	14.9333	16.8733	11.8433	13.11	9.70667	9.46667	8.27667	9.13333	6.95	8.79667
BMSK0000422	Usp38	ubiquitin carboxyl-terminal hydrolase 35	2.91	3.28	3.8	5.04	3.44	4.22	5.51	4.55	3.64	3.26	2.56	2.4	2.13	2.31	2.81	1.98	1.65	1.9	1.71	1.55	1.78	1.79	1.52	1.42	1.8	1.93	1.68	1.9	1.79	1.86	1.65	2.14	2.04	3.33	4.23333	4.56667	2.74	2.41667	1.84333	1.68	1.57667	1.80333	1.85	1.94333
BMSK0000423		uncharacterized protein LOC106130550 [Amyelois transitella]	8.85	9.04	9.31	414.95	434.67	408.35	377.14	394.33	381.51	196.45	228.97	189.54	164.53	136.33	181.37	10.54	19.76	21.6	14.39	10.33	6.54	7.68	10.13	9.14	8.59	9.84	9.2	11.1	12.92	11	16.85	17.36	17.07	9.06667	419.323	384.327	204.987	160.743	17.3	10.42	8.98333	9.21	11.6733	17.0933
BMSK0000424	UQCRFS1	cytochrome b-c1 complex subunit Rieske, mitochondrial	0	0	0	0.66	0.63	1.06	0.34	0.63	1.27	0.95	0	0	0.26	0.3	0.92	0	0.3	0	0	0	0	0	0	0	0	0	0	0	0	0	0	0	0	0	0.783333	0.746667	0.316667	0.493333	0.1	0	0	0	0	0
BMSK0000425	Pgant35A	polypeptide N-acetylgalactosaminyltransferase 11	4.22	6.61	8.48	12.18	8.51	10.6	12.59	9.24	7.01	10.38	9.08	8.09	8.71	7.56	11.45	8.55	7.76	6.47	6.11	5.96	7.06	5.87	5.21	5.05	6.07	6.74	5.68	3.93	4.2	3.93	6.8	7.63	7	6.43667	10.43	9.61333	9.18333	9.24	7.59333	6.37667	5.37667	6.16333	4.02	7.14333
BMSK0000426	V-SRC	Protein tyrosine kinase	0	0.65	0	0	0	0	0	0	0	0	0	0	0	0	0	0	0	0	0	0	0	0	0	0	0	0	0	0	0	0	0	0	0	0.216667	0	0	0	0	0	0	0	0	0	0
BMSK0000427		uncharacterized protein LOC101736627	0	0	0	0	0	0	0	0	0	0	0	0	0	0	0	0	0	0	0	0	0	0	0	0	0	0	0	0	0	1.75	0	0	0	0	0	0	0	0	0	0	0	0	0.583333	0
BMSK0000428	Ddr1	discoidin domain-containing receptor 2-like	0	0	0	0.11	0	0	0	0	0.1	0	0	0	0	0.1	0	0	0	0	0	0	0	0	0.09	0	0	0	0	0.1	0	0	0	0	0	0	0.036667	0.033333	0	0.033333	0	0	0.03	0	0.033333	0
BMSK0000429		-	0	0	0	0	0	0	0	0	0	0	0	0	0	0	0	0	0	0	0	0	0	0	0	0	0	0	0	0	0	0	0	0	0	0	0	0	0	0	0	0	0	0	0	0
BMSK0000430		-	0	0	0	0	0	0	0	0	0	0	0	0	0	0	0	0	0	0	0	0	0	0	0	0	0	0	0	0	0	0	0	0	0	0	0	0	0	0	0	0	0	0	0	0
BMSK0000431		-	0	0	0	0	0	0	0	0	0	0	0	0	0	0	0	0	0	0	0	0	0	0	0	0	0	0	0	0	0	0	0.53	0	0	0	0	0	0	0	0	0	0	0	0	0.176667
BMSK0000432		-	0	0	0	0	0	0	0	0	0	0	0	0	0	0	0	0	0	0	0	0	0	0	0	0	0	0	0	0	0	0	0	0	0	0	0	0	0	0	0	0	0	0	0	0
BMSK0000433		uncharacterized protein LOC101736770	0	0	0	0	0	0	0	0	0	0	0	0	0	0	0	0	0	0	0	0	0	0	0	0	0	0	0	0	0	0	0	0	0	0	0	0	0	0	0	0	0	0	0	0
BMSK0000434	ATP6V0A1	V-type proton ATPase 116 kDa subunit a isoform 1-like	11.8	14.79	15.02	17.91	7.56	19.26	16.28	11.49	11.1	21.59	19.92	20.86	14.39	10.89	14.59	24.75	16.46	18.36	8.75	9.54	9.22	23.39	26.6	21.81	9.12	14.02	19.32	27.32	20.1	22.34	16.16	17.28	20.99	13.87	14.91	12.9567	20.79	13.29	19.8567	9.17	23.9333	14.1533	23.2533	18.1433
BMSK0000435		uncharacterized protein LOC101737027	0.34	0	0	0	0	0.44	0	0	0	0	0	0	0.66	0	0	0	0.38	0	0	0	0	0	0	0	0	0	0	0.35	0	0	0	0	0	0.113333	0.146667	0	0	0.22	0.126667	0	0	0	0.116667	0
BMSK0000436		uncharacterized protein LOC101737027	0.18	0.19	0.21	0	0	0.49	0	0.44	0.22	0	0	0.22	0.19	0	0.22	0.2	1.27	0	0.2	0	0	0.76	0.38	0.19	0.18	0	0	0.4	1.12	0.6	0	0	0	0.193333	0.163333	0.22	0.073333	0.136667	0.49	0.066667	0.443333	0.06	0.706667	0
BMSK0000437	fln	flightin isoform X1	10.31	10.03	7.44	12.87	21.8	14.11	15.16	12.29	15.89	13.79	13.19	14.86	10.17	9.47	7.84	5.24	5.38	3.61	6.52	5.13	4.79	3.45	3.09	5.52	5.49	4.46	3.3	2.44	4.6	3.55	2.58	2.07	1.58	9.26	16.26	14.4467	13.9467	9.16	4.74333	5.48	4.02	4.41667	3.53	2.07667
BMSK0000438		sulfated surface glycoprotein 185-like [Papilio machaon]	0	0	0	0	0	0	0	0	0	0	0	0	0	0	0	0	0	0	0	0	0	0	0	0	0	0	0	0	0	0	0	0	0	0	0	0	0	0	0	0	0	0	0	0
BMSK0000439		uncharacterized protein LOC106719909 [Papilio machaon]	0.19	0.18	0.22	11.17	7.12	8.38	11.37	9	9.05	7.92	6.07	5.67	6.88	6.31	9.76	3.47	2.88	3.18	4.6	3.9	4.72	3.02	2.74	2.43	3.92	3.81	3.46	2.65	2.3	2.79	3.33	4.59	4.57	0.196667	8.89	9.80667	6.55333	7.65	3.17667	4.40667	2.73	3.73	2.58	4.16333
BMSK0000440		Period protein 2/3C-terminal region	2.97	3.97	5.22	5.26	3.23	3.8	5.93	5.38	3.49	4.41	3.4	2.9	3.19	2.9	4.2	3.7	2.48	2.58	3.53	2.81	3.57	2.53	2.39	1.65	3.62	3.89	3.02	2.09	1.76	2.1	3.81	3.81	3.78	4.05333	4.09667	4.93333	3.57	3.43	2.92	3.30333	2.19	3.51	1.98333	3.8
BMSK0000441		-	0	0	0	0	0	0	0	0	0	0	0	0	0	0	0	0	0	0	0	0	0	0	0	0	0	0	0	0	0	0	0	0	0	0	0	0	0	0	0	0	0	0	0	0
BMSK0000442	per	period protein, partial	0	0	0	0	0	0	0	0	0	0	0	0	0	0	0	0	0	0	0	0	0	0	0	0	0	0	0	0	0	0	0	0	0	0	0	0	0	0	0	0	0	0	0	0
BMSK0000443		period, partial	0	0	0	0	0	0	0.32	0.31	0	0.64	0	0.3	0	0	0	0	0.27	0	0.26	0	0.26	0	0	0	0	0	0	0	0	0	0	0	0	0	0	0.21	0.313333	0	0.09	0.173333	0	0	0	0
BMSK0000444	gammaCop	nonclathrin coat protein gamma1-COP [Danaus plexippus]	42.18	47.54	45.87	91.91	85.77	88.34	93.47	96.46	82.22	75.48	75.07	69.05	73.51	72.16	85.82	52.18	58.36	53.33	65.39	68.02	70.54	49.17	45.48	47.1	51.76	54.25	53.6	47.66	52.1	47.48	58.14	59.37	58.79	45.1967	88.6733	90.7167	73.2	77.1633	54.6233	67.9833	47.25	53.2033	49.08	58.7667
BMSK0000445		uncharacterized protein LOC101737214 isoform X1	1	2	0.58	0.94	1.12	1.57	0.34	0.62	0.03	0	0.03	0.28	0	0.3	0.55	0.52	0.54	0.49	0	0	0	0.51	0.72	0.73	0.46	0.48	0.45	0.51	0.26	0.51	0	0.03	0.23	1.19333	1.21	0.33	0.103333	0.283333	0.516667	0	0.653333	0.463333	0.426667	0.086667
BMSK0000446		-	0	0	0	0	0	0	0	0	0	0	0	0	0	0	0	0	0	0	0	0	0	0	0	0	0	0	0	0	0	0	0	0	0	0	0	0	0	0	0	0	0	0	0	0
BMSK0000447	RSPRY1	RING finger and SPRY domain-containing protein 1 isoform X1	10.14	9.81	10.93	28.54	21.61	23.05	27.68	25.11	21.22	33.39	29.43	25.42	24.59	22.77	29.44	27.76	24.85	24.21	18.48	17.74	19.24	35.18	30.38	28.02	22.2	23.16	20.44	35.72	37.66	33.75	17.24	20.04	17.49	10.2933	24.4	24.67	29.4133	25.6	25.6067	18.4867	31.1933	21.9333	35.71	18.2567
BMSK0000448		-	0	0	0	0	0	0	0	0	0	0	0	0	0	0	0	0	0	0	0	0.46	0	0	2.22	0	0	0	0	0.89	1.62	0	0	0	0	0	0	0	0	0	0	0.153333	0.74	0	0.836667	0
BMSK0000449	Flo1	flotillin-1 isoform X1	35.53	39.17	36.47	61.25	48.74	51.46	53.44	50.32	44.27	70.79	64.46	59.78	45.04	45.14	54.29	41.13	46.27	42.43	24.8	26.41	31.06	39.81	33.77	34.63	24.74	27.9	26.75	28.97	31.9	34.01	32.7	34.2	31.09	37.0567	53.8167	49.3433	65.01	48.1567	43.2767	27.4233	36.07	26.4633	31.6267	32.6633
BMSK0000450	QSOX1	Sulfhydryl oxidase 1 [Papilio machaon]	39.92	51.97	60.28	24.39	15.45	19.82	20.78	17.7	16.47	15.26	12.48	14.47	11.3	10.13	16.68	13.6	13.05	12.3	9	7.36	9.09	14.6	15.72	15.91	11.38	9.77	10.2	14.86	14.17	14.28	10.28	10.58	10.99	50.7233	19.8867	18.3167	14.07	12.7033	12.9833	8.48333	15.41	10.45	14.4367	10.6167
BMSK0000451		-	38.87	54.23	55.46	67.26	70.53	71.04	80.05	90.54	61.36	76.65	83.42	72.05	74.07	76.55	86.47	59.1	63.82	57.9	53.87	53.86	53.54	49.54	46.61	45.66	43.06	43.92	37.63	41.73	40.65	46.3	38.03	43.27	41.83	49.52	69.61	77.3167	77.3733	79.03	60.2733	53.7567	47.27	41.5367	42.8933	41.0433
BMSK0000452		uncharacterized protein LOC101737920	0.48	0.66	0.42	2.05	1.45	2.07	2.38	2.62	1.95	1.88	1.62	1.39	1.42	0.63	1.52	0.85	1.13	1.02	0.7	0.99	0.9	0.9	0.56	0.66	0.49	0.51	0.42	0.24	0.61	0.36	0.84	0.77	0.79	0.52	1.85667	2.31667	1.63	1.19	1	0.863333	0.706667	0.473333	0.403333	0.8
BMSK0000453		-	0	0	0	0	0	0	0	0	0	0	0	0	0	0	0	0	0	0	0	0	0	0	0	0	0	0	0	0	0	0	0	0	0	0	0	0	0	0	0	0	0	0	0	0
BMSK0000454	Slc15a2	uncharacterized protein LOC101737920	0.56	0.51	0.23	0.26	0.25	0.19	0.18	0.67	0.08	0.17	0	0.08	0.21	0.25	0.08	0.32	0.33	0.22	0	0	0.15	0.29	1.02	0.14	0.77	0.12	0.21	0.7	0.58	0.77	0.07	0.07	0.07	0.433333	0.233333	0.31	0.083333	0.18	0.29	0.05	0.483333	0.366667	0.683333	0.07
BMSK0000455		hypodermin-A	0	0	0	0	0	0	0	0	0	0	0	0	0	2.93	0	0	0	0	0	0	0	2.64	0	0	0	0	0	0	0	0	0	0	0	0	0	0	0	0.976667	0	0	0.88	0	0	0
BMSK0000456	sca	protein scabrous	1.21	2.26	0.98	18.81	10	20.74	17.27	14.98	19.61	13.53	23.45	17.47	14.9	15.61	12.48	10.78	12.51	13.23	12.69	13.66	18.37	6.33	9.33	6.33	11.01	13.77	10.13	5.36	4.46	2.05	19.42	11.88	12.44	1.48333	16.5167	17.2867	18.15	14.33	12.1733	14.9067	7.33	11.6367	3.95667	14.58
BMSK0000457		-	2.21	2.97	2.97	39.96	42.37	30.47	43.83	61.57	40.32	44.32	48.43	39.63	46.78	43.01	49.97	35.64	28.21	32.77	30.96	30.57	33.84	19.46	12.81	14.3	25.2	31.56	27.8	7.79	9.24	11.02	42.03	39.96	41.87	2.71667	37.6	48.5733	44.1267	46.5867	32.2067	31.79	15.5233	28.1867	9.35	41.2867
BMSK0000458	CSB-PGBD3	Transposase IS4	0	0	0	0	0	0	0	0	0	0	0	0	0	0	0	0	0	0	0	0	0	0	0	0	0	0	0	0	0	0	0	0	0	0	0	0	0	0	0	0	0	0	0	0
BMSK0000459	ift122	intraflagellar transport protein 122 homolog	2.25	3.47	3.65	3.67	2.68	3.05	3.92	3.65	1.59	3.19	3.51	1.98	2.73	2.67	3.28	2.9	2.4	2.51	1.98	1.9	2.31	1.52	1.4	1.11	1.79	1.08	1.07	0.89	1.38	0.54	2.08	1.3	1.15	3.12333	3.13333	3.05333	2.89333	2.89333	2.60333	2.06333	1.34333	1.31333	0.936667	1.51
BMSK0000460	Usp6nl	USP6 N-terminal-like protein isoform X1	20.97	28.98	31.63	20.55	13.58	16.82	20.77	18.99	13.5	10.81	7.9	7.09	6.6	7.37	11.1	6.55	5.59	5.63	5.43	5.43	5.38	3.17	4	4.12	4.44	4.39	3.22	5.29	5.44	5.07	5.79	4.57	5.27	27.1933	16.9833	17.7533	8.6	8.35667	5.92333	5.41333	3.76333	4.01667	5.26667	5.21
BMSK0000461		uncharacterized protein LOC105841850 isoform X1	0	0	0	0	0	0	0	0	0	0	0	0	0	0	0	0	0	0	0	0	0	0	0	0	0	0	0	0	0	0	0	0	0	0	0	0	0	0	0	0	0	0	0	0
BMSK0000462		-	0	0	0	0	0	0	0	0	0	0	0	0	0	0	0	0	0	0	0	0	0	0	0	0	0	0	0	0	0	0	0	0	0	0	0	0	0	0	0	0	0	0	0	0
BMSK0000463		uncharacterized protein LOC101747134	0	0	0	0	0.03	0	0	0	0	0.03	0	0	0	0	0.03	0.05	0.03	0	0	0.02	0.05	0	0.05	0	0	0	0	0	0.02	0	0.04	0.05	0	0	0.01	0	0.01	0.01	0.026667	0.023333	0.016667	0	0.006667	0.03
BMSK0000464		lysophospholipase-like protein 1	16.39	18.78	16.94	14.09	9.5	19.24	13.71	14.45	11.56	13.02	10.08	9.86	9.19	18.28	15.98	12.34	9.8	9.88	6.08	5.7	7.25	12.31	9.74	7.47	6.71	9.51	6.22	14.18	8.51	11.54	8.21	11.19	7.95	17.37	14.2767	13.24	10.9867	14.4833	10.6733	6.34333	9.84	7.48	11.41	9.11667
BMSK0000465		-	0	0	0	0	0	0	0	0	0	0	0	0	0	0	0	0	0	0	0	0	0	0	0	0	0	0	0	0	0	0	0	0	0	0	0	0	0	0	0	0	0	0	0	0
BMSK0000466	pif1	ATP-dependent helicase	0	0.07	0	0.09	0.19	0.24	0.37	0.42	0.13	0.24	0.35	0.04	0.12	0.32	0	0.45	0.22	0.25	0.35	0	0.24	0.27	0.39	0.24	0.34	0.23	0.3	0.26	0.34	0.42	0.17	0.32	0	0.023333	0.173333	0.306667	0.21	0.146667	0.306667	0.196667	0.3	0.29	0.34	0.163333
BMSK0000467		-	0	0	0	0	0	0	0	0	0	0	0	0	0	0	0	0	0	0	0	0	0	0	0	0	0	0	0	0	0	0	0	0	0	0	0	0	0	0	0	0	0	0	0	0
BMSK0000468		-	0	0	0	0	0	0	0	0	0	0	0	0	0	0	0	0	0	0	0	0	0	0	0	0	0	0	0	0	0	0	0	0	0	0	0	0	0	0	0	0	0	0	0	0
BMSK0000469		uncharacterized protein LOC101738304	0	0	0	0.43	0.2	0.42	0.61	0.21	0.46	0.67	0.28	0.45	0.57	0.61	0.49	0.51	0.37	0.26	0.38	0.5	0.29	0.59	0.91	0.54	0.84	0.48	0.55	1	0.65	0.65	0.78	0.68	0.41	0	0.35	0.426667	0.466667	0.556667	0.38	0.39	0.68	0.623333	0.766667	0.623333
BMSK0000470		uncharacterized protein LOC110386365	0	0	0	0	0	0	0	0	0	0	0	0	0	0	0	0	0	0	0	0	0	0	0	0	0	0	0	0	0	0	0	0	0	0	0	0	0	0	0	0	0	0	0	0
BMSK0000471		-	0	0	0	0	0	0	0	0	0	1.09	0	0	0	0	0	0	0	0.92	0.92	0	0	0	0	0	0	0	0	0	0	0	0	0	0	0	0	0	0.363333	0	0.306667	0.306667	0	0	0	0
BMSK0000472		uncharacterized protein LOC105841770	0.06	0	0.07	0	0.23	0	0	0	0.08	0	0.15	0.15	0.13	0.08	0	0.07	0	0.14	0	0	0.06	0	0.07	0	0	0.06	0.06	0.07	0	0.14	0	0	0.06	0.043333	0.076667	0.026667	0.1	0.07	0.07	0.02	0.023333	0.04	0.07	0.02
BMSK0000473		-	0	0	0	0.11	0	0	0.06	0.1	0.35	0.16	0.2	0.25	0.27	0.2	0.46	0.05	0.12	0.09	0.14	0	0	0.15	0.35	0.27	0.14	0.25	0.17	0.29	0.31	0.18	0.16	0.29	0.04	0	0.036667	0.17	0.203333	0.31	0.086667	0.046667	0.256667	0.186667	0.26	0.163333
BMSK0000474	pif1	uncharacterized protein LOC106720810 [Papilio machaon]	0	0	0	0	0.16	0.05	0	0.01	0.07	0	0	0	0	0	0	0	0.06	0	0	0	0	0	0.06	0	0.04	0.04	0	0	0	0.05	0.02	0	0	0	0.07	0.026667	0	0	0.02	0	0.02	0.026667	0.016667	0.006667
BMSK0000475		-	0	0	0	0	0	0	0	0.41	0	0.42	0	0	1.03	0.39	0.4	0	0	0	0	0	0	0	1.03	0.34	0	0	0.32	0.73	0	0.37	0	0	0.33	0	0	0.136667	0.14	0.606667	0	0	0.456667	0.106667	0.366667	0.11
BMSK0000476	foxc2	transcription factor crocodile isoform X1	0.35	0.5	0.23	3.28	4.36	2.85	4.56	5.02	4.79	4.85	3.17	6.04	8.46	8.98	6.72	7.94	7.28	9.73	10.61	14.39	13.64	6.16	6.93	5.64	8.32	9.29	8.83	6.8	8.06	6.26	9.07	9.25	9	0.36	3.49667	4.79	4.68667	8.05333	8.31667	12.88	6.24333	8.81333	7.04	9.10667
BMSK0000477		gag-polypeptide of LTR copia-type	0	0	0	0	0	0	0	0	0	0	0	0	0	0	0	0	0	0	0	0	0	0	0	0	0	0	0	0	0	0	0	0	0	0	0	0	0	0	0	0	0	0	0	0
BMSK0000478	CPT1A	carnitine O-palmitoyltransferase 1, liver isoform [Papilio machaon]	114.13	146.06	167.92	115.97	76.63	98.95	101.57	101.41	84.01	60.2	32.47	25.69	13.15	14.79	19.48	10.39	9.52	5.02	7	5.06	6.46	7.54	7.24	7.51	5.24	5.46	4.54	1.94	2.5	2.35	8.28	5.27	6.29	142.703	97.1833	95.6633	39.4533	15.8067	8.31	6.17333	7.43	5.08	2.26333	6.61333
BMSK0000479		uncharacterized protein LOC101736978	0	0	0	0	0	0	0	1.34	0	3.33	6.83	10.21	10.73	9.06	11.3	6.33	7.43	8.53	9.57	9.81	11.06	6.13	6.07	6.24	10.76	9.95	10.01	6.48	5.92	5.05	9.44	11.43	10.14	0	0	0.446667	6.79	10.3633	7.43	10.1467	6.14667	10.24	5.81667	10.3367
BMSK0000480	Tudor-SN	tudor staphylococcus/micrococcal nuclease	105.16	113.03	114.36	125.15	133.36	139.05	150.98	165.98	128.84	94.51	90.67	79.62	89.5	85.09	96	40.83	43.66	41.96	89.45	87.59	91.37	33.2	33.25	32.23	65.69	70.02	65.04	25	26.45	28.87	95.28	88.58	86.38	110.85	132.52	148.6	88.2667	90.1967	42.15	89.47	32.8933	66.9167	26.7733	90.08
BMSK0000481	Tudor-SN	-	0.21	0.16	0.35	3.95	3.51	3.72	5.06	2.81	3.83	3.19	2.31	2.39	2.81	2.88	3.21	1.14	0.78	0.96	1.63	0.8	0.91	0.97	0.33	0.52	0.71	0.97	0.65	0.3	0.44	0.29	1.18	1.25	1.4	0.24	3.72667	3.9	2.63	2.96667	0.96	1.11333	0.606667	0.776667	0.343333	1.27667
BMSK0000482		-	0	0	0	0	0	0	0	0	0	0	0	0	0	0	0	0	0	0	0	0	0	0	0	0	0	0	0	0	0	0	0	0	0	0	0	0	0	0	0	0	0	0	0	0
BMSK0000483		uncharacterized protein LOC106130522 [Amyelois transitella]	0	0	0.82	0	0	0.49	0.48	0.88	0	0	0	0	0	0.42	0	0	0	0.38	0	0	0.37	0.37	0	0	0.36	0	0	0	0.72	0.39	0	0	0	0.273333	0.163333	0.453333	0	0.14	0.126667	0.123333	0.123333	0.12	0.37	0
BMSK0000484		-	0	0	0	0	0	0	0	0	0	0	0	0	0	0	0	0	0	0	0	0	0	0	0	0	0	0	0	0	0	0	0	0	0	0	0	0	0	0	0	0	0	0	0	0
BMSK0000485		-	0	0.94	0.07	0	0.68	0	0.14	0.18	0.62	0.73	0.9	0	0.35	0.85	0	0	0	0	0	1.16	2.46	1.18	0	3.07	1.01	0.4	2.99	1.68	1.13	0	1.26	0	1.11	0.336667	0.226667	0.313333	0.543333	0.4	0	1.20667	1.41667	1.46667	0.936667	0.79
BMSK0000486		uncharacterized protein LOC101736230	9.54	9.54	10.68	18.25	12.62	14.63	13.95	13.56	12.37	20.14	18.52	15.71	14.66	13.75	20.73	11.12	9.99	10.33	14.37	14.18	16.33	13.23	11.88	11.64	20.14	21.02	17.53	11.52	12.06	10.71	12.19	13.9	12.41	9.92	15.1667	13.2933	18.1233	16.38	10.48	14.96	12.25	19.5633	11.43	12.8333
BMSK0000487		uncharacterized protein LOC101735879	0	0	0	0	0	0	0	0	0	0.22	0	0.21	0.18	0	0	0	0	0	0	0	0	0.19	0	0	0.18	0	0	0	0	0	0	0	0	0	0	0	0.143333	0.06	0	0	0.063333	0.06	0	0
BMSK0000488		uncharacterized protein LOC101737634	0	0	0	0	0	0	0	0	0	0	0	0	0	0	0	0	0	0	0	0	0	0	0	0	0.43	0.18	0	0	0	0	0	0	0	0	0	0	0	0	0	0	0	0.203333	0	0
BMSK0000489		-	0	0	0	0	0	0	0	0	0	37.71	0	0	0	0	0	0	0	0	0	0	0	0	26.59	0	0	0	0	0	0	0	0	0	0	0	0	0	12.57	0	0	0	8.86333	0	0	0
BMSK0000490		uncharacterized protein LOC105841861	0	0	0	0	0	0.28	0	0	0	0.5	0	0	0	0	0.49	0.23	0.24	1.09	0.22	0	0.22	0.22	0	0.21	0	0.18	0	0	0	0	0	0	0	0	0.093333	0	0.166667	0.163333	0.52	0.146667	0.143333	0.06	0	0
BMSK0000491	PLEKHG7	pleckstrin homology domain-containing family G member 5 isoform X1	0.08	0.04	0.14	0.2	0.14	0.11	0.05	0.05	0.25	0.54	0.57	0.63	0.76	0.63	0.88	0.89	1.25	1.31	0.54	0.3	0.44	2.49	1.5	1.97	0.86	0.46	0.76	1.85	2.2	1.98	0.08	0.38	0.16	0.086667	0.15	0.116667	0.58	0.756667	1.15	0.426667	1.98667	0.693333	2.01	0.206667
BMSK0000492	PGD	phosphogluconate dehydrogenase, partial	262.71	293.36	295.6	158.31	137.35	152.96	161.54	148	138.23	92.57	105.53	96.14	89.51	78.27	99.08	48.74	51.53	45.73	52.74	55.5	52.33	23.15	33.03	34.14	34.37	33.91	34.23	18.41	20.57	18.84	60.33	53.79	52.22	283.89	149.54	149.257	98.08	88.9533	48.6667	53.5233	30.1067	34.17	19.2733	55.4467
BMSK0000493		Masc-S	19.29	24.86	28.86	21.79	13.87	18.97	22.96	22.18	13.54	11.21	12.04	7.39	7.81	5.92	10.74	3.47	4.48	3.6	3.37	2.61	3.43	2.79	2.72	2.04	2.51	2.24	1.3	1.47	1.48	1.29	1.59	1.62	2.11	24.3367	18.21	19.56	10.2133	8.15667	3.85	3.13667	2.51667	2.01667	1.41333	1.77333
BMSK0000494	scap	sterol regulatory element-binding protein cleavage-activating protein	40.52	72.26	77.36	44.22	24.91	32.02	30.86	26.36	20.87	14.13	16.14	7.9	12.33	12.68	17.18	8.24	3.57	7.61	9.04	6.97	19.41	5.28	5.98	2.7	6.15	7.51	3.81	5.56	2.44	5.2	8.45	6.41	6.61	63.38	33.7167	26.03	12.7233	14.0633	6.47333	11.8067	4.65333	5.82333	4.4	7.15667
BMSK0000495		uncharacterized protein LOC101742079 isoform X2	267.38	273.91	308.51	32.8	20.46	31.12	50.02	52.98	29.12	4.68	5.47	5.74	0.94	1.34	1.05	13.8	7.93	1.75	0.3	0.84	0.27	1.79	8.5	12.99	0.55	0.49	0	0.1	0.28	1.22	9.39	0.37	1.68	283.267	28.1267	44.04	5.29667	1.11	7.82667	0.47	7.76	0.346667	0.533333	3.81333
BMSK0000496		-	0	0	0	0	0	0	0	0	0	0	0	0	0	0	0	0	0	0	0	0	0	0	0	0	0	0	0	0	0	0	0	0	0	0	0	0	0	0	0	0	0	0	0	0
BMSK0000497	tey	uncharacterized protein LOC101740302	1.09	0.56	0.2	0.22	0	0.48	0.23	1.08	0.22	0	0	0.43	0	0	0	0	0	0	0	0	0	0	0	0	0	0	0	0	0	0	0	0.18	0	0.616667	0.233333	0.51	0.143333	0	0	0	0	0	0	0.06
BMSK0000498		uncharacterized protein LOC106130495 [Amyelois transitella]	5.85	2.74	5.64	1.09	1.38	1.93	1.14	1.5	1.4	1.75	0.34	1.14	2.13	0	0.67	0.32	1.67	1.01	0.61	0.58	0	0.59	0.88	0.29	0	0	0.55	0.31	0	0	0.27	0	0	4.74333	1.46667	1.34667	1.07667	0.933333	1	0.396667	0.586667	0.183333	0.103333	0.09
BMSK0000499	Cdc42	cdc42 homolog	95.81	114.69	138.25	266.26	166.49	183.03	231.15	170.04	176.2	216.73	181.9	182.19	132.63	125.83	222.93	91.25	98.47	90.29	86.26	79.21	93.29	95.65	77.83	77.13	98.81	100.86	92.73	81.1	87.83	76.82	83.19	105.38	97.91	116.25	205.26	192.463	193.607	160.463	93.3367	86.2533	83.5367	97.4667	81.9167	95.4933
BMSK0000500	PRDX6	Cys peroxiredoxin	79.33	68.08	67.87	209.67	195.04	206.38	197.44	172.53	221.78	178.26	199.28	181.24	185.58	170.06	216.52	105.34	136.59	128.41	154.38	165.61	156.24	105.53	102.43	95.94	131.41	125.4	130.28	85.6	92.31	81.98	139.43	158.89	151.59	71.76	203.697	197.25	186.26	190.72	123.447	158.743	101.3	129.03	86.63	149.97
BMSK0000501	BBXE1	bombyxin E-1 precursor	0	0	0	0	0	0	0	0	0	0	0	0	0	0	0	0	0	0	0	0	0	0	0	0	0	0	0	0	0	0	0	0	0	0	0	0	0	0	0	0	0	0	0	0
BMSK0000502	BBXE1	bombyxin E-1-like	0	0	0	0	0.38	0	0	0	0	0.78	0	0	0.32	1.11	0.75	0.35	0	1.01	0.34	0.32	0	0.99	0.65	0.32	0.63	0	0.3	0.34	0.32	0.69	0	0	0.31	0	0.126667	0	0.26	0.726667	0.453333	0.22	0.653333	0.31	0.45	0.103333
BMSK0000503	BBXA7	IGF-like peptide	0	0	0	0.39	0.37	0	0.82	0.38	0	4.16	2.19	2.96	5.94	6.1	9.46	4.12	4.27	5.55	8.95	10.57	11.85	5.46	3.79	5.29	7.94	2.6	4.42	2.01	1.56	3.01	1.18	1.24	3.02	0	0.253333	0.4	3.10333	7.16667	4.64667	10.4567	4.84667	4.98667	2.19333	1.81333
BMSK0000504		fibrinogen alpha chain [Papilio xuthus]	0.06	0	0.03	0.79	0.44	0.63	0.55	0.48	0.71	1.41	0.98	0.63	0.26	0.14	0.36	0	0.22	0.07	0.06	0.05	0	0.21	0.07	0.07	0	0	0.03	0.07	0	0.16	0	0	0	0.03	0.62	0.58	1.00667	0.253333	0.096667	0.036667	0.116667	0.01	0.076667	0
BMSK0000505	UCHL5	ubiquitin carboxyl-terminal hydrolase isozyme L5 isoform X2	2.03	2.24	1.79	29.51	26.67	28.6	31.84	31.42	28.12	42.54	36.4	39.13	35.06	38.03	45.51	33.65	29.4	30.15	29.59	26.81	29.23	32.58	32.27	30.96	29.6	28.48	25.96	33.17	28.78	30.9	27.76	32.18	27.58	2.02	28.26	30.46	39.3567	39.5333	31.0667	28.5433	31.9367	28.0133	30.95	29.1733
BMSK0000506	nes	fatty alcohol acetyltransferase [Agrotis segetum]	18.79	21.68	23.44	52.42	36.23	42.82	50.73	41.32	40.61	76.4	70.93	66.93	65.22	65.38	81.39	84.51	84.46	78.89	38.32	36.65	43.84	77.92	65.18	66.61	24.47	24.41	21.88	46.54	45.23	47.92	15.88	18.51	17.72	21.3033	43.8233	44.22	71.42	70.6633	82.62	39.6033	69.9033	23.5867	46.5633	17.37
BMSK0000507	Eno	enolase [Papilio xuthus]	0	0	0	0	0	0.11	0	0	0	0.1	0	0	0.09	0.1	0	0	0	0.09	0	0	0	0	0	0	0	0	0	0	0	0	0	0	0	0	0.036667	0	0.033333	0.063333	0.03	0	0	0	0	0
BMSK0000508		pancreas transcription factor 1 subunit alpha	64.3	70.91	78.43	18.11	13.56	16.62	19.21	17.62	13.94	4.2	3.58	4.77	3.71	3.68	4.77	5.23	5.41	4.24	2.04	1	1.5	1.64	2.86	4.7	0.93	0.25	0.31	1.44	1.52	1.49	2.21	0.19	1.55	71.2133	16.0967	16.9233	4.18333	4.05333	4.96	1.51333	3.06667	0.496667	1.48333	1.31667
BMSK0000509	dcakd	dephospho-CoA kinase domain-containing protein	93.01	75.04	67.3	124.73	124.25	132.29	117.25	91.74	150.95	132.75	139.47	149.29	114.96	110.48	112.69	114.21	123.05	112.09	80.01	75.27	76.93	124.02	135.71	132.99	74.3	81.86	85.85	126.06	122.97	120.68	72.75	84.39	77.74	78.45	127.09	119.98	140.503	112.71	116.45	77.4033	130.907	80.67	123.237	78.2933
BMSK0000510	Atg9a	autophagy-related protein 9A	0.97	1.17	1.44	2.13	0.98	1.86	2.03	1.94	1.11	1.12	1.02	0.71	0.69	0.8	1.15	0.45	0.49	0.44	0.36	0.25	0.37	0.35	0.32	0.29	0.34	0.37	0.22	0.28	0.26	0.14	0.44	0.42	0.41	1.19333	1.65667	1.69333	0.95	0.88	0.46	0.326667	0.32	0.31	0.226667	0.423333
BMSK0000511	Phgdh	D-3-phosphoglycerate dehydrogenase	5.91	5.44	4.88	370.81	343.21	335.53	442.43	405.99	361.16	779.01	715.35	777.43	724.24	752.54	931.64	667.05	639.63	670.16	527.77	501.78	525.34	509.76	490.55	508	410.86	374.97	340.33	370.36	358.46	348.22	129.68	174.44	152.39	5.41	349.85	403.193	757.263	802.807	658.947	518.297	502.77	375.387	359.013	152.17
BMSK0000512		uncharacterized protein LOC106717135 isoform X1 [Papilio machaon]	2.41	0.36	1.53	3.44	5.28	1.37	2.25	4.09	4.94	4.53	5.18	4.44	4.07	1.95	1.58	0.74	0.77	1.07	0	0.34	0	0.35	1.37	1.01	0.33	0.28	0.64	1.81	1.69	1.45	0.96	0	0	1.43333	3.36333	3.76	4.71667	2.53333	0.86	0.113333	0.91	0.416667	1.65	0.32
BMSK0000513		uncharacterized protein LOC105842551	0	0	0	0	0	0	0	0	0	0	0	0	0	0	0	0	0.35	0	0	0	0	0	0	0	0	0	0.51	0	0	0.42	0	0	0	0	0	0	0	0	0.116667	0	0	0.17	0.14	0
BMSK0000514		-	23.03	31.04	34.23	25.8	18.18	20.85	28.37	27.7	16.91	20.85	16.63	11.34	9.64	11.36	15.25	11.43	10.19	8.46	6.34	4.81	6.37	8.41	6.51	5.13	4.79	5.07	3.66	4.42	5.42	5.92	4.2	4.31	3.87	29.4333	21.61	24.3267	16.2733	12.0833	10.0267	5.84	6.68333	4.50667	5.25333	4.12667
BMSK0000515		-	0	0	0	1.7	1.61	1.8	0.44	1.61	0	0.41	0.39	0	0	0	0	0	0	0	0	0	0	0	0	0	0	0	0	0	0	0	0	0	0	0	1.70333	0.683333	0.266667	0	0	0	0	0	0	0
BMSK0000516	Prkag2	AMP-activated protein kinase gamma subunit	33.08	31.11	38.3	33.16	20.84	24.49	24.36	21.72	24.95	32.5	23.39	29.52	16.8	12.63	20.94	16.05	15.7	17.29	8.52	9.22	10.77	15.08	15.9	19.11	11.74	12.14	10.82	18.12	16.63	17.32	9.79	11.56	10.46	34.1633	26.1633	23.6767	28.47	16.79	16.3467	9.50333	16.6967	11.5667	17.3567	10.6033
BMSK0000517		uncharacterized protein LOC101740840	0.1	0	0.11	2.37	1.97	2.69	1.81	3	1.26	4.23	4.07	3.89	2.27	1.68	2.1	2.8	2.6	2.81	0.75	0.61	0.83	4.04	4.34	4.15	0.69	0.98	0.72	4.85	4.23	7.89	0.91	1.06	0.83	0.07	2.34333	2.02333	4.06333	2.01667	2.73667	0.73	4.17667	0.796667	5.65667	0.933333
BMSK0000518		uncharacterized protein LOC101740699 isoform X1	0.18	0.42	0.31	0.17	0.38	0.18	0.58	0.16	0.17	0.72	0.64	0.43	0.42	0.43	0.32	0.47	0.43	0.48	0.05	0	0.48	0.77	0.53	0.28	0.23	0.24	0.31	0.61	0.9	0.81	0.18	0.09	0.09	0.303333	0.243333	0.303333	0.596667	0.39	0.46	0.176667	0.526667	0.26	0.773333	0.12
BMSK0000519		uncharacterized protein LOC105842894	0.27	0.44	0.27	0.19	0.14	0.08	0.15	0.11	0.07	0.15	0	0.14	0.03	0.04	0.07	0	0	0	0	0.16	0.06	0.06	0.06	0	0.03	0.08	0.03	0.03	0	0.03	0.03	0.09	0	0.326667	0.136667	0.11	0.096667	0.046667	0	0.073333	0.04	0.046667	0.02	0.04
BMSK0000520		uncharacterized protein LOC107172728 [Diuraphis noxia]	2.9	3.82	4.76	3.72	3.26	3.04	4.32	2.91	2.71	3.47	2.78	2.43	1.77	1.63	2.49	1.21	1.47	1.49	1.75	1.45	1.27	1.61	1.58	1.55	1.48	1.59	1.69	1.49	1.12	1.55	2.02	2.37	1.99	3.82667	3.34	3.31333	2.89333	1.96333	1.39	1.49	1.58	1.58667	1.38667	2.12667
BMSK0000521		uncharacterized protein LOC101740840	0.27	0	0	0	0.21	0	0.11	0.11	0.22	0	0.1	0	0	0	0	0	0.1	0	0	0	0	0	0.19	0	0.09	0.15	0.09	0.2	0	0	0.09	0.27	0.18	0.09	0.07	0.146667	0.033333	0	0.033333	0	0.063333	0.11	0.066667	0.18
BMSK0000522	slc7a14a	Amino acid permease	0	0	0	0	0	0	0	13.2	0	0	0	0	0	0	0	0	0	0	0	0	0	0	0	0	0	0	0	0	0	0	5.57	0	0	0	0	4.4	0	0	0	0	0	0	0	1.85667
BMSK0000523		-	0	0	0	0	0	0	0	0	0	0	0	0	0	0	0	0	0	0	0	0	0	0	0	0	0	0	0	0	0	0	0	0	0	0	0	0	0	0	0	0	0	0	0	0
BMSK0000524	slc7a14a	-	0	0	0	0	0	0	0	0	0	0	0	0	0	0	0	0	0	0	0	0	0	0	0	0	0	0	0	0	0	0	0	0	0	0	0	0	0	0	0	0	0	0	0	0
BMSK0000525	SLC7A14	Amino acid permease	0	0	0	0	0	0	0	0	0	0	0	0	0	0	0	0	0	0	0	0	0	0	0	0	0	0	0	0	0	0	0	0	0	0	0	0	0	0	0	0	0	0	0	0
BMSK0000526		-	0	0	0	0	0	0	0	0	0	0	0	0	0	0	0	0	0	0	0	0	0	0	0	0	0	0	0	0	0	0	0	0	0	0	0	0	0	0	0	0	0	0	0	0
BMSK0000527		-	0	0	0	0	0	0	0	0	0	0	0	0	0	0	0	0	0	0	0	0	0	0	0	0	0	0	0	0	0	0	0	0	0	0	0	0	0	0	0	0	0	0	0	0
BMSK0000528		Uncharacterized protein OBRU01 02821 [Operophtera brumata]	0	0	0	0.23	0.11	0	0.12	0.11	0.11	0.11	0.11	0.22	0.1	0.22	0	0.21	0.11	0.1	0.31	0	0	0	0.2	0.19	0.28	0.49	0.28	0.1	0.1	0.1	0	0.1	0.09	0	0.113333	0.113333	0.146667	0.106667	0.14	0.103333	0.13	0.35	0.1	0.063333
BMSK0000529		-	0	0	0	0	0	0	0	0	0	0	0	0	0	0	0	0	0	0	0	0	0	0	0	0	0	0	0	0	0	0	0	0	0	0	0	0	0	0	0	0	0	0	0	0
BMSK0000530		uncharacterized protein LOC106717090 [Papilio machaon]	12.44	14.84	16.17	105.96	79.82	91.52	111.95	107.78	97.3	84.25	68.62	62.75	71.33	68.77	85.9	50.79	47.41	45.91	69.9	66.34	75.15	35.52	34.38	34.85	75.44	78.02	68.31	34.02	34.15	35.62	63.28	64.69	62.29	14.4833	92.4333	105.677	71.8733	75.3333	48.0367	70.4633	34.9167	73.9233	34.5967	63.42
BMSK0000531	Nca	neurocalcin homolog	2.5	2.76	2.99	5.59	3.98	4.43	5.57	4.97	4.5	7.53	7.03	6.48	5.55	5.38	7.8	4.98	4.66	4.61	4.81	5.84	6.47	4.53	3.93	3.39	7.71	7.75	7.15	3.5	3.27	3.2	7.14	8.62	8.8	2.75	4.66667	5.01333	7.01333	6.24333	4.75	5.70667	3.95	7.53667	3.32333	8.18667
BMSK0000532		EF hand	0.41	0.32	0.46	0.98	0.79	0.89	1.18	0.76	1.22	1.62	1.5	1.53	1.09	1.15	1.08	0.79	0.6	0.55	0.75	1.27	0.85	0.65	0.57	0.12	0.82	0.73	0.86	0.5	0.55	0.34	0.5	0.69	0.82	0.396667	0.886667	1.05333	1.55	1.10667	0.646667	0.956667	0.446667	0.803333	0.463333	0.67
BMSK0000533	ncs-2	neuronal calcium sensor 2	0.22	0.27	0.37	1.58	1.19	0.98	1.24	1.66	0.82	1.02	0.64	0.43	1.02	1.08	2.08	0.78	0.49	0.19	0.72	0.25	0.84	0.22	0.48	0.42	0.91	0.74	0.49	0.08	0.13	0.41	1.23	0.91	1.02	0.286667	1.25	1.24	0.696667	1.39333	0.486667	0.603333	0.373333	0.713333	0.206667	1.05333
BMSK0000534		-	0	0	0	0	0	0	0	0	0	0	0	0	0	0	0	0	0	0	0	0	0	0	0	0	0	0	0	0	0	0	0	0	0	0	0	0	0	0	0	0	0	0	0	0
BMSK0000535		-	0	0	0	0	0	0	0	0	0	0	0	0	0	0	0	0	0	0	0	0	0	0	0	0	0	0	0	0	0	0	0	0	0	0	0	0	0	0	0	0	0	0	0	0
BMSK0000536	Ack-like	tyrosine-protein kinase PR2 [Papilio machaon]	23.79	23.93	21.76	37.32	48.45	41.31	55.39	71.22	39.56	37.46	43.74	38.03	39.5	39.77	39.8	32.55	33.61	33.48	35.01	30.77	34.89	33.19	34.53	31.41	38.94	37.25	35.98	38.46	35.42	37.59	40.76	37.45	39.6	23.16	42.36	55.39	39.7433	39.69	33.2133	33.5567	33.0433	37.39	37.1567	39.27
BMSK0000537		-	0	0	0	0	0	0	0	0	0	0	0	0	0	0	0	0	0	0	0	0	0	0	0	0	0	0	0	0	0	0	0	0	0	0	0	0	0	0	0	0	0	0	0	0
BMSK0000538	Serac1	Protein SERAC1 [Operophtera brumata]	39.76	45.06	47.5	16.64	12.8	14.73	16.99	15.9	14.81	9.36	8.69	9.99	7.54	6.4	8.54	7.83	8.44	7.59	4.89	6.31	5.38	6.68	7.3	6.92	4.23	3.98	3.97	8.02	9.31	8.34	6.9	7.05	7.16	44.1067	14.7233	15.9	9.34667	7.49333	7.95333	5.52667	6.96667	4.06	8.55667	7.03667
BMSK0000539	FOXF2	forkhead box protein F1-A-like	6.23	6.02	8.07	16.25	10.41	11.19	13.47	10.22	10.74	15.96	11.54	12.59	10.53	9.48	13.78	11.09	9.04	10.64	10.61	12.01	12.5	10.26	9.43	10.36	19.93	24.62	20.05	9.38	9.57	8.55	26.89	32.94	30.3	6.77333	12.6167	11.4767	13.3633	11.2633	10.2567	11.7067	10.0167	21.5333	9.16667	30.0433
BMSK0000540		Uncharacterized protein OBRU01 24930, partial [Operophtera brumata]	0.17	0.26	0.18	0.1	0.29	0.66	0.31	0.39	0.1	0.4	0.48	0.19	0.17	0.29	0.19	0.28	0.1	0.09	0	0.08	0	0.09	0.43	0.17	0.08	0.14	0.08	0.64	0.25	0.27	0	0.08	0.08	0.203333	0.35	0.266667	0.356667	0.216667	0.156667	0.026667	0.23	0.1	0.386667	0.053333
BMSK0000541	UBE2G2	ubiquitin-conjugating enzyme E2 G2	16.66	18.83	22.06	19.25	13.29	13.9	16.39	14.48	12.23	14.92	12.26	10.98	7.88	7.97	14.56	6.14	6.45	5.76	5.77	5.5	5.84	7.27	6.65	7.08	9.05	8.6	8.28	8.46	7.92	8.82	9.03	10.79	9.64	19.1833	15.48	14.3667	12.72	10.1367	6.11667	5.70333	7	8.64333	8.4	9.82
BMSK0000542		olfactory receptor 4 isoform X1	0	0	0	0	1.41	0	0	0	0	0	0	0	0	0	0	0	0	0	0	0	0	0	0	0	0	0	0	0	0	0	0	0	0	0	0.47	0	0	0	0	0	0	0	0	0
BMSK0000543		olfactory receptor 9 isoform X1	0	0	0	0	0	0	0	0	0	0	0.76	0	0	0	0	0	0	0	0	0	0	0	0	0	0	0	0	0	0	0	0	0	0	0	0	0	0.253333	0	0	0	0	0	0	0
BMSK0000544		putative seven in absentia [Danaus plexippus]	245.7	260.41	268.59	109.96	112.03	121.86	132.89	141.52	116.02	54.67	43.88	44.31	33.03	38.53	34.79	25.69	25.15	21.15	29.33	29.68	30.58	14.5	22.22	20.59	27.45	26.24	26.3	11.17	12.51	12.44	41.04	33.89	33.84	258.233	114.617	130.143	47.62	35.45	23.9967	29.8633	19.1033	26.6633	12.04	36.2567
BMSK0000545		autophagy-related protein 13 homolog [Papilio xuthus]	8.68	8.71	9.29	7.26	4.65	6.29	6.6	5.83	4.4	8.1	6.65	7.02	5.26	5.04	7.98	5.29	4.67	4.68	3.68	3.6	3.71	6.26	5.51	4.98	5.2	5.59	4.39	5.11	5.18	5.71	4.04	5.06	5.05	8.89333	6.06667	5.61	7.25667	6.09333	4.88	3.66333	5.58333	5.06	5.33333	4.71667
BMSK0000546		uncharacterized protein LOC106130482 [Amyelois transitella]	9.65	9.77	8.43	3.02	2.89	2.82	2.55	2.39	78.49	0.4	0.13	0.13	0.23	0	0	0.25	0.65	0	0	0	0	0	0.46	0.34	0	0	0.11	0	0	0.12	0.22	0	0	9.28333	2.91	27.81	0.22	0.076667	0.3	0	0.266667	0.036667	0.04	0.073333
BMSK0000547		-	0	0	0	0	0	0	0	0	0	0	0	0	0	0	0	0	0	0	0	0	0	0	0	0	0	0	0	0	0	0	0	0	0	0	0	0	0	0	0	0	0	0	0	0
BMSK0000548	Nostrin	nostrin isoform X1	60.58	66.07	68.97	15.12	12.44	14.01	19.28	19.15	15.62	7	6.55	6.76	6.54	6.36	8.95	8.1	6.77	5.4	3.28	3.18	3.57	5.24	6.18	6.13	2.51	3.2	2.58	5.46	4.5	4.95	3.22	1.32	1.64	65.2067	13.8567	18.0167	6.77	7.28333	6.75667	3.34333	5.85	2.76333	4.97	2.06
BMSK0000549	tmem198	transmembrane protein 198 [Papilio machaon]	20.51	23.6	27.4	13.69	9.22	12.12	14.91	11.87	10.08	8.24	5.53	5.55	4.56	3.59	5.51	4.43	4.74	4.47	3.3	2.98	3.16	3.44	3.42	2.89	3.09	3.24	2.44	2.71	2.3	2.53	3.66	3.11	3.8	23.8367	11.6767	12.2867	6.44	4.55333	4.54667	3.14667	3.25	2.92333	2.51333	3.52333
BMSK0000550	Ddi2	D -damage inducible protein isoform X2	23.57	24.1	26.67	87.63	77.32	79.49	88.62	83.61	78.8	71.93	69.52	65.18	66.63	61.22	85.84	28.23	33.93	31.73	34.75	33.32	37.59	24.52	24.21	24.2	30.38	29.77	26.79	22.39	21.23	20.62	23.99	27.02	31.45	24.78	81.48	83.6767	68.8767	71.23	31.2967	35.22	24.31	28.98	21.4133	27.4867
BMSK0000551	SH2D3C	SH2 domain-containing protein 3C	0	0.05	0.05	1.54	1.61	1.57	1.16	1.73	0.58	2.34	3.14	3.54	3	3.29	2.88	2.03	1.43	1.39	4.68	4.56	5.21	1.21	2.11	1.48	5.2	4.64	3.2	0.78	0.95	1.3	6.99	7.6	8.57	0.033333	1.57333	1.15667	3.00667	3.05667	1.61667	4.81667	1.6	4.34667	1.01	7.72
BMSK0000552	MAN2A1	alpha-mannosidase 2	0.31	0.09	0.2	2.23	3.43	2.41	2.62	2.11	2.14	6.24	5.81	4.16	3.84	3.84	3.29	3.36	3.47	2.42	2.44	2.22	1.63	2.23	2.41	1.86	1.33	1.1	1.17	2.54	1.51	2.2	0.99	1.54	1.66	0.2	2.69	2.29	5.40333	3.65667	3.08333	2.09667	2.16667	1.2	2.08333	1.39667
BMSK0000553	yajO	L-galactose dehydrogenase isoform X2	7.32	5.9	6.49	85.21	108.43	90.02	83.92	114.78	93.22	199.13	240.06	227.79	197.55	202.38	169.37	156.35	162.42	162.06	102.2	102.75	103.63	104.44	105.6	112.65	60.84	57.98	59.44	87.87	77.08	82.23	52.98	50.25	52.68	6.57	94.5533	97.3067	222.327	189.767	160.277	102.86	107.563	59.42	82.3933	51.97
BMSK0000554	Man2a1	alpha-mannosidase 2 isoform X1	6.34	7.76	8.11	5.28	3.69	3.98	4.45	5.31	4.56	5.8	4.6	4.41	4.05	3.79	5.12	5.18	4.06	4.3	4.81	4.49	5.19	5.71	5.23	4.66	8.1	8.12	7.53	4.53	4.82	4.78	9.86	11.61	10.18	7.40333	4.31667	4.77333	4.93667	4.32	4.51333	4.83	5.2	7.91667	4.71	10.55
BMSK0000555	GlcAT-S	glucuronyltransferase	17.71	18.23	23.3	4.82	3.43	5.03	4.52	5.58	4.05	2.32	1.67	1.5	1.03	0.83	1.34	1.49	0.94	1.06	0.83	0.57	0.72	1.22	1.35	1.22	1.03	0.89	0.9	1.36	1.13	1.57	1.41	0.91	1.12	19.7467	4.42667	4.71667	1.83	1.06667	1.16333	0.706667	1.26333	0.94	1.35333	1.14667
BMSK0000556		Domain of unknown function (DUF4573)	0	0	0	0	0	0	0	0.37	0	0.91	0	0	0	0	0	0	0	0	0	0	0	0	0.6	0	0	0	0	0	0	2.71	0	0	0	0	0	0.123333	0.303333	0	0	0	0.2	0	0.903333	0
BMSK0000557		uncharacterized protein LOC101742281 isoform X1	31.69	35.37	47.32	15.94	9.5	12.52	19.43	15.49	10.78	11.6	8.86	7.83	8.18	7.24	10.49	8.28	5.97	6.11	4.89	3.8	5.08	7.15	6.6	5.14	6.55	6.09	4.98	6.25	5.79	5.77	4.09	4.47	4.96	38.1267	12.6533	15.2333	9.43	8.63667	6.78667	4.59	6.29667	5.87333	5.93667	4.50667
BMSK0000558		CD36 family	0	0	0	0	8.03	0	0	0	0	0	0	8.46	0	0	0	0	0	0	0	0	0	0	0	0	0	0	0	0	0	0	0	0	0	0	2.67667	0	2.82	0	0	0	0	0	0	0
BMSK0000559	Lyz1	putative lysozyme	0	0.05	0	0	0	0	0	0	0	0	0	0	0	0	0	0	0	0	0	0	0	0.06	0	0	0	0	0	0	0	0	0	0.05	0.05	0.016667	0	0	0	0	0	0	0.02	0	0	0.033333
BMSK0000560	Snmp2	sensory neuron membrane protein 3 [Spodoptera litura]	0	0	2.81	0	0.53	0	3.39	0.39	0	0	0	0.16	0	0	0	0	0	0	0	0	0	0	0.36	0	0	0.13	0	0	0	0	0	0	0	0.936667	0.176667	1.26	0.053333	0	0	0	0.12	0.043333	0	0
BMSK0000561		CD36 family	8.59	10.53	8.8	2.68	1.82	1.57	2.1	2.99	1.85	0.5	0.27	0.1	0.3	0.28	0.35	0.6	0.69	0.62	1.08	0.48	0.37	0.12	0.89	1.39	0.94	1.62	0.92	0.06	0.06	0	2.47	2.72	2.55	9.30667	2.02333	2.31333	0.29	0.31	0.636667	0.643333	0.8	1.16	0.04	2.58
BMSK0000562		protein AF-10 isoform X17	52.69	55.16	52.53	60.35	55.86	56.39	65.95	67.28	57.07	68.28	66.28	63.68	55.11	53.87	61.36	59.18	51.77	49.53	41.58	38.23	43.77	66.25	63.37	58.23	52.65	54.41	51.33	67.66	64.62	63.89	57.02	54.35	54.28	53.46	57.5333	63.4333	66.08	56.78	53.4933	41.1933	62.6167	52.7967	65.39	55.2167
BMSK0000563	MLLT10	protein AF-10 isoform X4	0.12	0	0.47	1.77	0.87	0.44	1.46	1.77	1.99	0.56	0.77	1.02	1.11	1.03	0.97	0	0.13	0	0.21	0.17	0.39	0.14	0	0	0.1	0	0.24	0.22	0	0	0	0.46	0	0.196667	1.02667	1.74	0.783333	1.03667	0.043333	0.256667	0.046667	0.113333	0.073333	0.153333
BMSK0000564	path	proton-coupled amino acid transporter 1 isoform X1	0.03	0.05	0.17	36.89	35.25	31.84	45.69	40	37.76	30.28	22.48	28.65	30.33	29.38	43.54	38.66	26.99	32.66	57.67	47.26	55.23	29.37	27.75	25.91	58.47	60.53	51.08	20.42	18.64	20.47	66.01	70.3	64.71	0.083333	34.66	41.15	27.1367	34.4167	32.77	53.3867	27.6767	56.6933	19.8433	67.0067
BMSK0000565		Family of unknown function (DUF5641)	0	0	0	0	0	0	0	0	0	0	0	0	0	0	0	0	0	0	0	0	0	0	0	0	0	0	0	0	0	0	0	0	0	0	0	0	0	0	0	0	0	0	0	0
BMSK0000566		-	17.56	42.57	49.88	43.23	27.3	47.71	57.48	66.07	29.27	30.37	31.68	9.81	14.7	13.83	23.18	12.13	10.66	12.34	10.66	11.35	12.82	12.44	7.8	6.96	9.95	8.46	7.68	6.78	8.28	8.96	11.17	13.11	5.86	36.67	39.4133	50.94	23.9533	17.2367	11.71	11.61	9.06667	8.69667	8.00667	10.0467
BMSK0000567		-	0	0	0	3.05	5.7	15.82	7.69	10.62	10.39	13.27	12	13.1	9.89	6.08	11.54	17.98	3.4	12.08	5.63	9.69	7.7	15.51	23.96	16.4	11.92	20.46	19.57	15.9	13.23	16.76	16.97	6.6	10.26	0	8.19	9.56667	12.79	9.17	11.1533	7.67333	18.6233	17.3167	15.2967	11.2767
BMSK0000568		GRB10-interacting GYF protein 2	9.38	10.43	11.14	14.5	10.57	12.36	15.06	13.77	11.22	11.25	7.38	7.24	6.21	6.12	8.06	5.97	4.83	4.5	6.3	5.33	5.77	4.91	4.7	4.09	6.54	6.54	5.38	4.89	4.4	4.66	7.65	8.47	7.63	10.3167	12.4767	13.35	8.62333	6.79667	5.1	5.8	4.56667	6.15333	4.65	7.91667
BMSK0000569		uncharacterized protein LOC101747011	0	0	0	0	0	0	0	0	0	0	0	0	0	0	0	0	0	0	0	0	0	0	0	0	0	0	0	0	0	0	0	0	0	0	0	0	0	0	0	0	0	0	0	0
BMSK0000570		protamine-2	0	0	0	0	0	0	0	0	0	0	0	0	0	0	0	0	0	0	0	0	0	0	0	0	0	0	0	0	0	0	0	0	0	0	0	0	0	0	0	0	0	0	0	0
BMSK0000571	otof	otoferlin-like	0	0.01	0	0.08	0.06	0.07	0.08	0.08	0.11	0.11	0.1	0.03	0	0.03	0.03	0.06	0.06	0.01	0	0	0	0.08	0.08	0.04	0	0.02	0	0.06	0.07	0.01	0.01	0.01	0	0.003333	0.07	0.09	0.08	0.02	0.043333	0	0.066667	0.006667	0.046667	0.006667
BMSK0000572	otof	C2 domain	0	0	0	0	0	0	0	0	0	0	0	0	0	0	0	0	0	0	0	0	0	0	0	0	0	0	0	0	0	0	0	0	0	0	0	0	0	0	0	0	0	0	0	0
BMSK0000573	GIP	Yokozuna	0	0	0	0	0	0	0	0	0	0.08	0	0	0	0	0.03	0	0	0	0.02	0	0	0	0	0	0	0	0	0	0	0	0	0.02	0.04	0	0	0	0.026667	0.01	0	0.006667	0	0	0	0.02
BMSK0000574		-	0	0	0	0	0	0	0	0	0	0	0	0	0	0	0	0	0	0	0	0	0	0	0	0	0	0	0	0	0	0	0	0	0	0	0	0	0	0	0	0	0	0	0	0
BMSK0000575	PIF1	ATP-dependent D helicase PIF1-like [Microplitis demolitor]	0	0.26	0	0	0.79	0.45	0.69	0.59	0.44	2.34	0.56	1.67	2.35	1.62	1.55	1.77	0.06	0.68	1.01	0.75	1.48	1.48	1.95	1.26	1.2	0.81	0.69	1.8	1.92	2.64	0.35	1.39	0.31	0.086667	0.413333	0.573333	1.52333	1.84	0.836667	1.08	1.56333	0.9	2.12	0.683333
BMSK0000576	PHYHD1	phytanoyl-CoA dioxygenase domain-containing protein 1	720.56	800.59	887.42	407.59	262.93	325.9	334.43	288.74	321.91	188.52	77.98	105.57	27.09	33.5	43.85	35.95	29.59	14.43	25.04	20.59	23.84	22.91	29.69	35.8	29.57	34	31.24	15	15.76	14.32	53.6	36.09	35.23	802.857	332.14	315.027	124.023	34.8133	26.6567	23.1567	29.4667	31.6033	15.0267	41.64
BMSK0000577		uncharacterized protein LOC101735714	7.21	9.38	11	3.32	2.67	3.53	2.91	2.18	2.47	2.66	0.72	1.45	0.62	0.7	2.15	0.23	0.47	0	4.92	6.56	4.76	0	1.37	0.39	18.93	19.25	15.23	0.21	0.19	0.22	60.26	71.98	72.98	9.19667	3.17333	2.52	1.61	1.15667	0.233333	5.41333	0.586667	17.8033	0.206667	68.4067
BMSK0000578	SLC35F6	Transmembrane protein C2orf18-like [Papilio xuthus]	30.22	35.01	43.62	62.29	34.4	44.57	51.1	39.95	39.41	46.16	35.2	33.9	28.7	25.43	40.95	27.36	25.24	24.66	41.91	36.74	40.41	26.38	24.17	24.65	50.68	61.2	49.71	23.33	24.6	21.56	49.33	55.87	56.87	36.2833	47.0867	43.4867	38.42	31.6933	25.7533	39.6867	25.0667	53.8633	23.1633	54.0233
BMSK0000579	ImpL3	ABY60854.1 lactate dehydrogenase	28.01	23.5	24.05	65.85	56.76	56.3	55.93	56.16	52.03	190.29	154.46	164.07	58.25	42.94	58.45	99.44	98.84	98.86	24.3	23.9	26.43	136.5	124.05	125.63	30.27	30.58	28.44	168.41	172.75	151.89	27.67	28.62	29.21	25.1867	59.6367	54.7067	169.607	53.2133	99.0467	24.8767	128.727	29.7633	164.35	28.5
BMSK0000580	Trio	kalirin	42	48.82	48.85	67.08	77.07	70.79	81.71	97.54	54.16	79.07	83.09	63.85	72.59	76.47	69.7	80.66	77.86	72.43	47.04	43.42	50.17	77.9	59.1	49.84	50.47	50.63	44.29	45.12	51.08	53.89	45.01	30.77	33.72	46.5567	71.6467	77.8033	75.3367	72.92	76.9833	46.8767	62.28	48.4633	50.03	36.5
BMSK0000581		-	0	0	0	1.7	0.4	0.45	1.78	0.4	0.81	1.63	1.18	1.2	0.67	0.39	0.39	0	0	0.35	0	0.33	0	0	0	0	0.66	0	0	0	0	0.36	0	0.33	0	0	0.85	0.996667	1.33667	0.483333	0.116667	0.11	0	0.22	0.12	0.11
BMSK0000582		uncharacterized protein LOC105842556	0	0	0	0	0	0	0	0	0	0	0	0	0	0	0	0	0	0	0	0	0	0	0	1.04	0	0.86	0	0	0	0	0	0	0	0	0	0	0	0	0	0	0.346667	0.286667	0	0
BMSK0000583	Kalrn	kalirin	16.06	24.06	24.33	36.1	33.53	36.63	34.96	40.81	20.57	23.8	25.64	9.06	19.48	19.98	20.3	17.58	19.39	12.26	11.33	7.67	13.1	11.96	6.64	3.92	10.4	12.23	9.1	3.87	6.92	5.98	13.98	8.79	9.25	21.4833	35.42	32.1133	19.5	19.92	16.41	10.7	7.50667	10.5767	5.59	10.6733
BMSK0000584		uncharacterized protein LOC101736297	64.49	74.86	90.84	40.6	25.29	28.32	37.08	29.62	30.21	35.79	33.18	34.18	28.26	24.7	41.41	22.27	25.71	22.89	22.5	19.13	22.27	22.63	21.54	20.43	18.3	17.45	16.08	24	23.53	20.16	22.44	24.03	25.32	76.73	31.4033	32.3033	34.3833	31.4567	23.6233	21.3	21.5333	17.2767	22.5633	23.93
BMSK0000585	mycbp2	E3 ubiquitin-protein ligase MYCBP2 isoform X1	5.07	6.49	5.82	19.29	20.15	19.83	20.99	25.57	15.91	16.58	15.51	12.72	12.99	12.24	12.74	9.49	9.45	8.04	5	4.82	6.1	10.67	9.45	9.02	7.02	6.55	6.39	8.63	10.11	10.35	6.5	5.64	5.43	5.79333	19.7567	20.8233	14.9367	12.6567	8.99333	5.30667	9.71333	6.65333	9.69667	5.85667
BMSK0000586		Uncharacterized protein OBRU01 11868 [Operophtera brumata]	279.09	332.65	352.94	125.86	88.58	98.38	96.86	98.6	94.23	84.65	62.92	80.17	48.48	50.2	70.25	47.01	50.69	45.35	17.07	16.95	17.96	60.06	56.25	60.27	20.96	19.59	18.05	62.45	65.61	59.11	15.39	12.87	11.99	321.56	104.273	96.5633	75.9133	56.31	47.6833	17.3267	58.86	19.5333	62.39	13.4167
BMSK0000587		hypothetical protein KGM 08735 [Danaus plexippus]	33.88	43.43	51.03	50.03	33.13	38.99	47.63	41.58	31.66	88.46	78.42	79.36	62.14	55.82	83.34	84.47	79.07	76.28	31.23	29.55	36.02	116.69	95.56	96.01	36.81	38.72	31.5	112.55	124.94	109.89	19.3	24.3	21.41	42.78	40.7167	40.29	82.08	67.1	79.94	32.2667	102.753	35.6767	115.793	21.67
BMSK0000588		-	0	0	0	0	0	0	0	0	0	0	0	0	0	0	0	0	0	0	0	0	0	0	0	0	0	0	0	0	0	0	0	0	0	0	0	0	0	0	0	0	0	0	0	0
BMSK0000589		chorion class A	0	0	0	0	0	0	0	0	0	0	0	0	0	0	0	0	0	0	0	0	0	0	0	0	0	0	0	0	0	0	0	0	0	0	0	0	0	0	0	0	0	0	0	0
BMSK0000590	hiw	E3 ubiquitin-protein ligase highwire isoform X3	0.03	0	0.02	0.7	0.67	0.46	0.58	0.73	0.47	0.7	0.52	0.43	0.26	0.43	0.69	0.57	0.67	0.53	0.36	0.26	0.28	0.64	0.48	0.44	0.45	0.53	0.56	0.28	0.62	0.55	0.74	0.5	0.49	0.016667	0.61	0.593333	0.55	0.46	0.59	0.3	0.52	0.513333	0.483333	0.576667
BMSK0000591		sodium-dependent nutrient amino acid transporter 1-like	0.11	0.12	0.13	0	0	0.3	0.29	0	0	0.14	0.66	0	0.11	0.4	0.13	0.13	0	0.36	0.24	0.11	0	0.12	0	0	0.11	0.39	0	0	0	0	0.11	0	0	0.12	0.1	0.096667	0.266667	0.213333	0.163333	0.116667	0.04	0.166667	0	0.036667
BMSK0000592		-	0	0	0	0	11.71	0	30.5	0	0	0	0	0	0	0	0	0	0	0	11.29	0	0	0	0	0	6.43	0.58	0	0	5.01	0	2.91	6.32	0	0	3.90333	10.1667	0	0	0	3.76333	0	2.33667	1.67	3.07667
BMSK0000593	csw	SH2 domain	9.49	10.03	3.85	2.03	3.4	1.94	5.43	2.93	2.48	2.53	0.58	2.24	1.71	1.06	0.74	0	0.09	0.3	0.27	1.88	0	0	0	0	0.79	0	0.44	0.08	0.82	1.2	4.83	0.75	1.86	7.79	2.45667	3.61333	1.78333	1.17	0.13	0.716667	0	0.41	0.7	2.48
BMSK0000594	PTPN11	tyrosine-protein phosphatase corkscrew-like [Amyelois transitella]	2.7	2.93	2.42	1.07	1.29	1.49	1.74	1.54	1.43	1.06	0.65	1	0.52	0.26	0.57	0.98	0.91	0.75	1.41	1.22	1.38	0.99	1.35	0.93	2.43	2.24	2.4	1.38	1.02	1.16	3.46	3.88	3.87	2.68333	1.28333	1.57	0.903333	0.45	0.88	1.33667	1.09	2.35667	1.18667	3.73667
BMSK0000595		uncharacterized protein LOC110386422	0	0	0	0	0	0	0	0.12	0	0	0.23	0.12	0	0	0	0	0	0	0	0	0	0	0	0	0	0	0	0	0	0	0	0.1	0	0	0	0.04	0.116667	0	0	0	0	0	0	0.033333
BMSK0000596		coiled-coil domain-containing protein CG32809 isoform X14	0	0	0	0	1.82	0	0	0	0	0	0	0	0	0	0	0	0	1.51	2.97	0	1.41	1.42	0	0	1.35	1.13	1.26	0	1.33	1.45	0	8.88	0	0	0.606667	0	0	0	0.503333	1.46	0.473333	1.24667	0.926667	2.96
BMSK0000597		-	0	0	0	0	0	0	0	0	0	0	0	0	0	0	0	0	0	0	0	0	0	0	0	0	0	0	0	0	0	0	0	0	0	0	0	0	0	0	0	0	0	0	0	0
BMSK0000598		uncharacterized protein LOC101737229	2.81	2.34	1.25	1.75	0.33	0.75	1.09	2.34	1.69	2.36	1.63	0.66	0	0.32	0	0	0.64	0.29	0.59	0.28	0	0.29	0.28	0.28	0	0	0	0.3	0.56	0.3	0.26	0	0	2.13333	0.943333	1.70667	1.55	0.106667	0.31	0.29	0.283333	0	0.386667	0.086667
BMSK0000599		coiled-coil domain-containing protein AGAP005037 isoform X3	0	0	0	0	0	0.2	0.31	0.06	0	0.3	0.17	0.12	0.36	0.58	0.35	0.56	0.64	0.47	1.08	0.82	0.73	0.37	0.78	0.36	1.2	1.41	0.73	0.28	0.31	0.33	0.58	0.82	0.83	0	0.066667	0.123333	0.196667	0.43	0.556667	0.876667	0.503333	1.11333	0.306667	0.743333
BMSK0000600		-	1.27	1.33	1.24	0	3.36	0.75	2.69	0	0	0.69	0.69	0	1.23	0	0	0	0	1.88	0	0	0	0	0	0.57	0	0	0	0	1.67	0	0	0	0	1.28	1.37	0.896667	0.46	0.41	0.626667	0	0.19	0	0.556667	0
BMSK0000601		-	0	0	0	0	0	0	0	0	0	0	0	0	0	0	0	0	0	0	0	0	0	0	0	0	0	0	0	0	0	0	0	0	0	0	0	0	0	0	0	0	0	0	0	0
BMSK0000602	Slc35b1	solute carrier family 35 member B1 homolog, partial	0.19	0.38	0.41	0.22	0	0	0	0	0.22	0.24	0.21	0	0.19	0	0.22	0	0	0.23	0	0	0	0	0	0.42	0.18	0	0	0	0	0	0.17	0	0	0.326667	0.073333	0.073333	0.15	0.136667	0.076667	0	0.14	0.06	0	0.056667
BMSK0000603		reverse transcriptase	0	0	0	0	0.44	0.49	0	0	0	0	0	0.43	0	0	0	0	0	0	0	0	0	0	0	0	0	0	0	0	0	0	0	0	0	0	0.31	0	0.143333	0	0	0	0	0	0	0
BMSK0000604		-	0	0	0	0	0	0	0	0	0	0	0	0	0	0	0	0	0	0	0	0	0	0	0	0	0	0	0	2.75	0	0	0	0	0	0	0	0	0	0	0	0	0	0	0.916667	0
BMSK0000605		integrator complex subunit 1	0	0	0	0	0	0	0	0	0	0	0	0	0	0	0	0	0	0	0	0	0	0	0	0	0	0	0	0	0	0	0	0	0	0	0	0	0	0	0	0	0	0	0	0
BMSK0000606		XP 004933177.1 TPPP family protein CG45057	0	0	0	0	0	0	0	0	0	0	0	0	0	0	0	0	0	0	0	0	0	0	0	0	0	0	0	0	0	0	0	0	0	0	0	0	0	0	0	0	0	0	0	0
BMSK0000607		-	0	0	0	0	0	0	0	0	0	0	0	0	0	0	0	0	0	0	0	0	0	0	0	0	0	0	0	0	0	0	0	0	0	0	0	0	0	0	0	0	0	0	0	0
BMSK0000608	Hspg2	basement membrane-specific heparan sulfate proteoglycan core protein-like isoform X3	3.06	3.49	2.95	3.05	4.13	3.91	4.85	7.17	3.97	14.39	16.62	13.28	26.21	29.64	20.8	35.3	37.12	32.21	21.34	20.43	24.32	31.19	25.62	22.06	15.39	15.84	14.69	15.36	16.04	16.87	11.06	9.28	8.85	3.16667	3.69667	5.33	14.7633	25.55	34.8767	22.03	26.29	15.3067	16.09	9.73
BMSK0000609	SORL1	uncharacterized protein LOC101745012	0	0	0	0	0	0	0	0.06	0	0	0	0	0	0	0	0	0	0.14	0	0.03	0	0.12	0	0.07	0.18	0	0.07	0	0	0	0.57	0	0	0	0	0.02	0	0	0.046667	0.01	0.063333	0.083333	0	0.19
BMSK0000610	GALM	aldose 1-epimerase isoform X1	0	0	0	0.09	0.08	0.19	0	0.08	0	0.08	0	0.08	0.07	0	0.25	0.08	0.08	0	0.3	0.07	0	0.07	0	0.07	0	0.06	0.07	0	0.14	0.23	0	0.21	0	0	0.12	0.026667	0.053333	0.106667	0.053333	0.123333	0.046667	0.043333	0.123333	0.07
BMSK0000611		alpha-tocopherol transfer protein-like	13.9	11.19	14.01	7.81	9.87	7.33	11.05	12.32	9.24	7.23	6.93	8.43	5.14	4.89	5.12	2.02	1.47	2.15	0.85	0.16	0.17	0.41	0.96	1.53	0.08	0.34	0.08	0.16	0.32	0.43	0.65	0.08	0.23	13.0333	8.33667	10.87	7.53	5.05	1.88	0.393333	0.966667	0.166667	0.303333	0.32
BMSK0000612	CSPG4	chondroitin sulfate proteoglycan 4 [Amyelois transitella]	0.59	0.73	0.91	4.7	2.95	3.8	5.4	4.33	2.97	4.13	2.89	2.61	2.71	2.32	3.99	2.97	2	2.29	1.9	1.68	1.88	3.17	2.78	2.29	2.63	2.62	2.16	3.55	2.91	3.37	2.72	3.21	3.11	0.743333	3.81667	4.23333	3.21	3.00667	2.42	1.82	2.74667	2.47	3.27667	3.01333
BMSK0000613	CSPG4	Laminin G domain	3.72	5.18	4.55	0.17	0	0.08	0	0.16	0	0.1	0	0.08	0	0	0	0	0.11	0	0	0	0.06	0	0	0.01	0	0	0	0	0.06	0	0	0	0	4.48333	0.083333	0.053333	0.06	0	0.036667	0.02	0.003333	0	0.02	0
BMSK0000614		uncharacterized protein LOC106130523 [Amyelois transitella]	0	0.08	0	0.38	0	0.1	0.1	0.37	0.28	0.38	0.36	0.37	0.24	0.09	0.28	0.62	0.36	0.41	1.09	1.51	1.63	0.9	0.81	0.95	3.82	3.34	3.72	1.54	2.49	2.74	4.47	4.14	4.44	0.026667	0.16	0.25	0.37	0.203333	0.463333	1.41	0.886667	3.62667	2.25667	4.35
BMSK0000615	Bap18	chromatin complexes subunit BAP18-like isoform X4	4.58	5.93	7.31	8.77	5.38	6.23	7.72	6.36	5.2	5.29	3.87	3.62	4	3.84	6.08	2.43	1.82	2.02	3.26	2.87	3.52	1.35	1.63	1.28	2.52	2.74	2.05	1.51	1.47	1.35	3.23	3.36	3.9	5.94	6.79333	6.42667	4.26	4.64	2.09	3.21667	1.42	2.43667	1.44333	3.49667
BMSK0000616	lmx1b.1	LIM homeobox transcription factor 1-beta	0	0	0	0	0	0	0	0	0	0	0	0	0	0	0	0	0	0	0	0	0	0	0	0	0	0.11	0	0	0	0	0.36	0.64	0.86	0	0	0	0	0	0	0	0	0.036667	0	0.62
BMSK0000617		-	0	0	0	0	0	0	0	0	0	0	0	0	0	0	0	0	0	0	0	0	0	0	0	0	0	0	0	0	0	0	0	0	0	0	0	0	0	0	0	0	0	0	0	0
BMSK0000618		uncharacterized protein LOC101738910	0	0	0	0	0	0	0	0	0	0	0	0	0	0	0	0	0	0	0	0	0	0	0	0	0	0	0	0	0	0	0	0	0	0	0	0	0	0	0	0	0	0	0	0
BMSK0000619	ago	WD domain, G-beta repeat	41.46	57.47	68.85	70.68	55.79	66.51	74.09	66	49.34	51.21	39.71	28.34	30.72	28.43	39.83	20.47	22.22	18.79	17.47	14.42	19.16	16.01	12.62	11.52	18.01	14.92	12.74	9.92	11.72	12.66	14.85	12.64	12.14	55.9267	64.3267	63.1433	39.7533	32.9933	20.4933	17.0167	13.3833	15.2233	11.4333	13.21
BMSK0000620	ago	F-box/WD repeat-containing protein 7 isoform X1	0	0	0	0	0	0	0	0	7.58	8.43	12.11	12.58	5.38	1.86	3.86	3.63	4.69	9.5	3.77	3.15	5.08	3.32	5.46	4.97	5.98	2.5	3.17	6.27	8.03	8.58	2.74	4.7	3.58	0	0	2.52667	11.04	3.7	5.94	4	4.58333	3.88333	7.62667	3.67333
BMSK0000621	bab1	protein bric-a-brac 1-like	4.3	4.42	4.73	4.01	2.89	3.72	3.55	3.55	3.77	6.59	5.69	5.59	4.16	4.11	5.16	6.45	5.24	5.33	4.79	4.01	5.84	8.08	7.62	6.9	8.69	10.06	7.9	6.69	5.71	6.71	10.79	9.94	9.09	4.48333	3.54	3.62333	5.95667	4.47667	5.67333	4.88	7.53333	8.88333	6.37	9.94
BMSK0000622	bab2	protein bric-a-brac 1, partial	0.65	0.51	0.34	0	0.27	0.26	0.68	0.35	0.74	0.73	0.17	0.85	1.11	1.01	0.56	1.24	0.27	0.2	0.86	0.79	0.8	2.07	0	0.61	1.23	1.92	1.51	0.66	1.19	0.6	0.91	1.19	1.35	0.5	0.176667	0.59	0.583333	0.893333	0.57	0.816667	0.893333	1.55333	0.816667	1.15
BMSK0000623	CNOT1	CCR4-NOT transcription complex subunit 1 isoform X1	41.19	48.86	44.09	150.22	175.38	162.13	166.91	215.09	143.12	153.55	175.23	134.88	156.83	155.44	148.35	102.51	105.3	96.16	97.1	92.48	99.56	75.13	72.78	65.38	84.43	85.57	80.57	59.57	60.47	64.26	84.74	74.71	73.76	44.7133	162.577	175.04	154.553	153.54	101.323	96.38	71.0967	83.5233	61.4333	77.7367
BMSK0000624		uncharacterized protein LOC100302108 isoform X1	211.32	159.1	158.82	627.52	776.79	653.92	529.92	492.22	770.69	748.28	1019.09	881.79	1023.49	1064.21	867.28	863.58	813.49	839.61	951.99	943.13	922.31	815.56	817.76	734.38	917.77	895.72	914.01	751.53	715.64	694.88	718.91	770.05	740.16	176.413	686.077	597.61	883.053	984.993	838.893	939.143	789.233	909.167	720.683	743.04
BMSK0000625	Ets65A	D -binding protein D-ETS-3	1.12	0	0	0	0	0.74	0.75	0	0	0	0.64	0	0.54	0	0	0	0.61	0	0	0	0	0	1.08	0	0	0	0	0	0.53	0.57	0	0	0	0.373333	0.246667	0.25	0.213333	0.18	0.203333	0	0.36	0	0.366667	0
BMSK0000626		uncharacterized protein LOC101736996 isoform X2	4.02	1.7	4.45	15.27	6.65	11.6	8.79	9.65	9.44	23.7	29.51	18.72	12.13	10.42	7.1	0.82	0.85	2.42	0	0	0	0	0	0	0	0	0	0	0	0	0.71	0	0	3.39	11.1733	9.29333	23.9767	9.88333	1.36333	0	0	0	0	0.236667
BMSK0000627		-	0	0	0	0	0	0	0	0	0	0	0	0	0	0	0	0	0	0	0	0	0	0	0	0	0	0	0	0	0	0	0	0	0	0	0	0	0	0	0	0	0	0	0	0
BMSK0000628		-	1.27	0.03	0.16	0	1.17	0.75	2.69	0	0	0.69	0.69	0	0	0	0	0	0	1.88	0	0	0	0	0	0.57	0	0	0	0	1.67	0	0	0	0	0.486667	0.64	0.896667	0.46	0	0.626667	0	0.19	0	0.556667	0
BMSK0000629		-	0	0	0	0	0	0	0	0	0	0	0	0	0	0	0	0	0	0	0	0	0	0	0	0	0	0	0	0	0	0	0	0	0	0	0	0	0	0	0	0	0	0	0	0
BMSK0000630	Slc35b1	UAA transporter family	53.17	59.15	63.3	33.33	28.69	37.89	37.27	35.83	36.72	23.54	17.35	19.78	24.18	23.11	26.82	13	11.5	13.63	16.12	13.24	15.72	13.85	15.15	15.67	12.51	15.46	23.59	12.77	14.4	19.03	17.61	16.98	16.03	58.54	33.3033	36.6067	20.2233	24.7033	12.71	15.0267	14.89	17.1867	15.4	16.8733
BMSK0000631		-	0	0	0	0	0	0	0	0	0	0	0	0	0	0	0	0	0	0	0	0	0	0	0	0	0	0	0.51	0	0	0	0.52	0	0	0	0	0	0	0	0	0	0	0.17	0	0.173333
BMSK0000632	Iqca1	IQ and AAA domain-containing protein 1	0	0	0	0	0	0	0	0	0	0	0	0	0	0	0	0	0	0	0	0	0	0	0	0	0	0	0	0	0	0	0	0	0	0	0	0	0	0	0	0	0	0	0	0
BMSK0000633	Ets65A	uncharacterized protein LOC105842554	0	0	0	0	0	0	0	0	0	0	0	0	0	0	0	0	0	0	0	0	0	0	0	0	0	0	0	0	0	0	0	0	0	0	0	0	0	0	0	0	0	0	0	0
BMSK0000634		-	2.4	5.11	0	3.08	5.72	0	3.5	3.2	0	0	0	2.78	0	0	2.5	2.24	4.67	0	0	0	0	2.17	2.04	0	0	0	0	0	0	0	0	0	0	2.50333	2.93333	2.23333	0.926667	0.833333	2.30333	0	1.40333	0	0	0
BMSK0000635	sdha	succinate dehydrogenase [ubiquinone] flavoprotein subunit, mitochondrial-like isoform X1	3.45	3.21	3.17	1.06	1.01	0.86	1.02	0.71	1.24	0.84	0.25	0.13	0.05	0.25	0.19	0.06	0.13	0.23	0.06	0.06	0.06	0.11	0.11	0.06	0	0	0	0	0	0.12	0.26	0	0.05	3.27667	0.976667	0.99	0.406667	0.163333	0.14	0.06	0.093333	0	0.04	0.103333
BMSK0000636		succinate dehydrogenase cytochrome b560 subunit, mitochondrial-like	0	0	0	0	0	0	0	0	0	0	0	0	0	0	0	0	0	0	0	0	0	0	0	0	0	0	0	0	0	0	0	0	0	0	0	0	0	0	0	0	0	0	0	0
BMSK0000637		uncharacterized protein LOC101741178 isoform X2	0	0	0	0.33	0.16	0	0	0.16	0	0	0.15	0.31	0	0	0	0	0	0	0	0	0	0	0	0	0	0	0	0	0	0	0	0	0	0	0.163333	0.053333	0.153333	0	0	0	0	0	0	0
BMSK0000638	Scai	protein SCAI	0	0	0	0.32	0.4	0.34	0.54	0.61	0.21	0.1	0.1	0.2	0	0	0.1	0.19	0	0	0	0	0	0	0.09	0	0.09	0.07	0	0	0	0	0	0	0	0	0.353333	0.453333	0.133333	0.033333	0.063333	0	0.03	0.053333	0	0
BMSK0000639		uncharacterized protein LOC101746166	0	0	0	0	0	0.03	0	0.03	0	0	0	0.03	0	0	0	0	0	0	0	0	0	0	0	0	0	0	0	0	0	0	0	0	0	0	0.01	0.01	0.01	0	0	0	0	0	0	0
BMSK0000640		uncharacterized protein LOC101746166	0.04	0.04	0.02	0.29	0.13	0.02	0.14	0.24	0.07	0.18	0.02	0.04	0.07	0.09	0.09	0.21	0.13	0.06	0.04	0.04	0.08	0.04	0.08	0.06	0.09	0.08	0.04	0.06	0.06	0.08	0.14	0.04	0.09	0.033333	0.146667	0.15	0.08	0.083333	0.133333	0.053333	0.06	0.07	0.066667	0.09
BMSK0000641	Pde7a	3'5'-cyclic nucleotide phosphodiesterase	1.42	1.76	1.5	2.24	1.59	1.84	2.04	1.92	1.46	2	1.6	1.71	1.59	1.58	1.96	1.86	1.59	1.36	1.07	1.04	1.32	2.1	2.1	1.64	2.5	2.44	2.23	2.6	1.8	2.5	2.51	2.35	2.54	1.56	1.89	1.80667	1.77	1.71	1.60333	1.14333	1.94667	2.39	2.3	2.46667
BMSK0000642		uncharacterized protein LOC101739482 isoform X1	0	0	0	0.22	0	0.16	0	0.18	0.13	0.13	0	0	0	0.11	0	0	0	0	0	0	0	0	0	0	0.09	0	0.08	0	0	0	0.1	0	0	0	0.126667	0.103333	0.043333	0.036667	0	0	0	0.056667	0	0.033333
BMSK0000643	Spg7	Peptidase family M41	2.6	5.19	6.62	9.87	5.79	8.75	10.97	12.2	6.75	6.89	5.04	6	6.24	5.54	8.74	5.29	3.54	4.37	4.07	4.62	4.13	4.59	4	4.42	3.79	3.55	3.63	4.32	5.47	4.9	3.37	3.08	3.51	4.80333	8.13667	9.97333	5.97667	6.84	4.4	4.27333	4.33667	3.65667	4.89667	3.32
BMSK0000644	SPG7	paraplegin [Amyelois transitella]	6.18	7.19	10.11	13.5	11.49	9.17	12.5	8.61	7.18	8.25	7.73	4.99	5.36	5.74	8.25	4.05	5.77	4.54	4.55	2.46	5.1	6.45	3.29	1.62	3.94	3.45	3	3.83	3.64	3.34	2.62	3.96	3.42	7.82667	11.3867	9.43	6.99	6.45	4.78667	4.03667	3.78667	3.46333	3.60333	3.33333
BMSK0000645		-	0	0	0	0	0	0	0	0	0	0	0	0	0	0	0	0	0	0	0	0	0	0	0	0	0	0	0	0	0	0	0	0	0	0	0	0	0	0	0	0	0	0	0	0
BMSK0000646		transposase	0	0	0	0	0	0	0	0	0	0	0	0	0	0	0	0	0	0	0	0	0	0	0	0	0	0	0	0	0	0	0	0	0	0	0	0	0	0	0	0	0	0	0	0
BMSK0000647		-	0	0	0	0.65	0	0	0	0	0	0	0	0	0	0	0	0	0	0	0	0	0	0	0	0	0	0	0	0	0	0	0	0	0	0	0.216667	0	0	0	0	0	0	0	0	0
BMSK0000648		uncharacterized protein LOC105841445	0	0	0	0	0	0	0	0	0	0.38	0.37	0	0	0	0	0	0	0	0	0	0	0	0	0	0	0	0	0	0	0	0	0	0	0	0	0	0.25	0	0	0	0	0	0	0
BMSK0000649		Domain of unknown function (DUF4780)	0	0	0	1.39	0.35	0.43	2.01	2.16	0.22	3.96	2.19	2.55	0	0	1.69	0	0	0.5	0.17	0	0	0	0	0	0.32	0.21	0.31	0.35	0	0.52	0.46	0	0	0	0.723333	1.46333	2.9	0.563333	0.166667	0.056667	0	0.28	0.29	0.153333
BMSK0000650		Domain of unknown function (DUF4780)	0	0	0.28	0.32	0.3	0	0.33	0	0.26	0	0	0	0.76	0	0	0	0	0	0	0	0	0	0	0	0	0	0	0	0	0	0	0.25	0	0.093333	0.206667	0.196667	0	0.253333	0	0	0	0	0	0.083333
BMSK0000651		Domain of unknown function (DUF4780)	0	0	0	0.49	0.24	0	0	0	0	0.24	0.23	0.23	0	0	0.46	0	0	0	0	0	0.41	0	0	0	0	0	0	0	0	0.22	0.38	0	0	0	0.243333	0	0.233333	0.153333	0	0.136667	0	0	0.073333	0.126667
BMSK0000652		Domain of unknown function (DUF4780)	0	0	0.16	0	0.17	0	0.12	0.12	0	0	0	0	0.14	0	0	0	0.16	0	0	0	0.15	0	0.15	0	0	0	0	0	0	0	0	0	0	0.053333	0.056667	0.08	0	0.046667	0.053333	0.05	0.05	0	0	0
BMSK0000653		uncharacterized protein LOC110386653	0	0	0	0	0	0	0	0	0	0	0	0	0	0	0	0	0	0	0	0	0	0	0	0	0	0	0	0	0	0	0	0	0	0	0	0	0	0	0	0	0	0	0	0
BMSK0000654		Domain of unknown function (DUF4780)	0	0	0.16	0	0.17	0	0.12	0.12	0	0	0	0	0.14	0	0	0	0.16	0	0	0	0.15	0	0.15	0	0	0	0	0	0	0	0	0	0	0.053333	0.056667	0.08	0	0.046667	0.053333	0.05	0.05	0	0	0
BMSK0000655		Domain of unknown function (DUF4780)	0	0	0	0	0.2	0	0.48	0	0	0.95	0.32	1.49	0	0.17	0.22	0	0	0	0	0	0	0	0	0	0	0.3	0	0	0	0	0	0	0	0	0.066667	0.16	0.92	0.13	0	0	0	0.1	0	0
BMSK0000656		Domain of unknown function (DUF4780)	0	0	0	0	0.2	0	0.48	0	0	0.95	0.32	1.49	0	0.17	0.22	0	0	0	0	0	0	0	0	0	0	0.3	0	0	0	0	0	0	0	0	0.066667	0.16	0.92	0.13	0	0	0	0.1	0	0
BMSK0000657		Domain of unknown function (DUF4780)	0	0	0	0	0	0.38	0	0.34	0	0	0	0	0	0	0.01	0.32	0	0	0	0	0	0.3	0	0	0	0	0	0	0	0	0	0	0	0	0.126667	0.113333	0	0.003333	0.106667	0	0.1	0	0	0
BMSK0000658		Domain of unknown function (DUF4780)	0	0	0	0	0	0.39	0.75	0.34	0	0.35	0.78	2.31	0.29	0.33	0.23	0	0	0	0	0	0	0	0.29	0	0	0	0	0	0	0.31	0	0	0	0	0.13	0.363333	1.14667	0.283333	0	0	0.096667	0	0.103333	0
BMSK0000659		uncharacterized protein LOC105841448	0	0	0	0	0.14	0	0.3	0	0.14	1.12	0.27	0.69	0.35	0.68	0.14	0.13	0.27	0.12	0	0.24	0	0	0	0	0	0.2	0	0.25	0.12	0.13	0	0.12	0	0	0.046667	0.146667	0.693333	0.39	0.173333	0.08	0	0.066667	0.166667	0.04
BMSK0000660		-	0	0	0	0	0	0	0	0	0	0	0	0	0	0	0	0	20.98	0	0	0	0	0	36.13	0	0	0	0	0	0	0	0	0	0	0	0	0	0	0	6.99333	0	12.0433	0	0	0
BMSK0000661		-	0	0	0	0	0.17	0	0	0	0	0	0	0	0	0	0	0	0	0	0	0	0.15	0	0	0	0	0	0	0	0	0	0	0	0	0	0.056667	0	0	0	0	0.05	0	0	0	0
BMSK0000662	Sh	-	0	0	0	0	0	0	0	0	0	0	0	0	0	0	0	0	0	0	0	0	0	0	0	0	0	0	0	0	0	0	0	0	0	0	0	0	0	0	0	0	0	0	0	0
BMSK0000663	Sh	potassium voltage-gated channel protein Shaker isoform X8	0.29	0.2	0.16	0.24	0.35	0.29	0.12	0.29	0.53	1.06	0.35	0.54	0.92	1	0.58	0.78	0.69	0.41	1.22	0.85	1.18	0.36	0.46	0.65	1.03	1.44	1.63	0.38	0.66	0.65	1.71	2.11	1.06	0.216667	0.293333	0.313333	0.65	0.833333	0.626667	1.08333	0.49	1.36667	0.563333	1.62667
BMSK0000664	ANGEL2	protein angel-like	0.17	0	0	0	0	0	0	0	0	0.68	0	0.77	0	0.17	0.44	0	0	0	0	0.21	0	0.23	0	0	0	0	0	0	0.78	0.15	0	0	0	0.056667	0	0	0.483333	0.203333	0	0.07	0.076667	0	0.31	0
BMSK0000665	Angel1	Endonuclease/Exonuclease/phosphatase family	103.14	134.83	156.07	71.22	43.65	55.13	64.3	56.81	51.83	42.66	29.36	32.29	23.59	23.03	36.54	29.84	25.89	24.06	17.21	16.79	18.22	25.75	23.13	25.66	15.83	17.63	14.78	21.46	18.52	22.87	17.52	15.77	16.82	131.347	56.6667	57.6467	34.77	27.72	26.5967	17.4067	24.8467	16.08	20.95	16.7033
BMSK0000666	Vps13b	uncharacterized protein LOC101746464	12.06	10.7	13.05	11.27	9.29	10.78	12.23	9.98	10.02	8.93	6.12	5.84	5.4	4.64	6.55	5.54	4.6	3.8	5.03	4.17	4.73	5.54	3.96	4.09	4.31	4.78	3.53	5.29	4.21	5.05	4.87	4.87	4.35	11.9367	10.4467	10.7433	6.96333	5.53	4.64667	4.64333	4.53	4.20667	4.85	4.69667
BMSK0000667		-	0	0	0	0	0	0	0	0	0	0	0	0	0	0	0	0	0	0	0	0	0	0	0	0	0	0	0	0	0	0	0	0	0	0	0	0	0	0	0	0	0	0	0	0
BMSK0000668		uncharacterized protein LOC110384939 isoform X2	0	0	0	0	0	0	0	0	0	0	0	0	0	0	0	0	0	0	0	0	0	0	0	0	0	0	0	0	0	0	0	0	0	0	0	0	0	0	0	0	0	0	0	0
BMSK0000669		-	0	0	0	0	0	0	0	0	0	0	0	0	0	0	0	0	0	0	0	0	0	0	0	0	0	0	5.22	0	0	0	0	7.71	0	0	0	0	0	0	0	0	0	1.74	0	2.57
BMSK0000670		uncharacterized protein LOC105841444 isoform X2	0	0	0	0	0	0	0	0	0	0	0	22.18	0	0	0	0	0	0	0	0	0	0	0	0	0	0	0	0	0	0	0	0	0	0	0	0	7.39333	0	0	0	0	0	0	0
BMSK0000671	Slc7a6	Y+L amino acid transporter 2	12.99	15.31	17.01	10.55	7.27	9.05	10.34	8.64	7.49	5.49	3.32	3.16	2.28	2.1	3.03	2.03	2.11	1.73	1.8	1.38	1.95	1.13	1.22	1.57	1.27	1.16	1.16	1.03	1.17	0.9	1.37	1.29	1.19	15.1033	8.95667	8.82333	3.99	2.47	1.95667	1.71	1.30667	1.19667	1.03333	1.28333
BMSK0000672		uncharacterized protein LOC101744456 isoform X2	0	0	0	0	0	0	0	0	0	0.1	0	0	0	0	0	0	0	0.09	0.09	0	0	0.09	0	0	0	0	0	0.09	0.09	0	0	0	0	0	0	0	0.033333	0	0.03	0.03	0.03	0	0.06	0
BMSK0000673	trc	serine/threonine-protein kinase tricorner isoform X1 [Papilio xuthus]	18.22	19.24	21.63	11.3	8.13	10.17	12.69	10.91	9.99	11.31	10.14	9.81	9.56	10.01	11.86	8.31	7.39	7.43	8.42	7.33	7.94	8.05	7.35	7.11	7.08	7.28	5.91	7.07	7.55	7.31	6.15	5.82	5.86	19.6967	9.86667	11.1967	10.42	10.4767	7.71	7.89667	7.50333	6.75667	7.31	5.94333
BMSK0000674		-	0	0	0	0	0	0	0	0	0	0	0	0	0	0	0	0	0	0	0	0	0	0	0	0	0	0	0	0	0	0	0	0	0	0	0	0	0	0	0	0	0	0	0	0
BMSK0000675		-	0	0	0	0	0	0	0	0	0	0	0	0	0	0	0	0	0	0	0	0	0	0	0	0	0	0	0	0	0	0	0	0	0	0	0	0	0	0	0	0	0	0	0	0
BMSK0000676		nitrogen permease regulator 2-like protein isoform X1	94.38	89.97	85.64	53.33	55.1	56.98	51.33	55.86	56.44	44.69	44.92	43.12	36.92	37.92	33.08	32.78	28.55	30.02	25.6	26.09	28.15	25.25	31.09	30.11	27.45	25.48	28.06	24.55	21.36	26	24.76	23.61	24.27	89.9967	55.1367	54.5433	44.2433	35.9733	30.45	26.6133	28.8167	26.9967	23.97	24.2133
BMSK0000677		Reverse transcriptase (R -dependent D polymerase)	0	0	0	0	0	0	0	0	0	0	0	0	0	0	0	0	0	0	0	0	0	0	0	0	0	0	0	0	0	0	0	0	0	0	0	0	0	0	0	0	0	0	0	0
BMSK0000678	Slc36a2	proton-coupled amino acid transporter 1-like	26.58	23.77	22.62	10.29	10.88	11.1	10.04	11.73	11.94	7.03	7.39	7.03	5.55	6.29	5	6.21	5.25	5.35	4.66	4.57	4.62	3.49	5.07	4.85	5.35	5.14	5.78	2.44	2.24	2.82	6.24	5.32	5.17	24.3233	10.7567	11.2367	7.15	5.61333	5.60333	4.61667	4.47	5.42333	2.5	5.57667
BMSK0000679		-	0	0	0	0	0	0	0	0	0	0	0	0	0	0	0	0	0	0	0	0	0	0	0	0	0	0	0	0	0	0	0	0	0	0	0	0	0	0	0	0	0	0	0	0
BMSK0000680	beta'COP	coatomer protein complex subunit beta 2 isoform X2	176.49	185.01	174.12	227.27	267.3	254.75	247.29	295.55	216.16	177.38	195.26	172.46	175.58	172.03	166	126.96	137.29	132.09	141.66	144.3	139.63	118.15	119.78	112.13	118.4	111.32	117.7	113.2	119.74	122.81	115.19	108.85	104.36	178.54	249.773	253	181.7	171.203	132.113	141.863	116.687	115.807	118.583	109.467
BMSK0000681	Taf4	transcription initiation factor TFIID subunit 4	10.92	14.67	17.07	23.48	14.85	18.29	19.96	15.6	14.76	18.6	14.2	12.15	9.57	8.99	15.21	8.29	7.1	7.58	8.24	7.38	9.05	8.93	8.14	7.69	10.2	10.96	9.33	9.08	8.67	8.76	10.39	11.65	11.19	14.22	18.8733	16.7733	14.9833	11.2567	7.65667	8.22333	8.25333	10.1633	8.83667	11.0767
BMSK0000682	CLCN3	XP 004924939.1 H(+)/Cl(-) exchange transporter 5 isoform X2	13.88	13.07	13.64	25.91	22.6	24.6	27.03	25.35	23	30.22	26.13	22.83	21.53	19.48	24.65	13.01	11.16	12.07	10.75	9.32	11.46	12.27	11.49	10.33	12.65	13.03	11.89	10.98	10.69	11.35	12.77	12.9	11.58	13.53	24.37	25.1267	26.3933	21.8867	12.08	10.51	11.3633	12.5233	11.0067	12.4167
BMSK0000683	Sstr4	neuropeptide receptor A18	0	0	0	0	0	0	0	0	0	0	0	0	0	0	0	0	0	0	0	0	0	0	0	0	0	0	0	0	0	0	0	0	0	0	0	0	0	0	0	0	0	0	0	0
BMSK0000684	fry	protein furry isoform X3	17.21	29.21	28.76	30.62	25.04	30.52	30.46	33.89	16.27	13.95	11.42	5.98	8.62	9.82	10.29	5.48	6.17	4.57	3.9	2.91	4.17	3.86	2.55	1.77	4.26	4.23	3.13	1.23	2.36	2.22	4.79	2.99	2.9	25.06	28.7267	26.8733	10.45	9.57667	5.40667	3.66	2.72667	3.87333	1.93667	3.56
BMSK0000685		os protein	299.53	269.13	237.08	838.23	1214.1	1066.37	963.31	1273.2	1022.7	1158.05	1449.26	1257.59	1262.4	1278.33	968.73	1068.27	1040.48	1072.42	477.61	461.4	500.58	1003.48	1030.06	932.81	416.66	377.27	392.66	843.99	702.66	813.49	200.42	182.27	197.16	268.58	1039.57	1086.4	1288.3	1169.82	1060.39	479.863	988.783	395.53	786.713	193.283
BMSK0000686	GCSH	glycine cleavage system H protein-like [Papilio machaon]	0.08	0.23	0.13	24.88	20	23.71	34.49	32.91	29.5	70.24	67.53	68.87	76.25	81.14	110.06	25.27	25.25	25.31	82.86	79.78	83.19	16.4	14.93	17.05	78.4	73.92	69.82	9.73	11.75	9.38	20.77	28.91	24.06	0.146667	22.8633	32.3	68.88	89.15	25.2767	81.9433	16.1267	74.0467	10.2867	24.58
BMSK0000687	ATPsyngamma	ATP synthase subunit gamma, mitochondrial isoform X1	0.83	0.86	0.92	0.41	0.19	0.44	0.21	0.2	0.4	0.99	1.34	0.78	0.83	0.96	0.39	0.74	0.57	0.35	0.18	0.5	0.34	0.34	0	0.33	0.65	0.42	0.16	0.72	0.17	0.18	0.16	0.17	0.48	0.87	0.346667	0.27	1.03667	0.726667	0.553333	0.34	0.223333	0.41	0.356667	0.27
BMSK0000688		-	0	0	0	0	0	0	0	0	0	0	0	0	0	0	0	0	0	0	0	0	0	0	0	0	0	0	0	0	0	0	0	0	0	0	0	0	0	0	0	0	0	0	0	0
BMSK0000689	Hn	phenylalanine hydroxylase	74.98	87.09	99.31	54.96	39.94	50.85	52.18	50.1	46.69	29.4	19.26	20.62	10.08	10.73	14.23	12.06	9.62	9.12	5.16	3.98	5.24	8.84	8.92	9.43	3.7	3.79	3.83	6.12	5.73	6.06	7.1	4.64	4.67	87.1267	48.5833	49.6567	23.0933	11.68	10.2667	4.79333	9.06333	3.77333	5.97	5.47
BMSK0000690	Awh	arrowhead PA isoform X1	0.4	0.21	0.16	28.21	19.31	15.19	31.98	23.49	13.61	10.43	7.52	6.01	5.67	5.17	8.2	4.58	3.88	5.18	2.53	1.4	1.01	3.93	3.12	2.88	1.82	1.07	1.41	2.98	2.45	1.51	1.17	1	1.76	0.256667	20.9033	23.0267	7.98667	6.34667	4.54667	1.64667	3.31	1.43333	2.31333	1.31
BMSK0000691		-	0	0	0	0	0	0	0	0	0	0	0	0	0	0	0	0	0	0	0	0	0	0	0	0	0	0	0	0	0	0	0	0	0	0	0	0	0	0	0	0	0	0	0	0
BMSK0000692	GPSM2	G-protein-signaling modulator 2 isoform X1 [Amyelois transitella]	7.3	6.08	10.66	7	7.05	7.42	11.19	8.01	9.34	4.73	3.75	3.66	3.97	1.82	3.68	4.35	5.13	4.41	2.3	0.58	4.13	3.3	3.08	1.23	2.15	1.48	1.48	2.33	0.64	1.37	2.51	2.23	2.56	8.01333	7.15667	9.51333	4.04667	3.15667	4.63	2.33667	2.53667	1.70333	1.44667	2.43333
BMSK0000693	GPSM2	Tetratricopeptide repeat	18.8	29.45	29.17	24.46	25.69	27.12	29.44	33.5	17.17	17.86	16.31	12.59	12.3	12.15	15.6	12.12	13.52	12.64	11.23	7.73	9.65	11.07	7.64	7.51	8.66	7.11	8.19	5.93	6.21	5.86	8.58	7.08	6.78	25.8067	25.7567	26.7033	15.5867	13.35	12.76	9.53667	8.74	7.98667	6	7.48
BMSK0000694		uncharacterized protein LOC106133235 [Amyelois transitella]	0.18	0	0	0	0	0	0	0	0	0	0	0	0.36	0.2	0.41	0.2	0	0.18	0.29	0	0.86	0.18	0	0	0.52	0.15	0.61	0.19	0.36	0.38	0.56	0.53	0.34	0.06	0	0	0	0.323333	0.126667	0.383333	0.06	0.426667	0.31	0.476667
BMSK0000695		Helix-turn-helix domain (DUF4817)	0	0	0	0	0	0	0	0	0	0	0	0	0	0	0	0	0	0	0	0	0	0	0	0	0	0	0	0	0	0	0	0	0	0	0	0	0	0	0	0	0	0	0	0
BMSK0000696		-	19.26	19.89	20.52	22.91	21.3	23.8	19.84	20.9	23.34	20.04	18.64	19.67	13.68	14.47	13.6	15.58	14.88	15.02	11.44	10.75	12.45	13.91	12.78	13.96	10.87	11.22	11.16	12.66	10.68	12.52	10.59	10.41	9.23	19.89	22.67	21.36	19.45	13.9167	15.16	11.5467	13.55	11.0833	11.9533	10.0767
BMSK0000697		Helix-turn-helix domain (DUF4817)	0	0	0	0	0	0	0	0	0	0	0	0	0	0	0	0	0	0	0	0	0	0	0	0	0	0	0	0	0	0	0	0	0	0	0	0	0	0	0	0	0	0	0	0
BMSK0000698		-	0	0	0	0	0	0	0	0	0	0	0	0	0	0	0	0	0	0	0	0	0	0	0	0	0	0	0	0	0	0	0	0	0	0	0	0	0	0	0	0	0	0	0	0
BMSK0000699		-	0	0	0	0	0	0	0	0	0	0	0	0	0	6.7	0	0	0	0	0	0	0	0	0	0	0	0	0	0	0	0	7.28	0	0	0	0	0	0	2.23333	0	0	0	0	0	2.42667
BMSK0000700		-	5.76	6.5	6.25	2.46	4.57	0	2.78	5	4.46	2.23	0	2.23	0	8.88	0	0	0	0	0	0	0	0	0	0	0	0	1.55	0	0	0	7.28	0	1.61	6.17	2.34333	4.08	1.48667	2.96	0	0	0	0.516667	0	2.96333
BMSK0000701	ARNTL	cycle like factor b isoform X1	15.13	14.98	17.12	6.88	6.17	7.41	8.75	9.01	6.03	2.55	3.18	2.71	2.13	2.5	2.58	1.64	1.8	1.81	1.75	2.52	1.78	0.61	1.22	0.82	1.26	0.92	1.33	0.42	0.62	0.5	1.43	0.87	0.91	15.7433	6.82	7.93	2.81333	2.40333	1.75	2.01667	0.883333	1.17	0.513333	1.07
BMSK0000702	asrij	ABF51351.1 ociad protein isoform 2	92.77	80.26	77.26	49.17	65.64	62.09	54.81	61.24	64.06	29.12	38.35	34.19	36.45	35.82	34.44	30.48	28.5	25.92	37.36	35.66	31.89	20.08	23.48	22.68	26.14	27.91	25.66	16.42	15.91	16.52	34.31	29.65	28.64	83.43	58.9667	60.0367	33.8867	35.57	28.3	34.97	22.08	26.57	16.2833	30.8667
BMSK0000703		ociad protein isoform 1	0	0.73	0	0	0	0	0.94	0	0	0	0	0	0	0	0	0	0	0	0	0	0	0	0	0	0	0	0	0	0	0	0	0	0	0.243333	0	0.313333	0	0	0	0	0	0	0	0
BMSK0000704		uncharacterized protein LOC106102669 [Papilio polytes]	0.11	0.11	0.12	0.07	0	0	0	0.06	0	0.06	0	0	0	0	0.06	0.12	0	0	0.12	0.11	0.06	0.11	0	0.11	0.16	0	0	0	0.06	0	0	0.05	0.05	0.113333	0.023333	0.02	0.02	0.02	0.04	0.096667	0.073333	0.053333	0.02	0.033333
BMSK0000705		piggyBac transposable element-derived protein 3-like	0	0	0	0.13	0	0.14	0	0.13	0	0.26	0	0	0	0	0	0	0	0	0	0	0	0	0	0	0	0	0	0	0.22	0	0.1	0	0	0	0.09	0.043333	0.086667	0	0	0	0	0	0.073333	0.033333
BMSK0000706		-	0	0	0	0	0	0	0	0	0	0	0	0	0	0	0	0	0	0	0	0	0	0	0	0	0	0	0	0	0	0	0	0	0	0	0	0	0	0	0	0	0	0	0	0
BMSK0000707		-	0	1.34	1.9	0	0	0	0	0.51	0	0.51	0	0	0	0.48	0	0	0	0	0	0	0	0	0	0	0	0	0	0	0	0.44	0.79	0	0	1.08	0	0.17	0.17	0.16	0	0	0	0	0.146667	0.263333
BMSK0000708	HLF	hepatic leukemia factor isoform X10	66.48	56.87	54.45	136.09	205.46	151.1	203.45	205.48	164.07	112.15	133.48	117.54	106.62	107.11	88.13	138.44	130.03	131.46	92.94	94.14	92.66	136.87	139.39	122.71	70.01	62.75	68.3	156.08	152.6	163.03	43.7	40.65	39.73	59.2667	164.217	191	121.057	100.62	133.31	93.2467	132.99	67.02	157.237	41.36
BMSK0000709		Homeodomain-like domain	0	0	0	0	0	0	0	0	0	0	0	0	0	0	0	0	0	0	0	0	0	0	0	0	0	0	0	0	0	0	0	0	0	0	0	0	0	0	0	0	0	0	0	0
BMSK0000710		proton-coupled amino acid transporter 1-like isoform X2	1.17	0.94	0.79	1.65	1.61	1.59	1.63	1.66	1.14	2.7	2.39	2.77	2.42	2.63	2.8	6.5	6.49	6.62	15.22	14.44	14.09	11.63	12.61	9.39	25.81	29.85	30.25	18.79	15.42	16.64	62.43	55	54.26	0.966667	1.61667	1.47667	2.62	2.61667	6.53667	14.5833	11.21	28.6367	16.95	57.23
BMSK0000711		-	0	0	0	0	0	0	0	0	0	0	0	0	0	0	0	0	0	0	0	0	0	0	0	0	0	0	0	0	0	0	0	0	0	0	0	0	0	0	0	0	0	0	0	0
BMSK0000712		-	0	0	0	0	0	0	0	0	0	0	0	0	0	0	0	0	0	0	0	0	0	0	0	0	0	0	0	0	0	0	0	0	0	0	0	0	0	0	0	0	0	0	0	0
BMSK0000713		proton-coupled amino acid transporter 4-like [Papilio xuthus]	0	0	0	0	0	0	0	0	0	0	0	0	0	0	0	0	0	0	0	0	0	0	0	0	0	0	0	0	0	0	0	0	0	0	0	0	0	0	0	0	0	0	0	0
BMSK0000714		-	0.55	0.58	0.61	1.99	0.65	0	1.49	2.02	2.6	2.61	2.5	1.8	0.53	1.22	0.62	0	0	0	0.56	0	0	0	1.59	0.52	2.58	0.44	0	1.12	0	0	0	0	0	0.58	0.88	2.03667	2.30333	0.79	0	0.186667	0.703333	1.00667	0.373333	0
BMSK0000715		uncharacterized protein LOC101741565 isoform X1	0	0	0	0	0	0	0	0	0	0	0	0	0	0	0	0	0	0	0	0	0	0	0	0	0	0	0	0	0	0	0	0	0	0	0	0	0	0	0	0	0	0	0	0
BMSK0000716	moody	G-protein coupled receptor moody	0	0	0	0	0	0	0	0	0	0	0	0	0	0	0	0	0	0	0	0	0	0	0	0	0	0	0.08	0	0	0	0	0.09	0	0	0	0	0	0	0	0	0	0.026667	0	0.03
BMSK0000717		olfactory receptor 3	0	0	0	0	0	0	0	0	0	0	0	0	0	0	0	0	0	0	0	0	0	0	0	0	0	0	0	0	0	0	0	0	0	0	0	0	0	0	0	0	0	0	0	0
BMSK0000718		-	0	0	0	0.2	0.38	0.22	0	0.39	0	0.2	0.38	0.77	0.66	0.56	0	0.54	1.31	0.67	0.52	0.49	0.51	1.01	1.17	1.15	3.21	3.3	3.42	1.24	2.31	3.51	6.84	3.44	4.59	0	0.266667	0.13	0.45	0.406667	0.84	0.506667	1.11	3.31	2.35333	4.95667
BMSK0000719		-	0	0	0	0	0	0	0	0	0	0	0	0	0	0	0	0	0	0	0	0	0	0	0	0	0	0	0	0	0	0	0	0	0	0	0	0	0	0	0	0	0	0	0	0
BMSK0000720		-	0	0	0	0	0	0	0	0	0	0	0	0	0	0	0	0	0	0	0	0	0	0	0	0	0	0	0.02	0	0	0.02	0	0	0	0	0	0	0	0	0	0	0	0.006667	0.006667	0
BMSK0000721		-	0	0	0	0	0	0	0	0	0	0	0	0	0	0	0	0	0	0	0	0	0	0	0	0	0	0	0	0	0	0	0	0	0	0	0	0	0	0	0	0	0	0	0	0
BMSK0000722		uncharacterized protein LOC101742877	0	0	0	0.83	1	0.66	0.88	1.09	0.53	2.26	5.25	3.24	2.8	3.76	4.54	24.25	18.84	25.8	4.66	2.22	6.49	48.17	39.31	41.73	10.02	8.98	12.7	81.72	74.23	84.76	5.15	5.31	6.15	0	0.83	0.833333	3.58333	3.7	22.9633	4.45667	43.07	10.5667	80.2367	5.53667
BMSK0000723		-	0.05	0.08	0.1	1.22	1.05	1.55	0.96	1.38	1.28	3.42	3.22	4.58	3.48	3.49	3.55	24.09	21.15	20.14	8.93	7.57	7.48	32.58	29.14	28.26	7.96	7.6	6.8	49.81	47.49	51.78	6.7	8.77	7.2	0.076667	1.27333	1.20667	3.74	3.50667	21.7933	7.99333	29.9933	7.45333	49.6933	7.55667
BMSK0000724		uncharacterized protein LOC101735501	20.13	21.36	22.98	11.57	14.82	14.38	18.32	15.08	11.52	12.72	12.9	9.76	11.19	10.4	10.44	16.89	15.59	14.43	10.25	9.87	10.94	12.38	11.97	8.95	10.25	10.28	10.4	11.51	11.29	11.8	13.74	10.33	10.78	21.49	13.59	14.9733	11.7933	10.6767	15.6367	10.3533	11.1	10.31	11.5333	11.6167
BMSK0000725		uncharacterized protein LOC110385005, partial	0	0.03	0.03	1.02	0.48	0.49	1.97	1.46	1.33	0.86	0.44	0.76	0.73	0.81	0.57	1.7	0.58	1.14	1.25	1.13	0.86	0.63	0.67	0.47	0.65	0.53	0.36	0.5	0.26	0.8	1.17	1.25	1.04	0.02	0.663333	1.58667	0.686667	0.703333	1.14	1.08	0.59	0.513333	0.52	1.15333
BMSK0000726		uncharacterized protein LOC101737771 isoform X3	0	0	0	1.1	0.56	0.63	0.52	0.43	0.91	0.88	0.93	0.59	0.35	0.28	0.36	0.31	0.43	0.45	0.27	0.28	0.41	0.25	0.39	0.31	0.26	0.26	0.45	0.35	0.06	0.22	0.34	0.48	0.35	0	0.763333	0.62	0.8	0.33	0.396667	0.32	0.316667	0.323333	0.21	0.39
BMSK0000727		neogenin	0.35	0.31	0.37	8.55	7.91	8.25	9.2	10.66	9.07	14.67	14.09	15.25	15.85	15.21	15.18	12.4	9.79	11.65	12.92	12.48	12.44	15.59	15.12	14.27	19.63	20.63	19.7	15.23	13.9	16.4	20.23	19.27	17.26	0.343333	8.23667	9.64333	14.67	15.4133	11.28	12.6133	14.9933	19.9867	15.1767	18.92
BMSK0000728	Neo1	neogenin	0.19	0.12	0.21	3.36	3.75	3.41	4.72	4.21	2.02	3.52	2.98	1.63	2.65	2.67	2.95	1.94	2.5	1.57	2.22	1.25	2.04	1.82	0.88	0.65	2.41	2.25	2.01	0.57	1.05	1.03	2.86	2.01	2.29	0.173333	3.50667	3.65	2.71	2.75667	2.00333	1.83667	1.11667	2.22333	0.883333	2.38667
BMSK0000729		-	0	0	0	0	0	0	0	0	0	0	0	0	0	0	0	0	0	0	0	0	0	0	0	0	0	0	0	0	0	0	0	0	0	0	0	0	0	0	0	0	0	0	0	0
BMSK0000730		DAZ-associated protein 2 isoform X2	27.78	28.68	27.08	24.86	25.14	24.68	31.36	29.69	25.02	30.18	29.59	28.65	31.88	30.49	32.89	26.74	25.19	25.43	24.6	23.37	25.42	21.96	21.45	19.52	25.29	26.22	25.48	15.76	17.42	17.26	25.77	24.46	21.56	27.8467	24.8933	28.69	29.4733	31.7533	25.7867	24.4633	20.9767	25.6633	16.8133	23.93
BMSK0000731	da	protein daughterless isoform X2	60.57	52.07	49.68	44.71	52.48	48.03	54.7	64.58	49.72	46.52	47.27	46.13	46.15	50.1	46.05	45.37	42.09	45.24	72.64	73.28	73.53	37.66	37.94	35.96	78.94	80.15	82.7	39.1	37.66	39.01	109.62	94.57	96.89	54.1067	48.4067	56.3333	46.64	47.4333	44.2333	73.15	37.1867	80.5967	38.59	100.36
BMSK0000732		-	0	0	0	0	0	0	0	0	0	0	0	0	0	0	0	0	0	0	0	0	0	0	0	0	0	0	0	0	0	0	0	0	0	0	0	0	0	0	0	0	0	0	0	0
BMSK0000733	YME1L1	Peptidase family M41	300.49	303.15	302.86	317.65	436.94	369.3	374.57	426.4	370.63	239.49	261.04	228.16	230.94	226.81	184.11	230.98	215.86	224.55	220.28	205.67	209.19	231.07	212.93	189.32	190.13	186.29	188.75	232.48	250.94	245.48	248.66	198.97	204.15	302.167	374.63	390.533	242.897	213.953	223.797	211.713	211.107	188.39	242.967	217.26
BMSK0000734		gastrula zinc finger protein XlCGF26.1-like [Amyelois transitella]	52.54	62.93	63	26.79	21.74	24.4	28.17	26.93	21.15	14.38	14.4	13.39	10.69	9.22	13.29	12.77	11.82	10.61	9.25	8.83	9.56	9.95	10.23	9	9.22	8.53	8.84	8.32	9.32	9	11.06	9.69	9.54	59.49	24.31	25.4167	14.0567	11.0667	11.7333	9.21333	9.72667	8.86333	8.88	10.0967
BMSK0000735		zinc finger protein 431-like [Amyelois transitella]	0.27	0.42	0.38	4.44	6.33	4.72	5.35	6.08	5.03	5.01	4.83	4.57	3.19	3.75	4.5	5.31	5.49	5.52	3.46	2.36	2.5	7.92	4.9	4.04	3.62	3.62	3.78	6.16	5.61	6.14	5.7	5.78	4.49	0.356667	5.16333	5.48667	4.80333	3.81333	5.44	2.77333	5.62	3.67333	5.97	5.32333
BMSK0000736		uncharacterized protein LOC101742051 isoform X2	0	0	0	0	0	0	0	0	0	0	0	0	0	0	0	0	0	0	0	0	0	0	0	0	0	0	0	0	0	0	0	0	0	0	0	0	0	0	0	0	0	0	0	0
BMSK0000737		uncharacterized protein LOC101742051 isoform X1	0	0	0	0	0	0	0	0	0	0	0	0	0	0	0	0	0	0	0	0	0	0.72	0	0	0	0	0	0	0	0	0.66	0	0	0	0	0	0	0	0	0	0.24	0	0	0.22
BMSK0000738	Gad1	-	0	0	0	0	0	0	0	0	0	0	0	0	0	0	0	0	0	0	0	0	0	0	0	0	0	0	0	0	0	0	0	0	0	0	0	0	0	0	0	0	0	0	0	0
BMSK0000739		-	0	0	0	0	0	0	0	0	0	0	0	0	0	0	0	0	0	0	0	0	0	0	0	0	0	0	0	0	0	0	0	0	0	0	0	0	0	0	0	0	0	0	0	0
BMSK0000740	Gad1	glutamate decarboxylase	0	0	0	0	0	0	0	0	0	0	0	0	0	0	0	0	0	0	0	0	0.31	0	0	0	0	0	0.14	0	0	0	0	0	0	0	0	0	0	0	0	0.103333	0	0.046667	0	0
BMSK0000741	Gad1	glutamate decarboxylase	0	0	0	0	0	0	0	0	0.53	0	0	0	0	0	0	0	0	0	0	0.43	0	0	0	0	0	0.36	0	0	0	0	0.41	0.43	0	0	0	0.176667	0	0	0	0.143333	0	0.12	0	0.28
BMSK0000742		uncharacterized protein LOC105841464	1.26	1.99	2.34	1.66	1.68	1.68	1.92	1.7	1.42	1.01	1.85	1.78	1.2	1.47	1.68	1.14	1.57	0.79	1.63	0.6	0.53	0.79	0.7	0.94	1.01	0.58	0.57	0.83	0.26	0.46	0.9	0.86	0.74	1.86333	1.67333	1.68	1.54667	1.45	1.16667	0.92	0.81	0.72	0.516667	0.833333
BMSK0000743		presequence protease, mitochondrial-like	23.23	28.25	36.69	56.26	39.35	44.37	50.36	48.34	40.15	44.99	34.57	41.09	39.7	36.57	52.63	29.44	30.38	28.6	29.22	31.2	31.21	31.5	28.82	29.69	25.06	25.49	23.33	25.45	26.23	25.29	23.46	25.73	24.15	29.39	46.66	46.2833	40.2167	42.9667	29.4733	30.5433	30.0033	24.6267	25.6567	24.4467
BMSK0000744	Non1	nucleolar GTP-binding protein 1-like, partial	767.16	686.11	633.94	984.32	1285.73	1119.44	1143.7	1307.85	1125.08	945.28	1023.88	923.24	773.48	732.85	642.38	846.44	795.35	845.07	534.96	519.82	530.64	940.82	869.56	827.04	622.04	635.67	631.47	915.18	951.78	978	779.53	710.15	671.5	695.737	1129.83	1192.21	964.133	716.237	828.953	528.473	879.14	629.727	948.32	720.393
BMSK0000745	Yeats2	uncharacterized protein LOC101741660	21.07	18.03	19.16	42.53	48.57	48.52	49.29	55.41	44.91	34.84	37.69	37.47	35.63	34.6	31.06	30.54	29.29	27.47	29.33	27.13	26.14	32.48	28.9	28.3	24.28	24.13	22.55	33.59	33.15	34.03	23.99	22.42	21.56	19.42	46.54	49.87	36.6667	33.7633	29.1	27.5333	29.8933	23.6533	33.59	22.6567
BMSK0000746	Btbd10	BTB/POZ domain-containing protein 10	38.55	43.8	47.2	48.78	46.3	46.94	47.24	45.2	37.27	34.99	31.81	28.75	32.87	30.54	32.79	22.69	25.39	25.89	25.62	27.93	28.08	15.6	17.31	17.69	18.7	18.35	18.81	14.07	15.79	15.15	19.39	17.2	18.35	43.1833	47.34	43.2367	31.85	32.0667	24.6567	27.21	16.8667	18.62	15.0033	18.3133
BMSK0000747		uncharacterized protein LOC101741243	0.01	0.01	0.07	0.46	0.2	0.14	0.2	0.23	0.06	0.17	0.15	0.11	0.13	0.18	0.25	0.07	0.11	0.1	0.06	0.07	0.1	0.07	0.03	0.09	0.12	0.11	0.06	0.12	0.11	0.1	0.03	0.01	0.06	0.03	0.266667	0.163333	0.143333	0.186667	0.093333	0.076667	0.063333	0.096667	0.11	0.033333
BMSK0000748		Transcription activator MBF2	0	0	0	2.18	1.78	1	1.3	0.3	0.6	1.2	0.58	2.06	2.5	1.44	3.2	3.56	7.7	5.21	7.43	6.73	4.62	10.54	9.38	12.93	6.61	7.73	7.11	17.44	18.03	22	4.27	3.74	1.93	0	1.65333	0.733333	1.28	2.38	5.49	6.26	10.95	7.15	19.1567	3.31333
BMSK0000749		testis-expressed protein 9	11.15	13.71	15.22	12.38	6.84	10.49	12.34	8.37	8.96	10.09	8.24	8.92	8.15	7.59	11.38	7.52	6.1	6.96	4.46	4.83	3.95	6.68	5.57	6.71	5.65	6.14	5.8	7.29	5.56	6.54	5.72	6.77	6.45	13.36	9.90333	9.89	9.08333	9.04	6.86	4.41333	6.32	5.86333	6.46333	6.31333
BMSK0000750	FAM214A	uncharacterized protein LOC101746182	179.99	171.2	161.5	84.94	130.45	113.42	132.22	169.75	110.96	84.76	100.75	84.76	113.74	117.06	90.65	93.96	88.05	94.87	73.76	68.5	67.87	71.81	73.11	63.74	82.36	78.1	79.26	51.67	53.81	60.09	64.85	48.69	52	170.897	109.603	137.643	90.09	107.15	92.2933	70.0433	69.5533	79.9067	55.19	55.18
BMSK0000751		uncharacterized protein LOC101741103	0.57	0.07	0.21	0.55	0.3	0.42	0.16	0.23	0.23	0.31	0.15	0.67	0.39	0.07	0.22	0.07	0.45	0.27	0.55	0.13	0.13	0.33	0.2	0.06	0.38	0.11	0.12	0.07	0.07	0.21	0.43	0.65	0.81	0.283333	0.423333	0.206667	0.376667	0.226667	0.263333	0.27	0.196667	0.203333	0.116667	0.63
BMSK0000752		androgen-dependent TFPI-regulating protein-like isoform X2	0.25	0.26	0.19	0.12	0.08	0.23	0.34	0.35	0.1	2.32	1.53	2.04	2.81	2.51	2.85	5.08	4.36	4.77	1.97	1	1.81	2.97	2.61	2.52	1.11	0.91	1.33	2.55	1.44	2.66	0.96	0.61	0.92	0.233333	0.143333	0.263333	1.96333	2.72333	4.73667	1.59333	2.7	1.11667	2.21667	0.83
BMSK0000753		zinc finger CCCH domain-containing protein 13	17.6	20.3	18.72	15.69	16.35	18.04	20.98	26.49	15.35	19.85	20.94	18.86	23.4	23.35	21.22	23.95	25.38	25.42	35.25	35.11	35.51	24.25	24.66	24.16	35.5	35.47	31.56	20.87	22.3	22.44	49.57	44.76	46.54	18.8733	16.6933	20.94	19.8833	22.6567	24.9167	35.29	24.3567	34.1767	21.87	46.9567
BMSK0000754		uncharacterized protein LOC101746039	4.87	5.63	5.96	1.22	1.15	0.64	0.65	1.73	1.16	0.58	0	1.71	0.47	1.63	0	0.52	0	0.5	0	0	0	1.45	0	0.47	0.92	1.17	0	0.5	0	0.5	0.89	0.47	0	5.48667	1.00333	1.18	0.763333	0.7	0.34	0	0.64	0.696667	0.333333	0.453333
BMSK0000755		uncharacterized protein LOC106124770 [Papilio xuthus]	0.78	0.94	1.59	0.3	0.32	0.29	0.36	0.76	0.67	0.72	0.65	0.75	0.5	0.64	1.38	2.48	2.15	2.01	6.99	6.59	7.07	3.44	2.99	3.55	8.82	7.52	7.87	4.35	4.06	3.94	7.53	7.31	7.3	1.10333	0.303333	0.596667	0.706667	0.84	2.21333	6.88333	3.32667	8.07	4.11667	7.38
BMSK0000756		hypothetical protein RR46 12751 [Papilio xuthus]	0	0	0	0	0	0	0	0	0	0	0.06	0	0	0	0	0	0	0	0	0	0	0.05	0	0	0.05	0	0	0	0	0	0	0	0	0	0	0	0.02	0	0	0	0.016667	0.016667	0	0
BMSK0000757		uncharacterized protein LOC101740538	0.18	0.06	0.07	0.22	0.42	0.16	0.6	0.42	0.58	0.21	0.35	0.42	0.3	0.42	0.28	0.47	0.07	0.44	0.13	0.12	0	0.37	0.37	0.24	0.12	0.1	0.35	0.72	0.43	0.33	0.12	0.3	0	0.103333	0.266667	0.533333	0.326667	0.333333	0.326667	0.083333	0.326667	0.19	0.493333	0.14
BMSK0000758		gastrula zinc finger protein XlCGF26.1-like [Plutella xylostella]	1.24	2.02	2.77	2.22	1.94	2.07	2.9	1.72	2.25	2.96	2.13	1.93	2.9	2.72	3.73	2.87	2.31	3.14	1.86	2.29	2.15	3.51	2.68	3.45	2.94	2.37	2.67	3.23	3.35	3.56	2.15	3.4	2.4	2.01	2.07667	2.29	2.34	3.11667	2.77333	2.1	3.21333	2.66	3.38	2.65
BMSK0000759		Leucine rich repeat	8.39	10.26	12.77	4.28	2.63	2.8	4.27	3.88	2.42	2.49	1.71	2.39	0.46	0.62	1.5	1.83	1.91	0.9	1.55	1.23	1.69	0.1	1.21	0.69	0.89	0.7	0.09	0.86	0.79	0.67	0.81	0.69	0.96	10.4733	3.23667	3.52333	2.19667	0.86	1.54667	1.49	0.666667	0.56	0.773333	0.82
BMSK0000760	ACE	uncharacterized protein LOC110385007	25.88	19.18	12.49	9.36	9.04	13.91	8.24	11.7	11.99	3.14	3.48	2.11	2.05	3.14	6.26	4.1	0.78	4.14	5.97	1.84	5.4	9.38	4.47	1.92	6.37	13.46	11.77	5.41	5.91	6.59	12.9	10.92	6.24	19.1833	10.77	10.6433	2.91	3.81667	3.00667	4.40333	5.25667	10.5333	5.97	10.02
BMSK0000761	LRIG3	Leucine rich repeat	0	0.19	0	0	0.11	0.13	0	0	0.17	0	0	0	0	0.13	0	0.16	0.14	0	0	0	0	0.23	0	0	0.13	0.31	0	1.06	0	0.24	0	0	0	0.063333	0.08	0.056667	0	0.043333	0.1	0	0.076667	0.146667	0.433333	0
BMSK0000762		chaoptin	3.67	4.09	3.68	4.65	5.12	5.87	5.37	7.14	5.64	6.06	5.29	5.16	4.84	4.93	5.02	6.34	6.09	5.1	3.4	3.42	4	8.29	6.1	5.53	5.3	4.97	4.48	6.42	7.33	7.94	4.65	5.84	4.46	3.81333	5.21333	6.05	5.50333	4.93	5.84333	3.60667	6.64	4.91667	7.23	4.98333
BMSK0000763	HMGR	3-hydroxy-3-methylglutaryl-CoA reductase precursor	67.88	81.81	83.34	40.12	37.04	43.59	43.61	47.92	36.26	21.82	18.06	16.19	17.05	17.46	15.97	14.69	15.39	12.91	18.94	19.63	21.82	10.46	10.95	10.02	15.83	17.03	16.94	8.49	8.51	9.13	16.93	16.2	13.02	77.6767	40.25	42.5967	18.69	16.8267	14.33	20.13	10.4767	16.6	8.71	15.3833
BMSK0000764	Sin3a	paired amphipathic helix protein Sin3a	114.04	133.25	146.59	115.52	117.62	116.48	126.28	113.37	71.14	106.72	94.28	86.57	85.29	87.67	96.43	58.62	61.06	57.94	55.22	53.27	55.88	58.88	51.82	47.53	88.1	88.81	77.08	45.19	49.63	50.22	91.05	71.52	73.2	131.293	116.54	103.597	95.8567	89.7967	59.2067	54.79	52.7433	84.6633	48.3467	78.59
BMSK0000765	MNX1	Homeodomain	5.39	2.11	3.62	0	0	2.22	2.37	0	0	0	0	0	0	0	0	0	0	0	0.97	0	0	0	0	0	0	0.75	0	0	0	0	0.79	0	1.76	3.70667	0.74	0.79	0	0	0	0.323333	0	0.25	0	0.85
BMSK0000766	L	R -directed R polymerase L [Papilio machaon]	9.3	9.75	10.37	7.56	5.91	6.91	6.98	6.17	5.49	6.01	4.49	4.83	4.47	4.34	5.47	4.53	4.15	4.34	2.49	3.01	2.67	4.19	4.71	4.36	3.95	3.62	4.05	4.27	4.18	4.44	3.31	3.56	2.81	9.80667	6.79333	6.21333	5.11	4.76	4.34	2.72333	4.42	3.87333	4.29667	3.22667
BMSK0000767		uncharacterized protein LOC106124102 [Papilio xuthus]	2.37	1.57	2.37	1.08	1.53	0.58	0.78	0.66	0.94	0.5	0.31	0.16	0.18	0.48	0	0	0	0	0.22	0	0	0	0.07	0	0.14	0	0	0	0	0	0.38	0.5	0.13	2.10333	1.06333	0.793333	0.323333	0.22	0	0.073333	0.023333	0.046667	0	0.336667
BMSK0000768	R3HDM2	R3H domain-containing protein 2 isoform X2	15.56	20.17	22.84	8.82	8.06	9.13	11.57	10.27	8.05	5.38	3.34	3.3	2.21	2.87	3.36	3.13	3.04	1.54	1.48	1.48	2.15	1.75	2.77	1.68	2.11	2.32	1.76	2.25	3.95	2	1.98	1.55	1.14	19.5233	8.67	9.96333	4.00667	2.81333	2.57	1.70333	2.06667	2.06333	2.73333	1.55667
BMSK0000769		uncharacterized protein LOC105841465	3.22	3.31	2.47	1.8	0.9	0.86	1.41	0.91	1.13	0.69	0.54	0.14	0.36	0.62	0.62	0.66	1.1	0.43	0.64	1.13	0.92	0.98	0.8	0.78	1.23	1.06	0.57	0.71	0.91	0.71	1.2	0.9	0.98	3	1.18667	1.15	0.456667	0.533333	0.73	0.896667	0.853333	0.953333	0.776667	1.02667
BMSK0000770		-	0	0	0	0	0	0	0	0	0	0	0	0	0	0	0	0	0	0	0	0	0	0	0	0	0	0	0	0	0	0	0	0	0	0	0	0	0	0	0	0	0	0	0	0
BMSK0000771		-	0	0	0	0	0	0	0	0	0	0	0	0	0	0	0	0	0	0	0	0	0	0	0	0	0	0	0	0	0	0	0	0	0	0	0	0	0	0	0	0	0	0	0	0
BMSK0000772	unpg	homeobox protein ceh-2	28.98	24.92	29.4	9.26	8.93	9.24	9.15	9.98	8.14	2.18	1.43	1.11	0.29	0.42	0.6	1.8	1.01	0.15	0.78	0.44	0.45	0.23	0.9	1.11	1.81	1.92	2.32	0.17	0.24	0.25	5.41	4.51	4.12	27.7667	9.14333	9.09	1.57333	0.436667	0.986667	0.556667	0.746667	2.01667	0.22	4.68
BMSK0000773		Myb/SANT-like D -binding domain	0	0	0	0	0	0	0	0	0	0	0	0	0	0	0	0	0	0	0	0	0	0	0	0	0	0	0	0	0	0	0	0	0	0	0	0	0	0	0	0	0	0	0	0
BMSK0000774		uncharacterized LOC101739914 isoform X3	23.87	22.62	22.24	4.5	4.07	4.8	6.36	6.93	4.52	2.65	2.4	1.94	2.14	1.99	2.74	1.97	1.85	2.3	1.9	2.03	2.02	1.76	1.88	1.76	2.27	2.54	1.56	1.14	1.61	1.38	2.54	2.43	2.17	22.91	4.45667	5.93667	2.33	2.29	2.04	1.98333	1.8	2.12333	1.37667	2.38
BMSK0000775		zinc finger protein 235-like isoform X2	15.03	17.3	19.7	15.84	10.61	12.84	19.27	16.88	15.13	12.56	9.68	11.76	9.26	9.04	12.73	9.45	8.84	8.75	7.3	7.6	6.59	8.82	7.83	7.29	5.58	6.2	4.98	8.7	8.04	8.22	5.96	9.57	8.93	17.3433	13.0967	17.0933	11.3333	10.3433	9.01333	7.16333	7.98	5.58667	8.32	8.15333
BMSK0000776	mars	methionine--tR ligase, cytoplasmic	187.5	201.87	213.26	91.39	113.1	113.83	119.27	124.7	97.72	51.36	49.43	44.37	50.74	49.69	44.63	46.05	45.5	44.92	57.73	51.81	53.54	32.18	34.92	32.95	37.21	41.7	36.77	25.52	28.94	27.71	67.37	43.5	49.81	200.877	106.107	113.897	48.3867	48.3533	45.49	54.36	33.35	38.56	27.39	53.56
BMSK0000777	Pdk	pyruvate dehydrogenase kinase	6.62	7.23	7.03	5.3	4.42	4.85	5.05	5.28	3.79	5.44	4.42	3.25	2.13	2.4	2.71	3.76	3.63	2.87	1.11	0.67	1.14	4.45	3.65	2.88	1.5	1.21	1.25	4.62	5.67	5.11	1.19	1.05	0.91	6.96	4.85667	4.70667	4.37	2.41333	3.42	0.973333	3.66	1.32	5.13333	1.05
BMSK0000778		-	0	0	0	0	0	0	0	0	0	0	0	0	0	0	0	0	0	0	0	0	0	0	0	0	0	0	0	0	0	0	0	0	0	0	0	0	0	0	0	0	0	0	0	0
BMSK0000779		putative gamma-glutamylcyclotransferase CG2811 isoform X8	11.66	9.91	11.13	5.5	5.07	4.96	5.42	3.52	6.14	5.99	4.3	6.28	3.14	4.3	3.88	4.59	5.14	4.42	3.41	2.6	3.64	3.66	5.88	5.96	3.5	3.27	4.07	4.89	5.35	5.74	5.02	7.36	6.2	10.9	5.17667	5.02667	5.52333	3.77333	4.71667	3.21667	5.16667	3.61333	5.32667	6.19333
BMSK0000780	Gpatch4	G patch domain-containing protein 4	97.47	136.16	150.35	64.3	44.5	55.1	63.74	47.41	46.99	32.43	26.35	31.36	27.81	21.95	36.14	24.15	22.19	23.07	19.89	17.48	18.97	16.93	22.32	22.59	15.9	16.7	13.97	22.41	25.3	25.28	16.36	22.55	19.99	127.993	54.6333	52.7133	30.0467	28.6333	23.1367	18.78	20.6133	15.5233	24.33	19.6333
BMSK0000781		probable DH dehydrogenase [ubiquinone] 1 alpha subcomplex subunit 12 [Amyelois transitella]	450.08	359.27	355.67	290.58	307.54	316.12	306.32	278.01	347.24	252.96	272.8	292.53	297.48	316.74	308.25	245.42	241.7	251.79	291.26	298.61	280.9	202.63	220.75	208.34	245.25	235.74	243.71	187.37	177.6	191.48	243.78	243.27	255.91	388.34	304.747	310.523	272.763	307.49	246.303	290.257	210.573	241.567	185.483	247.653
BMSK0000782		uncharacterized protein LOC101744603	0	0	0	0	0	0	0	0	0	0	0	0	0	0	0	0	0	0	0	0	0	0	0	0	0	0	0	0	0	0	0	0	0	0	0	0	0	0	0	0	0	0	0	0
BMSK0000783		uncharacterized protein LOC105841468	27.93	28.79	31.58	58.35	56.16	55.47	65.11	52.03	59.33	65.71	59	60.14	66.5	66.65	79.46	53.35	54.65	53.4	84.79	87.74	96.87	63.83	57.81	68.67	124.96	126.38	119.07	78.27	62.79	66.54	91.61	99.52	98.04	29.4333	56.66	58.8233	61.6167	70.87	53.8	89.8	63.4367	123.47	69.2	96.39
BMSK0000784		Protein of unknown function (DUF1759)	0.92	0.44	0.61	8.57	9.77	7.3	14.12	19.57	13.27	21.6	18.31	19.12	22.35	23.64	21.83	17.53	11.09	14.1	12.26	8.37	12.97	7.05	9.08	6.68	13.05	12.64	12.38	4.29	2.52	5.23	18.28	16.55	15.35	0.656667	8.54667	15.6533	19.6767	22.6067	14.24	11.2	7.60333	12.69	4.01333	16.7267
BMSK0000785		coiled-coil domain-containing protein 113-like [Papilio polytes]	0	0	0	0	0.22	0	0.12	0.23	0.11	0	0.11	0	0	0	0	0	0	0	0	0	0	0.2	0.1	0	0.19	0	0	0	0	0.1	0.28	0	0.28	0	0.073333	0.153333	0.036667	0	0	0	0.1	0.063333	0.033333	0.186667
BMSK0000786		Pentapeptide repeats (9 copies)	0	0	0	0.34	0	0	0	0.49	0.33	0.16	0	0	0.14	0	0.32	0	0.16	0.29	1.02	0	0.14	0	0	0	0.27	0.12	0.39	0.15	0	0.15	0.26	0.14	0.4	0	0.113333	0.273333	0.053333	0.153333	0.15	0.386667	0	0.26	0.1	0.266667
BMSK0000787		uncharacterized protein LOC101738839 isoform X1	4.37	4.12	6.13	22.72	14.75	18.56	24.98	25.67	18.19	20.08	15.22	15.62	17.21	18	29.8	13.33	13.13	12.96	16.3	14.57	18.19	13.07	13.03	10.67	18.88	21.83	16.34	9.74	9.72	10.96	16.75	16.63	19.54	4.87333	18.6767	22.9467	16.9733	21.67	13.14	16.3533	12.2567	19.0167	10.14	17.64
BMSK0000788		Endonuclease-reverse transcriptase	0	0.08	0	0	0	0	0	0	0	0	0	0	0	0	0	0	0	0.08	0	0	0	0	0	0	0	0	0	0	0	0	0	0	0	0.026667	0	0	0	0	0.026667	0	0	0	0	0
BMSK0000789		-	7.66	9	8.31	21.42	16.28	22.7	25.23	20.02	22.73	22.1	18.14	17.71	19.3	18.74	18.31	20.15	15.98	19.07	11.29	8.76	11.05	20.72	16.5	19.19	14.36	9.98	7.13	15.91	18.99	16.68	11.28	9.83	8.93	8.32333	20.1333	22.66	19.3167	18.7833	18.4	10.3667	18.8033	10.49	17.1933	10.0133
BMSK0000790		ITG-containing peptide	0	0	0	0	4.84	0	0	0	0.66	4.31	9.26	5.87	4.21	0	5.62	0	15.45	0	0	0.43	0	0	0	2.8	0	0	0	4.84	2.95	4.88	0	0	0	0	1.61333	0.22	6.48	3.27667	5.15	0.143333	0.933333	0	4.22333	0
BMSK0000791		uncharacterized protein LOC101738700	0	0	0	0	0	0	0	0	0	0	0	0	0	0	0	0	0	0	0	0	0	0	0	0	0	0	0	0	0	0	0	0	0	0	0	0	0	0	0	0	0	0	0	0
BMSK0000792		MATH and LRR domain-containing protein PFE0570w	0	0	0.11	0	0	0	0	0	0.04	0.04	0	0	0	0.04	0	0	0	0	0	0	0	0	0	0	0	0	0	0	0	0	0	0	0	0.036667	0	0.013333	0.013333	0.013333	0	0	0	0	0	0
BMSK0000793		uncharacterized protein LOC101738165	0.5	0	0	1.25	0	0.33	0	0	0	0.3	0.29	0	0.5	0.57	0	0.55	0.86	1.04	0.53	0	0	0.51	2.03	1.75	0	0	1.18	1.88	3	1.61	0	0	0.24	0.166667	0.526667	0	0.196667	0.356667	0.816667	0.176667	1.43	0.393333	2.16333	0.08
BMSK0000794		uncharacterized protein LOC101738039	0	0.21	0.23	0.25	0	0.54	0	0	0	0	0.7	0	0	0	0	0	0	0	0	0	0	0	0.21	0	0	0	0	0	0	0	0	0	0.2	0.146667	0.263333	0	0.233333	0	0	0	0.07	0	0	0.066667
BMSK0000795		uncharacterized protein LOC106130830 [Amyelois transitella]	0.33	0.35	0	0	0.78	0	0.43	0	0	1.19	0	0.39	0.98	0.38	1.52	0.72	0.74	0.34	0	0.32	0.33	0.67	1.32	0.65	0	0	0.92	0.35	0	0.7	0	0.65	0	0.226667	0.26	0.143333	0.526667	0.96	0.6	0.216667	0.88	0.306667	0.35	0.216667
BMSK0000796	fam136a	protein FAM136A-like [Amyelois transitella]	207.25	196.73	174.93	66.17	69.93	74.52	62.53	70.02	74.84	44.62	41.22	39.23	51.13	49.73	49.96	49.71	48.73	46.73	44.27	45.93	44.38	43.89	45.11	47.03	31.19	35.5	37.09	40.89	38.95	48.69	39.36	32	32.53	192.97	70.2067	69.13	41.69	50.2733	48.39	44.86	45.3433	34.5933	42.8433	34.63
BMSK0000797		uncharacterized protein LOC101737341	0.24	0.5	0.27	0.3	0	0.64	0	0	0	0	0	0	0	0	0	0.27	0	0	0	0.24	0	0	0	0	0	0	0	0	0	0	0	0	0	0.336667	0.313333	0	0	0	0.09	0.08	0	0	0	0
BMSK0000798		TBC1 domain family member 5 homolog A	0.11	0	0.12	0	0.26	0.14	0	0.13	0	0.39	0	0	0	0	0	0.37	0	0.11	0	0	0	0	0.11	0	0	0	0	0	0	0	0	0	0	0.076667	0.133333	0.043333	0.13	0	0.16	0	0.036667	0	0	0
BMSK0000799		uncharacterized protein LOC101736924	0	0	0	0	0	0	0	0	0	0	0	0	0	0	0	0	0	0	0	0	0	0	0	0	0	0	0	0	0	0	0	0	0	0	0	0	0	0	0	0	0	0	0	0
BMSK0000800		uncharacterized protein LOC101736796	0	0	0	0	0	0.16	0	0	0	0	0	0	0	0	0	0	0	0	0	0	0	0	0	0	0	0	0	0	0	0	0	0	0	0	0.053333	0	0	0	0	0	0	0	0	0
BMSK0000801		chorion class CA protein ERA.2-like isoform X1	0	0	0	4	7.47	0	0	4.3	0	0	0	0	2.75	0	0	0	0	0	0	0	0	0	0	0	5.28	0	0	0	0	2.77	0	0	0	0	3.82333	1.43333	0	0.916667	0	0	0	1.76	0.923333	0
BMSK0000802		chorion class CB protein M5H4-like	0	0	0	0	0	0	0	0	0	0	0	0	0	0	0	0	0	0	0	0	0	0	0	0	0	0	0	0	0	0	0	0	0	0	0	0	0	0	0	0	0	0	0	0
BMSK0000803		uncharacterized protein LOC110384991	0	0	0	0	0	0	0	0	0	0	0	0	0	0	0	0	0	0	0	0	0	0	0	0	0	0	0	0	0	0	0	0	0	0	0	0	0	0	0	0	0	0	0	0
BMSK0000804		-	3.83	3.67	2.86	1.85	1.86	1.94	2.32	2.48	1.65	1.64	2.01	0.7	1.8	0.87	2.85	0.98	3.46	1.09	2.08	1.04	1.5	1.56	0.83	1.18	1.04	1.18	2.43	1.64	1.58	1.5	1.8	1.52	1.32	3.45333	1.88333	2.15	1.45	1.84	1.84333	1.54	1.19	1.55	1.57333	1.54667
BMSK0000805	CBL	E3 ubiquitin-protein ligase CBL-B-B [Papilio machaon]	16.41	19.18	21.29	7.8	5.67	6.79	9.09	7.21	6.61	2.85	2.24	2.54	1.73	1.59	2.24	1.77	1.96	1.46	2.12	1.95	1.44	1.88	1.17	1.51	1.38	1.27	1.08	0.8	1.44	0.95	3.49	3.06	2.17	18.96	6.75333	7.63667	2.54333	1.85333	1.73	1.83667	1.52	1.24333	1.06333	2.90667
BMSK0000806		-	0	0	0	0	0	0	0	0	0	0	0	0	0	0	0	0	0	0	0	0	0	0	0	0	0	0	0	0	0	0	0	0	0	0	0	0	0	0	0	0	0	0	0	0
BMSK0000807		Trehalase	0	0	0	0	0	0	0	0	0	0	0	0	0	0	0	0	0	0	0	0	0	0	0	0	0	0	0	0	0	0	0	0	0	0	0	0	0	0	0	0	0	0	0	0
BMSK0000808		Trehalase	0	0	0	0	0	0	0	0	0	0.08	0	0	0	0	0	0	0.09	0.08	0	0	0	0	0	0	0	0	0.06	0.08	0	0.08	0	0.35	0.06	0	0	0	0.026667	0	0.056667	0	0	0.02	0.053333	0.136667
BMSK0000809	Recql	Helicase conserved C-terminal domain	0	0	0	0.27	0.27	0.39	0	0	0	0.1	0.07	0.07	0.17	0.06	0.2	0	0	0	0.13	0.18	0	0	0	0	0	0	0.16	0	0	0.27	0	0.17	0.19	0	0.31	0	0.08	0.143333	0	0.103333	0	0.053333	0.09	0.12
BMSK0000810		transcription factor Adf-1-like [Amyelois transitella]	0	0	0	0	0	0	0	0	0	0	0	0	0	0	0	0	0	0	0	0.27	0	0	0	0	0	0	0	0	0	0	0	0	0.26	0	0	0	0	0	0	0.09	0	0	0	0.086667
BMSK0000811		Zinc finger, C2H2 type	0	0	0	0	0	0	0	0	0	0	0	0	0	0	0	0	0	0	0	0	0	0	0	0	0	0	0	0	0	0	0	0	0	0	0	0	0	0	0	0	0	0	0	0
BMSK0000812		acylamino-acid-releasing enzyme	9.12	7.48	6.63	5.67	9.1	8.86	9.27	10.69	8.33	11.07	9.88	11.13	12.43	12.9	8.57	11.52	12.46	14.57	16.98	15.02	14.26	13.1	13.29	13.8	15.79	16.49	15.32	11.04	10.54	12.46	19.69	15.55	12.69	7.74333	7.87667	9.43	10.6933	11.3	12.85	15.42	13.3967	15.8667	11.3467	15.9767
BMSK0000813	foxj1a	forkhead box protein J1-B-like [Amyelois transitella]	0.06	0.06	0	0.14	0.07	0	0	0.07	0.07	0	0	0	0.11	0	0	0	0	0	0	0	0.06	0.12	0.06	0	0.11	0	0.05	0.18	0	0	0.16	0.29	0	0.04	0.07	0.046667	0	0.036667	0	0.02	0.06	0.053333	0.06	0.15
BMSK0000814	Gld	GMC oxidoreductase	0.67	0.55	1.43	0.64	0.73	0.11	0.5	0.33	0.13	0.76	0.08	0	0.78	0.23	0.2	0.48	0.48	0.08	0.56	0.33	0.67	0.21	0.65	0.49	0.42	0.34	0.32	0.42	0.29	0.28	0.18	0.2	1.01	0.883333	0.493333	0.32	0.28	0.403333	0.346667	0.52	0.45	0.36	0.33	0.463333
BMSK0000815	RABGGTB	geranylgeranyl transferase type-2 subunit beta [Amyelois transitella]	60.48	54.47	43.23	28.85	29.42	36.14	32.35	28.77	34.05	29.05	29.98	30.12	30.15	29.04	34.27	28.56	27.48	31.77	22.69	20.54	27.81	22.62	28.04	26.27	21.56	23.74	25.29	22.87	26.31	25.71	23.11	21.2	22.26	52.7267	31.47	31.7233	29.7167	31.1533	29.27	23.68	25.6433	23.53	24.9633	22.19
BMSK0000816	Dgk	diacylglycerol kinase 1 isoform X1 [Papilio xuthus]	52.95	56.85	48.08	13.39	16.98	17.19	17.49	23.15	11	4.46	4.06	2.83	3.98	4.92	3.38	7.68	5.81	4.49	6.19	5.05	6.19	4.03	3.88	3.09	5.58	5.08	5.79	1.77	1.65	2.07	6.54	4.53	4.92	52.6267	15.8533	17.2133	3.78333	4.09333	5.99333	5.81	3.66667	5.48333	1.83	5.33
BMSK0000817	DHFR	dihydrofolate reductase-like isoform X1	102.81	104.55	119.07	266.47	210.63	240.83	234.02	223.23	251.6	246.08	210.42	205.19	161.49	146.12	188.66	137.11	139.38	139.42	112.3	113.72	124.3	172.79	156.32	169.6	163.63	169.2	164.84	193.82	200.65	194.29	139.43	166.75	155.68	108.81	239.31	236.283	220.563	165.423	138.637	116.773	166.237	165.89	196.253	153.953
BMSK0000818		uncharacterized protein	6.73	2.28	5.62	1.22	1.97	0.97	1.9	2.87	1.41	0.29	0.25	2.33	0.25	0	0.58	0.21	0	0.52	0	0.25	0.25	0.51	0.25	0.49	0	0	0	0	0	0	0	0	0	4.87667	1.38667	2.06	0.956667	0.276667	0.243333	0.166667	0.416667	0	0	0
BMSK0000819		-	0	0	0	0	0	0	0	0	0	0	0	0	0	0	0	0	0	0	0	0	0	0	0	0	0	0	0	0	0	0	0	0	0	0	0	0	0	0	0	0	0	0	0	0
BMSK0000820		chorion class A proteins Ld9-like [Papilio machaon]	0	0	0	0	0	0	0	0	0	0	0	0	0	0	0	0	0	0	0	0	0	0	0	0	0	0	0	0	0	0	0	0	0	0	0	0	0	0	0	0	0	0	0	0
BMSK0000821		chorion class B protein M2410-like	0	0	0	0	0	0	0	0	0	0	0	0	0	0	0	0	0	0	0	0	0	0	0	0	0	0	0	0	0	0	0	0	0	0	0	0	0	0	0	0	0	0	0	0
BMSK0000822		chorion class CA protein ERA.3-like	0	0	0	0	0	0	0	0	0	0	0	0	0	0	0	0	0	0	0	0	0	0	0	0	0	0	0	0	0	0	0	0	0	0	0	0	0	0	0	0	0	0	0	0
BMSK0000823		uncharacterized protein LOC101740664	0	0	0	0	0	0	0	0	0	0	0	0	0	0	0	0	0	0	0	0	0	0	0	0	0	0	0	0	0	0	0	0	0	0	0	0	0	0	0	0	0	0	0	0
BMSK0000824		chorion class CA protein ERA.2-like	0	0	0	0	0	0	0	0	0	0	0	0	0	0	0	0	0	0	0	0	0	0	0	0	0	0	0	0	0	0	0	0	0	0	0	0	0	0	0	0	0	0	0	0
BMSK0000825		-	0	0	0	0	0	0	0	0	0	0	0	0	0	0	0	0	0	0	0	0	0	0	0	0	0	0	0	0	0	0	0	0	0	0	0	0	0	0	0	0	0	0	0	0
BMSK0000826		chorion class CB protein M5H4-like, partial	0	0	0	0	0	0	0	0	0	0	0	0	0	0	0	0	0	0	0	0	0	0	0	0	0	0	0	0	0	0	0	0	0	0	0	0	0	0	0	0	0	0	0	0
BMSK0000827		chorion class B protein PC10	0	0	0.41	0	0	0	0	0	0	0	0	0	0	0	0	0	0	0	0	0	0	0	0	0	0	0	0	0	0	0	0	0	0	0.136667	0	0	0	0	0	0	0	0	0	0
BMSK0000828		chorion class CB protein M5H4-like	0	0	0	0	0	0	0	0	0	0	0	0	0	0	0	0	0	0	0	0	0	0	0	0	0	0	0	0	0	0	0	0	0	0	0	0	0	0	0	0	0	0	0	0
BMSK0000829		chorion early B	0	0	0	0	0	0	0	0	0	0	0	0	0	0	0	0	0	0	0	0	0	0	0	0	0	0	0	0	0	0	0	0	0	0	0	0	0	0	0	0	0	0	0	0
BMSK0000830	ERA.4	chorion early A	0	0	0	0	0	0	0	0	0	0	3.65	0	0	0	0	0	0	0	0	0	0	0	0	0	0	0	0	0	0	0	0	0	0	0	0	0	1.21667	0	0	0	0	0	0	0
BMSK0000831		-	0	0	0	0	0	0	0	0	0	0	0	0	0	0	0	0	0	0	0	0	0	0	0	0	0	0	0	0	0	0	0	0	0	0	0	0	0	0	0	0	0	0	0	0
BMSK0000832		cuticular protein hypothetical 1 precursor	0.18	0.16	0.2	11.22	14.67	11.68	9.95	26.14	18.39	17.03	32.39	16.62	17.18	33.12	7.3	12.84	13.34	34.84	5.18	2.12	2.53	13.38	15.55	16.44	9.1	3.43	1.01	3.9	6.3	3.49	0.02	3.69	2.2	0.18	12.5233	18.16	22.0133	19.2	20.34	3.27667	15.1233	4.51333	4.56333	1.97
BMSK0000833		-	0	0	4.7	0	0	0	0	0	0	0	0	0	0	0	0	0	4.13	12.73	8.26	3.66	3.78	0	7.26	0	3.71	0	0	0	3.46	3.84	0	3.54	3.64	1.56667	0	0	0	0	5.62	5.23333	2.42	1.23667	2.43333	2.39333
BMSK0000834		-	0	0	0	0	0	0	0	0	0	0	0	0	0	0	0	0	0	0	0	0	0	0	0	0	0	0	0	0	0	0	0	0	0	0	0	0	0	0	0	0	0	0	0	0
BMSK0000835	ERA.1	chorion protein	0	0	0	0	0	0	0	0	0	1.72	0	0	0	0	0	0	0	0	1.43	1.31	0	0	0	0	0	0	2.43	0	0	0	0	0	0	0	0	0	0.573333	0	0	0.913333	0	0.81	0	0
BMSK0000836		chorion class CB protein M5H4 precursor	0	0	0	0	0	0	0	0	0	0.48	0	0	0	0	0	0	0	0	0	0	0	0	0	0	0	0	0	0	0	0	0	0	0	0	0	0	0.16	0	0	0	0	0	0	0
BMSK0000837		chorion early B	0	0	0	0	0	0	0	0	0	0	0	0	0	0	0	0	0	0	0	0	0	0	0	0	0	0	0	0	0	0	0	0	0	0	0	0	0	0	0	0	0	0	0	0
BMSK0000838		chorion class CB protein M5H4-like	0	0	0	0.37	0.35	0.4	0	0	0	0	0	0	0.59	0	0	0	0.34	0	0	0	0.3	0	0	0	0	0	0	0	0	0	0	0	0.29	0	0.373333	0	0	0.196667	0.113333	0.1	0	0	0	0.096667
BMSK0000839		chorion early B	0	0	0	0	0	0	0	0	0	0	0	0	0	0	0	0	0	0	0	0	0	0	0	0	0	0	0	0	0	0	0	0	0	0	0	0	0	0	0	0	0	0	0	0
BMSK0000840		-	0	0	0	0	0	0.16	0	0.16	0.15	0	0.14	0.14	0	0	0	0.14	0	0	0	0.12	0.13	0	0	0.12	0	0	0.12	0	0.12	0	0.12	0	0	0	0.053333	0.103333	0.093333	0	0.046667	0.083333	0.04	0.04	0.04	0.04
BMSK0000841		uncharacterized protein LOC101741934	1.67	3.58	4.7	8.67	6.01	3.25	2.24	3.74	5.81	7	3.85	5.9	7.51	7.86	6.49	3.45	4.99	4.77	3.38	2.99	3.25	5.19	8.87	6.27	1.51	1.03	3.32	5.49	5.3	5.37	1.41	2.11	1.36	3.31667	5.97667	3.93	5.58333	7.28667	4.40333	3.20667	6.77667	1.95333	5.38667	1.62667
BMSK0000842	G6PC2	glucose-6-phosphatase isoform X2	8.56	9.86	9.85	12.03	8.7	9.87	11.48	10.24	9.12	15.85	16.34	15.64	15.77	15.7	17.13	20.17	20.29	17.37	14.81	15.77	16.61	23.14	21.26	21.62	19.72	21.65	19.28	19.38	21.2	22.96	14.8	14.62	14.12	9.42333	10.2	10.28	15.9433	16.2	19.2767	15.73	22.0067	20.2167	21.18	14.5133
BMSK0000843		homeobox even-skipped homolog protein 1	0.16	0.19	0.26	8.49	7.51	11.91	12.78	13.38	9.68	9.45	8.53	5.99	6.98	5.76	7.72	7.16	1.52	4.35	0.87	1.11	1.03	0.5	0.16	1.09	1.32	0.46	0.39	0.39	0.62	1.06	0.57	0.55	0.81	0.203333	9.30333	11.9467	7.99	6.82	4.34333	1.00333	0.583333	0.723333	0.69	0.643333
BMSK0000844	amt-3	putative ammonium transporter 2 [Papilio machaon]	0	0.06	0.07	0.08	0.22	0	0.08	0.07	0	0	0.07	0	0.13	0	0	0	0	0	0	0	0.06	0	0	0	0	0	0	0.14	0	0	0	0	0.06	0.043333	0.1	0.05	0.023333	0.043333	0	0.02	0	0	0.046667	0.02
BMSK0000845	orc4	origin recognition complex subunit 4	169.23	158.93	148.2	46.78	52.12	50	64.71	77.33	53.84	35.03	36.8	35.76	34.37	39.03	31	36.07	35.7	32.04	36.55	38.43	37.78	23.6	30.23	27.26	26.8	29.33	31.02	22.07	22.87	22.43	40.05	32.89	32.79	158.787	49.6333	65.2933	35.8633	34.8	34.6033	37.5867	27.03	29.05	22.4567	35.2433
BMSK0000846		uncharacterized protein LOC106141340 [Amyelois transitella]	168.38	165.61	163.71	59.37	46.18	52.78	60.82	63.61	51.84	27.66	18.91	27.1	24.75	27.69	34.71	27.97	27.68	26.29	26.03	26.55	28.22	19.13	20.46	20.46	17.19	19.75	15.77	21.24	21.51	22.01	26.98	25.32	28.61	165.9	52.7767	58.7567	24.5567	29.05	27.3133	26.9333	20.0167	17.57	21.5867	26.97
BMSK0000847	NDUFA8	DH dehydrogenase [ubiquinone] 1 alpha subcomplex subunit 8	292.26	223.18	198.35	219.21	298.25	283.26	250.17	307.19	346.2	238.92	313.78	288.91	352.26	372.45	275.99	373.22	341.23	359.08	394.46	384.26	397.03	368.2	389.74	337	341.18	337.86	371.38	396.04	370.7	390.02	335.97	326.65	338.78	237.93	266.907	301.187	280.537	333.567	357.843	391.917	364.98	350.14	385.587	333.8
BMSK0000848	Tsn	translin	360.78	325.37	313.07	346.2	348.05	353.38	357.88	329.67	397.42	377.6	367.56	392.76	400.57	393.53	424.71	288.6	328.64	321.35	366.45	365.99	377.88	266.12	263.74	295.12	256.74	261.34	269.05	277.69	270.66	261.99	298.14	324.18	324.29	333.073	349.21	361.657	379.307	406.27	312.863	370.107	274.993	262.377	270.113	315.537
BMSK0000849		uncharacterized protein LOC101742758 isoform X1	1.71	1.75	1.97	1.29	0.92	1.06	1.16	1.43	1.23	0.83	0.96	0.89	1.13	1.25	1.3	1.23	1.27	1.1	1.41	1.44	1.37	0.77	0.81	0.7	1.2	1.05	1.09	0.58	0.79	0.65	1.15	1.09	1.29	1.81	1.09	1.27333	0.893333	1.22667	1.2	1.40667	0.76	1.11333	0.673333	1.17667
BMSK0000850	paxt-1	uncharacterized protein LOC101743957	29.33	31.46	29.97	42.51	45.1	45.16	46.19	52.38	52.96	37.35	40.04	44.1	37.44	38.48	41.05	28.57	29.51	34.2	37.33	42.77	40.78	27.1	23.27	26.73	30.12	30.17	27.64	24.11	25.62	23.08	32.89	34.86	35.34	30.2533	44.2567	50.51	40.4967	38.99	30.76	40.2933	25.7	29.31	24.27	34.3633
BMSK0000851	pif1	-	0	0	0	0.35	0	0.18	0	0	0	0.3	0	0	0.41	0.39	0.24	0	0	0.25	0.46	0	0.15	0	0.36	0	0	0.24	0.45	0	0	0	0.13	0	0.14	0	0.176667	0	0.1	0.346667	0.083333	0.203333	0.12	0.23	0	0.09
BMSK0000852		ecdysis triggering hormone preproprotein	0	0	0	0	0	0	0	0	0	0	0	0	0	0	0	0	0	0	0	0	0	0	0	0	0	0	0	0	0	0	0	0	0	0	0	0	0	0	0	0	0	0	0	0
BMSK0000853	HINT1	protein kinase c inhibitor isoform X1	99.99	120.11	139.22	169.65	104.62	134.26	141.24	98.6	123.87	129.25	108.02	108.14	97.42	92.34	135.45	76.85	82.03	78.85	69.66	70.87	74.06	87.03	76.93	79.05	74.2	78.29	73.43	77	80.84	73.88	89.53	89.15	94.42	119.773	136.177	121.237	115.137	108.403	79.2433	71.53	81.0033	75.3067	77.24	91.0333
BMSK0000854	Hint2	histidine triad nucleotide-binding protein 2, mitochondrial-like	19.54	18.65	17.11	25.88	19.56	19.15	20.32	18.88	23.54	28.54	20.36	31.08	18.13	19.12	27.27	20.99	19.27	21.57	36.47	36.59	37.92	23.58	25.92	33.16	43.4	42.18	34.29	38.17	42.09	36.18	30.74	39.82	35.52	18.4333	21.53	20.9133	26.66	21.5067	20.61	36.9933	27.5533	39.9567	38.8133	35.36
BMSK0000855	MGAT1	acetylglucosaminyltransferase	32.54	35.14	33.63	14.19	12.08	12.17	16.17	15.26	12.01	11.89	10.33	8.3	11.34	10.55	12.34	6.23	6.38	4.77	8.36	7.76	9.42	4.27	4.07	3.98	8.02	6.6	6.42	3.25	4.53	3.72	8.31	6.57	8.51	33.77	12.8133	14.48	10.1733	11.41	5.79333	8.51333	4.10667	7.01333	3.83333	7.79667
BMSK0000856		homeobox protein MSH-A	0.46	0.24	0.51	0	0.27	0	0.59	0	0.82	0	0.43	0	0	0.26	0	0	0	0	0	0.36	0	0	0	0	0.22	0.19	0.22	0.39	0	0	2.59	2.95	2.2	0.403333	0.09	0.47	0.143333	0.086667	0	0.12	0	0.21	0.13	2.58
BMSK0000857	COX7C	cytochrome c oxidase subunit 7C, mitochondrial-like [Plutella xylostella]	709.14	693.94	677.76	887.16	1124.34	921.29	950.45	816.9	1071.18	988.97	1013.36	1045.12	1092.83	1249.44	1008.51	1279.79	1337.09	1196.84	1383.59	1616	1467.57	1074.1	1155.29	1098.49	1215.32	1223.75	1281.59	936.12	1025.92	898.23	985.73	1148.7	1098	693.613	977.597	946.177	1015.82	1116.93	1271.24	1489.05	1109.29	1240.22	953.423	1077.48
BMSK0000858	COX7C	cytochrome c oxidase subunit 7C, mitochondrial-like [Plutella xylostella]	0	0	0	0	0	0	0	0	0	0	0	0	0	0	0	0	0	0	0	0	0	0	0	0	0	0	0	0	0	0	0	0	0	0	0	0	0	0	0	0	0	0	0	0
BMSK0000859		protein CDV3 homolog	296.03	317.41	374.66	304.16	290.86	308.86	464.04	442.84	328.16	461.02	430.62	436.84	473.12	499.42	568.49	563.62	569.21	543.27	437.62	389.49	471.42	552.92	465.76	475.31	326.93	318.11	300.78	430.04	494.97	466.13	286.77	310.51	311.61	329.367	301.293	411.68	442.827	513.677	558.7	432.843	497.997	315.273	463.713	302.963
BMSK0000860	ACTR6	ARP6 actin-related protein 6-like protein	19.12	20.13	19.59	8.8	6.84	7.43	7.89	9.25	7.88	4.96	4.5	4.78	3.99	4.29	5.46	4.78	4.54	4.38	4.81	5.1	5.06	3.68	4.02	3.64	2.89	3.46	3.41	3.3	3.53	2.96	4.95	0	5.39	19.6133	7.69	8.34	4.74667	4.58	4.56667	4.99	3.78	3.25333	3.26333	3.44667
BMSK0000861		cytochrome c oxidase subunit 7A1, mitochondrial-like	19.12	20.13	19.59	8.8	6.84	7.43	7.89	9.25	7.88	4.96	4.5	4.78	3.99	4.29	5.46	4.78	4.54	4.38	4.81	5.1	5.06	3.68	4.02	3.64	2.89	3.46	3.41	3.3	3.53	2.96	4.95	11.01	5.39	19.6133	7.69	8.34	4.74667	4.58	4.56667	4.99	3.78	3.25333	3.26333	7.11667
BMSK0000862	Cct5	T-complex protein 1 subunit epsilon	239.91	295.48	290.3	408.16	356.22	359.3	358.22	370.6	329.29	310.06	280.99	283.84	299.17	304.64	336.44	220.27	248.1	240.2	320.61	319.26	317.88	182.85	177.56	176.48	262.89	272.81	267.24	155.18	164.97	163.48	332.77	309.44	297.14	275.23	374.56	352.703	291.63	313.417	236.19	319.25	178.963	267.647	161.21	313.117
BMSK0000863	Nacalpha	nascent polypeptide associated complex protein alpha subunit	400.28	480.74	545.68	794.89	587.83	609.8	679.97	697.61	609.49	701.76	581.02	659.61	570.24	626.48	726.57	489.95	542.32	536.63	531.14	510.63	547.48	497.84	463.29	490.08	512.04	504.38	506.98	427.58	463.56	452.24	493.35	549.99	572.82	475.567	664.173	662.357	647.463	641.097	522.967	529.75	483.737	507.8	447.793	538.72
BMSK0000864	Cht2	probable chitinase 2 [Plutella xylostella]	8.38	10.33	11.39	21.65	14.66	16.76	19.97	15.73	16.76	40.29	27.97	35.28	29.76	24.57	43.45	28.54	24.67	27.77	16.6	16.6	18.87	27.52	23.22	24.18	13.6	13.99	12.33	23.51	22.31	21.91	9.79	10.51	10.51	10.0333	17.69	17.4867	34.5133	32.5933	26.9933	17.3567	24.9733	13.3067	22.5767	10.27
BMSK0000865	Acbd5	acyl-CoA-binding domain-containing protein 5 isoform X1	10.2	12.33	15.63	20.17	14.06	14.34	22.51	19.96	13.62	27.62	21.73	21.45	23.23	21.72	30.05	20.35	18.38	18.08	11.27	10.79	13.71	17.68	11.14	12.59	10.1	9.78	8.45	11.13	11.91	11.44	6.26	6.05	7.32	12.72	16.19	18.6967	23.6	25	18.9367	11.9233	13.8033	9.44333	11.4933	6.54333
BMSK0000866	kti12	protein KTI12 homolog [Plutella xylostella]	14.33	14.71	18.83	14.24	11.19	11.8	13.96	12.85	14.28	14.01	12.36	11.38	10.91	11.06	13.13	11.05	9.56	10.21	9.35	10.03	11.25	9.09	9.24	8.98	7.73	8.29	7.29	8.87	9.76	9.36	9.68	11.44	10.51	15.9567	12.41	13.6967	12.5833	11.7	10.2733	10.21	9.10333	7.77	9.33	10.5433
BMSK0000867	BMPR2	probable serine/threonine-protein kinase DDB G0278901	3.25	4.37	4.65	3.42	2.33	2.63	4.75	3.54	2.1	2.32	1.82	1.38	1.79	1.5	2.33	1.83	1.56	1.36	1.63	0.91	1.2	1.94	1.3	0.94	1.51	1.89	1.2	1.12	1.47	1.52	1.82	1.35	1.23	4.09	2.79333	3.46333	1.84	1.87333	1.58333	1.24667	1.39333	1.53333	1.37	1.46667
BMSK0000868		carnosine N-methyltransferase	14.12	15.58	17.93	9.2	8.16	8.8	11.31	9.95	8.16	5.8	5.57	3.42	4.36	3.54	4.6	4.96	4.27	3.38	3.19	3.13	3.34	3.24	3.53	3.83	2.69	2.74	2.47	2.69	3.01	3.05	3.7	3.42	3.93	15.8767	8.72	9.80667	4.93	4.16667	4.20333	3.22	3.53333	2.63333	2.91667	3.68333
BMSK0000869	Sb	Trypsin	0.99	0.37	1	0.67	1.49	0.96	1.15	1.5	0.65	1.73	0.84	1.27	1	0.73	0.74	0.4	0.62	0.47	0.1	0.45	0.19	0.37	0.09	0.36	0.27	0.08	0.17	0	0.09	0.29	0.43	0.09	0.79	0.786667	1.04	1.1	1.28	0.823333	0.496667	0.246667	0.273333	0.173333	0.126667	0.436667
BMSK0000870	Sb	serine proteinase stubble isoform X2 [Papilio machaon]	0.99	0.37	1	0.67	1.49	0.96	1.15	1.5	0.65	1.73	0.84	1.27	1	0.73	0.74	0.4	0.62	0.47	0.1	0.45	0.19	0.37	0.09	0.36	0.27	0.08	0.17	0	0.09	0.29	0.43	0.09	0.79	0.786667	1.04	1.1	1.28	0.823333	0.496667	0.246667	0.273333	0.173333	0.126667	0.436667
BMSK0000871		coagulation factor VII	0.68	0.24	0	2.53	1.6	0.9	2.04	3.49	0.82	0.27	0.52	0.8	0.68	1.04	1.31	0	0	0	0.48	0.23	0.7	0.23	0	0	0.22	0.19	0	0	0	0	0.21	0.68	0.22	0.306667	1.67667	2.11667	0.53	1.01	0	0.47	0.076667	0.136667	0	0.37
BMSK0000872	lint	coagulation factor VII isoform X2	0.74	1.78	5.24	1.1	1.57	2.19	5.12	0.7	0.54	0.36	0.17	2.35	2.58	1.37	0.52	1.46	1.93	0.15	0.32	0.45	2.93	1.71	1.42	1.54	4.12	2.36	4.99	0.32	2.6	0.16	0.57	0.15	0	2.58667	1.62	2.12	0.96	1.49	1.18	1.23333	1.55667	3.82333	1.02667	0.24
BMSK0000873	ACE	angiotensin-converting enzyme-like [Amyelois transitella]	0.1	0.16	0.06	0.13	0.18	0.56	0.33	0.31	0.44	0.19	0.37	0.06	0.21	0.55	0.12	0.06	0.06	0	0.11	0.16	0.06	0	0.27	0	0.21	0.14	0.1	0.06	0.05	0	0.15	0.05	0.21	0.106667	0.29	0.36	0.206667	0.293333	0.04	0.11	0.09	0.15	0.036667	0.136667
BMSK0000874		Helix-turn-helix domain (DUF4817)	0	0	0	0	0	0	0	0	0	0	0	0	0	0	0	0	0	0	0	0	0	0	0	0	0	0	0	0	0	0	0	0	0	0	0	0	0	0	0	0	0	0	0	0
BMSK0000875		uncharacterized protein LOC105842573	0	0	0	0.56	0	0	0	0	0	0.53	0	0	0.43	0	0.51	0.47	0	0.91	0	0	0.44	0.89	0	0.43	0	0	0	0	0	0	0	0	0.84	0	0.186667	0	0.176667	0.313333	0.46	0.146667	0.44	0	0	0.28
BMSK0000876	cwc27	peptidyl-prolyl cis-trans isomerase CWC27 homolog isoform X1	47.25	51.17	59.48	39.85	34.83	41.59	48.08	46.88	33.32	28.97	25.33	26.04	29.04	28.18	34.48	28.84	30.37	28.82	39.15	36.52	37.31	24.49	25.5	26.8	26.93	27.27	25.03	25.09	23.74	24.79	39.7	41.67	37	52.6333	38.7567	42.76	26.78	30.5667	29.3433	37.66	25.5967	26.41	24.54	39.4567
BMSK0000877		uncharacterized protein LOC105842585	0.06	0.11	0.12	0.15	0.08	0.06	0.05	0.06	0.1	0.22	0.11	0.09	0.1	0.1	0.14	0.13	0.14	0.19	0.2	0.13	0.12	0.08	0.14	0.06	0.23	0.22	0.18	0.19	0.03	0.08	0.19	0.23	0.19	0.096667	0.096667	0.07	0.14	0.113333	0.153333	0.15	0.093333	0.21	0.1	0.203333
BMSK0000878	lint	serine proteinase stubble	0.03	0.08	0.06	1.21	1.12	0.67	0.75	1.33	0.86	1.29	0.87	1.27	1.6	2.03	2.08	1.59	1.67	1.6	1.77	2.14	2.2	1.42	0.97	1.73	2.48	2.57	2.07	1.06	1.12	1.18	2.22	1.95	2.34	0.056667	1	0.98	1.14333	1.90333	1.62	2.03667	1.37333	2.37333	1.12	2.17
BMSK0000879	Hdc	-	0	0.14	0.15	0.16	0	0.17	0	0	0	0.32	0	0	0	0.15	0.31	0	0	0	0	0	0	0	0	0.13	0	0	0	0.14	0	0	0.13	0	0.13	0.096667	0.11	0	0.106667	0.153333	0	0	0.043333	0	0.046667	0.086667
BMSK0000880	Hdc	histidine decarboxylase isoform X1	0.07	0	0	0.09	0	0	0.09	0.08	0.09	0.26	0.08	0	0	0	0	0	0	0	0	0	0	0.07	0.07	0	0	0	0	0.08	0	0	0	0	0.07	0.023333	0.03	0.086667	0.113333	0	0	0	0.046667	0	0.026667	0.023333
BMSK0000881	Pdss2	decaprenyl-diphosphate synthase subunit 2-like [Amyelois transitella]	0.08	0.16	0.22	1.58	0.87	1.4	1.47	1.3	1.27	2.82	3.35	3.3	2.98	2.92	2.3	2.79	3.1	3.24	2.07	1.75	2.17	1.92	3.02	2.2	1.29	1.54	1.14	1.72	1.73	2.36	1.41	1.64	1.27	0.153333	1.28333	1.34667	3.15667	2.73333	3.04333	1.99667	2.38	1.32333	1.93667	1.44
BMSK0000882	ADTRP	androgen-dependent TFPI-regulating protein	7.74	8.5	8.91	6.37	7.07	7.03	6.06	6.97	8.85	16.07	13.11	16.11	13.62	16.34	17.57	10.33	8.35	13.07	6.91	8.48	6.48	5.18	6.65	4.72	3.89	2.67	3.67	2.77	2.29	2.41	3.04	2.94	3.81	8.38333	6.82333	7.29333	15.0967	15.8433	10.5833	7.29	5.51667	3.41	2.49	3.26333
BMSK0000883	Adtrp	androgen-dependent TFPI-regulating protein	0.05	0.03	0	8	5.31	5.77	7.43	7.79	5.05	58.51	62.9	70.51	70.14	64.47	77.14	267.51	260.93	245.59	90.62	75.55	82.42	302.17	292.01	293.08	53.95	48.27	41.13	228.67	243.86	236.28	11.32	24.25	19.21	0.026667	6.36	6.75667	63.9733	70.5833	258.01	82.8633	295.753	47.7833	236.27	18.26
BMSK0000884		androgen-dependent TFPI-regulating protein	0.07	0.04	0.08	0.09	0.13	0.1	0.23	0.48	0	1.73	0.98	2.33	1.03	1.34	1.26	2.38	2.08	3.48	3.42	3.2	3.52	5.1	4.04	4.41	5.24	5.06	4.43	7.47	7.69	7.05	6.56	7.18	8.48	0.063333	0.106667	0.236667	1.68	1.21	2.64667	3.38	4.51667	4.91	7.40333	7.40667
BMSK0000885		-	0	0	0	0	0.27	0.3	0	0.2	0	0.27	0	0	0	0	0.27	0.25	0	0	0	0	0	0	0	0.23	0.22	0	0	0	0.23	0.25	0	0	0	0	0.19	0.066667	0.09	0.09	0.083333	0	0.076667	0.073333	0.16	0
BMSK0000886		androgen-dependent TFPI-regulating protein	0	0	0	0	0	0	0	0	0	0	0	0	0	0	0	0	0	0	0	0	0	0	0	0	0	0.31	0	0	0	0	0	0.36	0	0	0	0	0	0	0	0	0	0.103333	0	0.12
BMSK0000887	HR3	putative nuclear hormone receptor HR3 [Papilio xuthus]	8.2	8.45	8.04	1.46	1.4	1.53	1.84	1.96	1.7	0.99	0.5	0.54	0.5	0.79	0.85	0.92	0.8	0.78	5.81	5.64	5.82	0.5	1.06	0.57	7.19	6.54	6.17	0.64	0.27	0.86	6.91	5.75	5.99	8.23	1.46333	1.83333	0.676667	0.713333	0.833333	5.75667	0.71	6.63333	0.59	6.21667
BMSK0000888	HR3	hormone receptor 3, partial	4.32	34.4	40.94	0	0	76.41	0.19	0	17.03	0	35.47	0.17	0	0	0	0	62.05	26.33	0	0	70.89	46.25	9.94	0	0	33	0	0	39.16	25.35	0	18.74	0.14	26.5533	25.47	5.74	11.88	0	29.46	23.63	18.73	11	21.5033	6.29333
BMSK0000889		-	0	0	0	0	0	0	0	0	0	0	0	0	0	0	0	0	0	0	0	0	0	0	0	0	0	0	0	0	0	0	0	0	0	0	0	0	0	0	0	0	0	0	0	0
BMSK0000890	BAZ2B	uncharacterized protein LOC101745407 isoform X3	23.85	31.28	36.73	22.61	20.65	20.69	29.12	24.26	17.09	18.38	13.77	12.26	13.58	12.54	15.42	14.75	14.37	13.37	14.65	13.39	16.63	12.99	10.87	10.55	19.54	21.33	18.62	10.98	12.04	12.63	22.29	19.77	18.1	30.62	21.3167	23.49	14.8033	13.8467	14.1633	14.89	11.47	19.83	11.8833	20.0533
BMSK0000891		nucleolin	79.53	107.17	118.55	87.09	57.35	70.76	87.72	75.77	65.15	77.25	53.18	51.09	68.15	80.04	111.55	51.23	56.96	56.55	67.38	61.61	66.4	42.66	40	44.94	49.57	51.29	47.75	39.79	41.39	37.84	44.77	62.21	58.07	101.75	71.7333	76.2133	60.5067	86.58	54.9133	65.13	42.5333	49.5367	39.6733	55.0167
BMSK0000892	Sb	mucin-5AC	1.67	2.19	2.39	5.26	4.74	4.64	5.43	5.73	4.4	6.95	5.58	5.27	5.39	4.41	5.56	4.42	4.2	4.43	3.4	3.02	3.58	4.1	3.57	3.31	3.23	2.84	2.45	2.76	3.36	3.13	2.72	3.48	3.25	2.08333	4.88	5.18667	5.93333	5.12	4.35	3.33333	3.66	2.84	3.08333	3.15
BMSK0000893		-	0.1	0	0	0	0	0	0	0	0	0	0	0.24	0	0	0	0	0	0	0	0	0	0	0	0	0	0	0	0	0	0	0	0	0.1	0.033333	0	0	0.08	0	0	0	0	0	0	0.033333
BMSK0000894	Psmb4	proteasome subunit beta type-4 [Amyelois transitella]	779.66	609.41	530.74	529.51	694.29	690.11	584.46	631.32	743.01	491.25	562.67	521.44	614.44	623.15	475.77	517.72	498.17	513.61	726.16	696.62	698.76	466.94	494.18	440.43	614.71	599.95	615.58	473.03	458.5	464.88	771.07	728.6	784.89	639.937	637.97	652.93	525.12	571.12	509.833	707.18	467.183	610.08	465.47	761.52
BMSK0000895	RpL23-B,RpL23-A,RpL23-C	60S ribosomal protein L23 [Papilio polytes]	2815.95	2487.73	2231.58	2740.5	2640.24	2653.36	2131.37	1939.4	2751.55	2675.9	2841.59	2808.72	3097.91	3180.22	3056.8	2937.88	3005.46	2950.83	3459.7	3555.82	3509.55	3187.85	3156.02	3299.53	3774.17	4019.37	4010.09	3172.3	3012.42	2937.06	4132.6	4139.03	4182.7	2511.75	2678.03	2274.11	2775.4	3111.64	2964.72	3508.36	3214.47	3934.54	3040.59	4151.44
BMSK0000896		uncharacterized protein LOC101745843	0.6	1.28	0.89	1.24	0.17	2.78	2.03	0.95	4.16	1.59	1.53	0.75	1.95	0.17	1.07	0.87	0.5	0.9	0.76	0.3	0.72	0.94	0.16	0	0.25	0.32	0.59	2.18	0.01	0.59	1.91	0.37	0.61	0.923333	1.39667	2.38	1.29	1.06333	0.756667	0.593333	0.366667	0.386667	0.926667	0.963333
BMSK0000897		-	0.09	0	0	8.92	4.89	4.7	6.75	6.01	3.49	6.28	4.15	3.55	4.81	3.51	4.66	3.23	1.95	2.04	1.9	0.94	3.16	3.18	3.04	2.52	2.38	2.14	2.84	2.6	1.67	2.99	2.71	3.31	2.6	0.03	6.17	5.41667	4.66	4.32667	2.40667	2	2.91333	2.45333	2.42	2.87333
BMSK0000898		-	0	0	0	0.92	1.22	1.62	0.98	0.98	0.84	2.6	2.06	1.81	2.42	1.97	2.47	3.25	2.76	3.3	5.88	5.4	6.16	3.33	3.9	2.71	3.23	6.05	5.72	3.85	3.53	4.89	13.68	9.2	9.9	0	1.25333	0.933333	2.15667	2.28667	3.10333	5.81333	3.31333	5	4.09	10.9267
BMSK0000899		uncharacterized protein LOC106720343 [Papilio machaon]	0	0	0	0.06	0	0.53	0	0	0	1.56	0.46	0.12	0.35	0	0.57	0.15	0.69	0	0	0.33	0	0	0.23	0	0	0	0.24	0	0	0	0	0	0	0	0.196667	0	0.713333	0.306667	0.28	0.11	0.076667	0.08	0	0
BMSK0000900		uncharacterized protein LOC101735440 isoform X2	33.97	0.2	0.68	4.83	49.64	3.38	3.68	6.22	5.22	116.43	4.35	17.83	33.22	2.63	5.31	4.18	3.61	3.37	1.5	1.3	1.35	1.54	2.38	1.99	0.49	22.88	22.82	1.43	1.17	1.95	1.05	24.59	0.58	11.6167	19.2833	5.04	46.2033	13.72	3.72	1.38333	1.97	15.3967	1.51667	8.74
BMSK0000901		protein lunapark-B	17.4	22.06	26.82	48.74	39.59	44.03	57.96	58.66	38.73	73.15	76.34	52.16	68.65	63.65	78.61	82.31	93.28	75.58	39.92	31.51	39	77.59	58.37	45.87	20.67	23.49	16.52	33.27	52.85	41.96	15.05	15.16	17.9	22.0933	44.12	51.7833	67.2167	70.3033	83.7233	36.81	60.61	20.2267	42.6933	16.0367
BMSK0000902	DK2	D kinase 2, mitochondrial	29.33	29.58	28.91	14.36	15.34	16.45	17.19	17.14	14.66	12.52	13.48	13.51	12.57	12.85	13.59	9.12	9.46	9.58	9.33	10	9.59	9.1	8.79	9.17	9.23	10.23	9.98	7.46	7.31	7.16	12	12.26	10.74	29.2733	15.3833	16.33	13.17	13.0033	9.38667	9.64	9.02	9.81333	7.31	11.6667
BMSK0000903		uncharacterized protein LOC106129482 [Amyelois transitella]	5.26	4.46	3.43	18.57	18.02	19.34	19.35	23.09	20.79	30.11	32.54	35.64	41.95	44.64	41.64	38.08	39.22	39.07	59.17	61.3	61.84	41.75	42.51	40.69	66.26	64.76	66.29	42.33	41.57	43.57	61.68	58.89	56.8	4.38333	18.6433	21.0767	32.7633	42.7433	38.79	60.77	41.65	65.77	42.49	59.1233
BMSK0000904		-	0.23	0	0	0	0	0	0	0	1.13	0	0	0	0	0	0	0	0	0	0	0	0	0	1.01	0	0	0	0	0.43	0.3	0	0	0	2.01	0.076667	0	0.376667	0	0	0	0	0.336667	0	0.243333	0.67
BMSK0000905		mucin-2-like [Amyelois transitella]	0	0	0.07	0	0	0	0	0	0	0.07	0	0	0	0	0	0	0	0	0	0	0	0	0	0	0.06	0	0	0	0	0.07	0	0	0	0.023333	0	0	0.023333	0	0	0	0	0.02	0.023333	0
BMSK0000906		-	0	0	0	0	0	0	0	0	0	0	0	0	0	0	0	0	0	0	0	0	0	0	0	0	0	0	0	0	0	0	0	0	0	0	0	0	0	0	0	0	0	0	0	0
BMSK0000907	lint	serine proteinase stubble-like	0	0	0.07	0.73	0.85	0.7	0.58	0.47	0.64	0.95	0.54	0.31	0.54	0.39	1.09	0.82	0.46	0.76	0.14	0.13	0.35	0.55	0.41	0.4	0.07	0.06	0.26	0.73	0.14	0.73	0.26	0.07	0.32	0.023333	0.76	0.563333	0.6	0.673333	0.68	0.206667	0.453333	0.13	0.533333	0.216667
BMSK0000908		-	0	0	0	1.44	0.34	1.15	1.5	1.38	0.69	2.43	2.68	1.02	1.72	0.99	1	0.32	1.64	1.2	0.31	0.29	1.18	0.59	1.45	1.43	0.56	0	0	0.31	0	0.31	0	0	0.28	0	0.976667	1.19	2.04333	1.23667	1.05333	0.593333	1.15667	0.186667	0.206667	0.093333
BMSK0000909		4-coumarate--CoA ligase 1-like	30.66	43.25	22.12	32.11	24.64	16.01	0.81	0.35	14.29	0.36	45.2	14.63	22.87	41.84	13.6	51.99	14.88	32.59	16.26	9.36	0.93	27.27	29.3	19.83	22.17	14.08	11.73	19.02	17.61	21.72	22.82	31.6	0.87	32.01	24.2533	5.15	20.0633	26.1033	33.1533	8.85	25.4667	15.9933	19.45	18.43
BMSK0000910		coumarate--CoA ligase 1	129.24	118.09	109.74	59.54	77.16	73.77	75.99	93.78	83.43	127.92	159.31	156.77	199.14	218.7	163.35	120.55	110.85	122.51	153.33	156.3	158.78	54.51	62.84	62.99	91.97	78.17	80.39	30.24	41.46	28.52	78.43	66.43	78.09	119.023	70.1567	84.4	148	193.73	117.97	156.137	60.1133	83.51	33.4067	74.3167
BMSK0000911	CUL1	cullin-1 [Papilio machaon]	523.08	541.82	522.14	480.57	497.17	484.19	502.13	543.48	452.64	484.79	452.19	461.24	407.33	385.24	364.67	438.24	436.12	431.31	252.74	251.27	254.3	423.96	376.22	394.44	227.32	232.47	219.01	394.53	419.11	418.1	266.77	240.46	239.42	529.013	487.31	499.417	466.073	385.747	435.223	252.77	398.207	226.267	410.58	248.883
BMSK0000912	LHFPL2	lipoma HMGIC fusion partner-like 2 protein	3.95	3.72	3.86	9.08	8.38	8.63	9.61	9.01	8.56	8.76	8.74	7.63	7.03	7.05	7.31	6.74	7.17	6.2	5.77	6.03	5.62	7.09	5.75	6.64	7.86	9.27	7.28	6.35	6.4	6.72	9.74	11.16	9.19	3.84333	8.69667	9.06	8.37667	7.13	6.70333	5.80667	6.49333	8.13667	6.49	10.03
BMSK0000913		uncharacterized protein LOC105842574	0	0	0	0	0	0	0	0	0	0	0	0	0	0	0	0	0	0	0	0	0	0	0	0	0	0	0	0	0	0	0	0	0	0	0	0	0	0	0	0	0	0	0	0
BMSK0000914		Myb/SANT-like D -binding domain	0	0	0	0	0	0	0	0	0	0	0	0	0	0	0	0	0	0	0	0	0	0	0	0	0	0	0	0	0	0	0	0	0	0	0	0	0	0	0	0	0	0	0	0
BMSK0000915		homeotic protein distal-less isoform X5	0.1	0.05	0.09	0.55	0.32	0.47	0.34	0.24	0.31	0.42	0.5	0.3	0.87	0.41	0.41	0.38	0.41	0.36	2.04	1.44	3.07	0.18	0.49	0.26	7.09	7.09	6.25	0.28	0.17	0.09	6.53	6.65	5.37	0.08	0.446667	0.296667	0.406667	0.563333	0.383333	2.18333	0.31	6.81	0.18	6.18333
BMSK0000916		-	0	0	0	0	0	0	0	0	0	0	0	0	0	0	0	0	0	0	0	0	0	0	0	0	0	0	0	0	0	0	0	0	0	0	0	0	0	0	0	0	0	0	0	0
BMSK0000917	COPZ1	nonclathrin coat protein zeta 1-COP isoform X1	229.32	222.85	243.71	275.67	208.62	227.51	236.75	195.44	247.22	233.69	218.13	232.5	219.27	219.58	280.44	171.72	184.22	185.19	256.91	270.48	274.96	143.75	151	163.06	187.78	194.82	190.68	147.79	161.67	160.74	249.94	253.57	255.98	231.96	237.267	226.47	228.107	239.763	180.377	267.45	152.603	191.093	156.733	253.163
BMSK0000918	isoc1	isochorismatase domain containing protein	190.44	196.5	202.4	121.45	99.94	112.56	124.09	97.92	140.15	104.97	110.3	121.3	116.52	103.82	157.68	141.53	142.74	138.53	124.78	140.53	160.79	137.35	130.85	144.47	118.75	135.74	137.06	125.31	132.91	119.66	146.89	173.49	171.21	196.447	111.317	120.72	112.19	126.007	140.933	142.033	137.557	130.517	125.96	163.863
BMSK0000919		-	0	0	0	0.49	0.46	0	0	0.46	0	0.47	0.45	0.91	0	1.76	1.79	0.42	0	1.63	0.41	0.38	0.39	1.57	0.39	1.52	0	0	0.72	0	0.38	0.41	0	0	0	0	0.316667	0.153333	0.61	1.18333	0.683333	0.393333	1.16	0.24	0.263333	0
BMSK0000920		uncharacterized protein LOC106715199 [Papilio machaon]	0	0	0	0	0	0	0	0	0	0	0	0	0	0	0	0	0	0	0	0	0	0	0	0	0	0	0	0	0	0	0	0	0	0	0	0	0	0	0	0	0	0	0	0
BMSK0000921		ephrin-B2a [Amyelois transitella]	8.95	8.94	8.56	3.5	3.24	3.38	4.73	4.67	3.97	1.35	0.8	0.71	0.88	1.11	1.22	1.08	0.96	0.91	1.21	0.79	1.22	0.36	0.27	0.44	0.56	0.41	0.51	0.1	0.36	0.43	0.88	0.53	0.64	8.81667	3.37333	4.45667	0.953333	1.07	0.983333	1.07333	0.356667	0.493333	0.296667	0.683333
BMSK0000922		uncharacterized protein LOC101736595 isoform X1	0	0	0	0	0	0	0	0	0	0	0	0.09	0	0	0	0	0	0	0	0	0	0	0	0	0	0	0	0	0	0	0	0	0	0	0	0	0.03	0	0	0	0	0	0	0
BMSK0000923	HDGFL3	hepatoma-derived growth factor-related protein 3 isoform X2	62.2	94.12	116.66	135.08	73.45	95.43	120.49	96.07	75.61	93.73	61.04	58.97	56.45	51.15	88.54	49.67	53.4	52.08	44.02	37.95	45.17	53.15	43.11	40.66	54.41	54.49	44.4	41.67	48.98	41.84	47.5	57.01	63.23	90.9933	101.32	97.39	71.2467	65.38	51.7167	42.38	45.64	51.1	44.1633	55.9133
BMSK0000924		-	0	0	0	0	0	0	0	0	0	0	0	0	0	0	0	0	0	0	0	0	0	0	0	0	0	0	0	0	0	0	0	0	0	0	0	0	0	0	0	0	0	0	0	0
BMSK0000925	tma7	translation machinery-associated protein 7 homolog	520.26	516.27	474.6	784.65	705.79	890.19	816.51	496.52	913.51	805.19	773.39	669.23	666.21	712.66	827.15	520.12	655.59	558.12	721.84	779.89	755.59	439.54	403.05	499.59	679.24	657.68	660.27	354.66	406.04	392.4	629.2	725.15	670.86	503.71	793.543	742.18	749.27	735.34	577.943	752.44	447.393	665.73	384.367	675.07
BMSK0000926		uncharacterized protein LOC105388765 [Plutella xylostella]	0	0	0	0	0	0	0	0	0	0	0	0	0	0	0	0	0	0	0	0	0	0	0	0	0	0	0	0	0	0	0	0	0	0	0	0	0	0	0	0	0	0	0	0
BMSK0000927		phosphatidylinositol 4-phosphate 5-kinase type-1 alpha isoform X15	0	0	0	2.37	0	0	1.05	0	1.22	0	0	0	0	0	0	1.01	0	0	0	0	0	0	0.64	0	0	0	0	0	0	0	0	0	0	0	0.79	0.756667	0	0	0.336667	0	0.213333	0	0	0
BMSK0000928		-	6.73	5.63	0	0	0	0	0	4.98	0.34	0	0	0	0	0	0	0	0	0	0	0	4.43	0	0	0	0	0	0	0	0	0	0	0	0	4.12	0	1.77333	0	0	0	1.47667	0	0	0	0
BMSK0000929		phosphatidylinositol 4-phosphate 5-kinase type-1 gamma isoform X1	56.39	61.16	60.02	38	39.8	41.37	51.9	53.96	34.79	34.64	35.71	29.93	44	45.05	40.65	45.74	48.43	45.36	27.84	24.56	30.38	48.43	41.69	41.09	23.55	22.17	21.17	43.36	46.02	48.93	21.41	16.96	19.67	59.19	39.7233	46.8833	33.4267	43.2333	46.51	27.5933	43.7367	22.2967	46.1033	19.3467
BMSK0000930		-	0	0	0	0	0	0	0	0	0	0	0	0	0	0	0	0	0	0	0	0	0	0	0	0	0	0	0	0	0	0	0	0	0	0	0	0	0	0	0	0	0	0	0	0
BMSK0000931		Uncharacterized protein OBRU01 01760 [Operophtera brumata]	0	0	0	0.07	0	0	0.07	0.06	0	0	0	0.06	0	0	0	0.18	0	0.06	0	0.11	0.06	0.06	0.06	0	0	0	0	0	0	0.06	0	0.05	0.05	0	0.023333	0.043333	0.02	0	0.08	0.056667	0.04	0	0.02	0.033333
BMSK0000932		-	50.84	46.61	37.79	15.92	12.95	19.43	15.56	25.45	15.87	6.65	8.98	6.84	13.17	10.75	11.2	12.66	7.68	8.57	7.83	9.83	8.35	8.06	7.94	10.81	6.08	4.54	4.3	5.56	6.16	8.14	7.16	3.64	4.35	45.08	16.1	18.96	7.49	11.7067	9.63667	8.67	8.93667	4.97333	6.62	5.05
BMSK0000933		uncharacterized protein LOC105842577	0	0.02	0	0	0.02	0.02	0	0	0	0.02	0.02	0.02	0.02	0.02	0	0.03	0	0	0	0	0.03	0	0	0.02	0.03	0.06	0	0	0.02	0.03	0.01	0.03	0	0.006667	0.013333	0	0.02	0.013333	0.01	0.01	0.006667	0.03	0.016667	0.013333
BMSK0000934		uncharacterized protein LOC101737129	0.6	0.12	0.13	0	0.28	0	0.3	0.14	0.14	0	0	0.14	0.12	0	0.28	0	0	0.25	0	0.24	0.25	0	0	0.12	0.12	0.1	0	0	0	0.13	0.46	0	0.12	0.283333	0.093333	0.193333	0.046667	0.133333	0.083333	0.163333	0.04	0.073333	0.043333	0.193333
BMSK0000935		uncharacterized protein LOC101736997 isoform X2	2.26	0.52	2.8	0.31	0	0	0.97	0	0.3	0.9	0.29	0.59	0.25	0	0	0	0.29	0	0.27	0	0.26	0	0.51	0.25	0.98	0.42	0	0	0	0.27	0.24	0	0.73	1.86	0.103333	0.423333	0.593333	0.083333	0.096667	0.176667	0.253333	0.466667	0.09	0.323333
BMSK0000936	ced-6	ced-6 protein isoform X1	37.84	49.98	64.53	31.34	21.71	25.68	40.86	37.45	22.8	25.15	19.7	16.62	20.13	18.08	25.86	16.86	15.33	14.8	16.16	14.31	17.03	14.44	12.63	11.98	14.71	14.56	12.94	10.16	10.35	10.85	10.7	11.03	11.06	50.7833	26.2433	33.7033	20.49	21.3567	15.6633	15.8333	13.0167	14.07	10.4533	10.93
BMSK0000937		-	0	0	0	0	4.45	0	0	0	0	4.25	0	0	0	0	0	0	0	0	0	0	0	0	0	0	0	0	0	0	0	3.25	0	0	0	0	1.48333	0	1.41667	0	0	0	0	0	1.08333	0
BMSK0000938		uncharacterized protein LOC101737272	7.37	8.35	7.96	12.28	9.02	10.33	9.12	8.48	9.23	7.79	7.43	5.43	5.99	5.43	8.61	4.29	3.86	4.91	3.54	2.82	2.38	4.33	4.23	4.51	3.19	3.82	3.69	4.87	5.93	4.38	3.58	5.23	4.29	7.89333	10.5433	8.94333	6.88333	6.67667	4.35333	2.91333	4.35667	3.56667	5.06	4.36667
BMSK0000939	CycT	cyclin-T-like	15.56	18.92	20.59	25.06	19.63	22.74	24.67	25.07	16.19	23.67	18.39	19.19	14.6	13.62	18.4	11.8	11.1	11.17	6.18	5.7	6.69	12.57	10.69	10.39	10.15	9.41	8.57	11.67	11.47	12.52	7.69	7.76	7.55	18.3567	22.4767	21.9767	20.4167	15.54	11.3567	6.19	11.2167	9.37667	11.8867	7.66667
BMSK0000940		KAT8 regulatory NSL complex subunit 2 isoform X1	122.47	129.72	137.63	77.47	72.95	75.21	79.22	72.66	63.66	58.92	54.61	58.12	42.1	41.33	44.71	42.39	41.65	39.47	27.64	26.01	27.01	43.86	41.76	44.01	32.55	34.25	34.46	38.94	39.74	40.88	32.29	29.38	29.44	129.94	75.21	71.8467	57.2167	42.7133	41.17	26.8867	43.21	33.7533	39.8533	30.37
BMSK0000941	EPC1	enhancer of polycomb, partial	21.43	25.35	29.34	19.58	18.09	20.24	26.06	22.49	12.16	8.62	6.46	4.42	6.03	6.35	6.82	5.84	5.41	4.31	5	4.13	5.72	3.94	3.1	2.02	4.76	4.52	4.24	2.54	3.21	2.61	6.51	4.33	4.81	25.3733	19.3033	20.2367	6.5	6.4	5.18667	4.95	3.02	4.50667	2.78667	5.21667
BMSK0000942		-	0	0	0	0	0	0	0	0	0	0	0	0	0	0	0	0	0	0	0	0	0	0	0	0	0	0	0	0	0	0	0	0	0	0	0	0	0	0	0	0	0	0	0	0
BMSK0000943	EPC1	-	0	0	0	0	0	0	0	0	0	0	0	0	0	0	0	1.66	1.68	0.39	0	0	0	1.08	0	0	0	0	0	0	0	0	0	0	0	0	0	0	0	0	1.24333	0	0.36	0	0	0
BMSK0000944		uncharacterized protein LOC101737750	72.04	83.38	94.25	51.8	43.43	49.33	60.75	64.06	42.07	43.26	36.81	32.31	34.74	31.51	39.97	47.41	50.18	45.75	34.63	31.56	35.63	56.49	48.78	49.74	31.28	32.85	29.62	49.13	54.19	50.84	37.07	34.52	40.7	83.2233	48.1867	55.6267	37.46	35.4067	47.78	33.94	51.67	31.25	51.3867	37.43
BMSK0000945		dymeclin [Papilio machaon]	10.73	13.3	12.06	13.77	14.71	15.42	16.84	17.77	13.27	12.63	11.84	9.81	10.87	9.65	10.33	7.83	8.36	7.72	10.61	10.54	10.9	6.87	6.37	5.31	8.28	8.41	10.16	5.45	5.36	6.11	9.88	9.61	8.6	12.03	14.6333	15.96	11.4267	10.2833	7.97	10.6833	6.18333	8.95	5.64	9.36333
BMSK0000946	TDRD12	TDR12 BOMMO RecName= Full=Putative ATP-dependent R helicase TDRD12; AltName= Full=R helicase-like protein; AltName= Full=Tudor domain-containing protein 12; Short=BmTdrd12	14.51	17.05	20.02	8.87	6.61	9.21	8.35	7.61	8.59	5.69	4.88	5.55	5.09	3.88	3.82	3.15	2.93	2.52	2.53	2.49	3	2.43	3.74	3.62	3.08	2.69	3.88	2.97	2.5	2.68	3.19	3.6	3.34	17.1933	8.23	8.18333	5.37333	4.26333	2.86667	2.67333	3.26333	3.21667	2.71667	3.37667
BMSK0000947	PCP52	cuticular protein hypothetical 3 precursor	0.09	0.2	0.09	0.11	0.07	0	0.04	0.1	0.04	0.07	0.03	0.07	0	0.1	0.03	0.04	0	0	0.06	0.03	0.03	0.16	0.03	0.03	0.03	0.05	0.11	0.03	0	0	0.25	0.12	0.22	0.126667	0.06	0.06	0.056667	0.043333	0.013333	0.04	0.073333	0.063333	0.01	0.196667
BMSK0000948	Wdr7	WD repeat-containing protein 7-like isoform X1	4.92	5.75	5.57	6.49	7.13	8.53	10.39	9.68	5.72	4.48	4.4	3.39	4.43	4.39	4.35	4.11	3.61	3.87	3.49	3.24	3.62	2.8	2.42	2.08	3.17	3.37	3.21	1.74	2.29	2.51	4.08	3.48	3.55	5.41333	7.38333	8.59667	4.09	4.39	3.86333	3.45	2.43333	3.25	2.18	3.70333
BMSK0000949		cuticular protein hypothetical 4 precursor	0.61	0.32	0.68	0.25	0.12	0.68	0.39	0.12	0.12	0.15	0.03	0.12	0.06	0.12	0.24	0.48	0.48	0.22	2.78	2.51	3.96	0.34	0.42	0.21	1.94	2.8	3.13	0.23	0.73	0.82	2.89	1.98	1.95	0.536667	0.35	0.21	0.1	0.14	0.393333	3.08333	0.323333	2.62333	0.593333	2.27333
BMSK0000950	WDR7	WD repeat-containing protein 7 isoform X2 [Papilio xuthus]	0	0	0	0	0	0	0	0	0	0	0	0	0	0	0	0	0	0	0	0	0	0	0	0	0	0	0	0	0	0	0	0	0	0	0	0	0	0	0	0	0	0	0	0
BMSK0000951	CCDC13	putative leucine-rich repeat-containing protein DDB G0290503 [Amyelois transitella]	0.11	0.52	0.5	0.21	0.13	0.15	0.21	0.27	0.14	0	0.13	0.07	0	0.07	0	0.13	0	0.18	0	0.11	0.06	0.12	0.17	0.17	0	0	0.05	0	0.17	0	0	0	0.05	0.376667	0.163333	0.206667	0.066667	0.023333	0.103333	0.056667	0.153333	0.016667	0.056667	0.016667
BMSK0000952	Lasp	AET05797.1 lasp	40.48	50.65	54.44	85.67	72.87	79.37	80.74	81.87	76.67	71.72	56.25	50.53	49.64	43.4	64.39	40.4	39.55	40.8	38.75	41.23	45.22	46.91	37.27	33.72	47.75	48.59	38.78	41.44	46.83	46.09	54.8	53.91	54.93	48.5233	79.3033	79.76	59.5	52.4767	40.25	41.7333	39.3	45.04	44.7867	54.5467
BMSK0000953		uncharacterized protein LOC100902684 [Metaseiulus occidentalis]	28.69	41.46	47.13	12.35	7.04	10.67	11.57	8.94	8.72	4.94	2.76	4.18	2.55	2.88	4.65	4.57	5.52	3.86	2.41	1.65	1.97	4.26	5.73	5.52	2.99	2.66	2.11	7.33	6.67	6.71	2.7	2.73	2.66	39.0933	10.02	9.74333	3.96	3.36	4.65	2.01	5.17	2.58667	6.90333	2.69667
BMSK0000954	TFCP2	SAM domain (Sterile alpha motif)	9.55	11.01	9.89	11.84	11.99	12.77	9.53	11.46	8.72	12.71	10.94	9.5	6.81	6.93	7.52	6.3	5.79	6.22	4.54	4.11	4.88	7.17	5.46	6.94	5.55	6.37	5.82	4.83	6.84	5.1	6.8	6.56	7.11	10.15	12.2	9.90333	11.05	7.08667	6.10333	4.51	6.52333	5.91333	5.59	6.82333
BMSK0000955		-	7.6	6.57	6.23	5.44	5.43	6.59	5.96	7.51	5.46	6.2	5.07	4.53	4.49	4.5	4.63	5.39	5.15	4.85	5.04	5.43	5.77	6.09	4.62	4.7	7.22	6.64	5.59	4.9	4.65	5.79	6.43	5.74	4.76	6.8	5.82	6.31	5.26667	4.54	5.13	5.41333	5.13667	6.48333	5.11333	5.64333
BMSK0000956	TFCP2L1	transcription factor CP2-like protein 1 isoform X1	21.9	28.91	28.45	18.26	16.16	19.3	19.1	19.72	13.2	13.9	12.55	8.41	12.11	11.81	11.29	16.03	16.01	14.12	13.91	10.57	13.06	12.19	9.52	8.12	12.57	12.94	11.69	6.6	7.79	6.04	10.49	9.68	10	26.42	17.9067	17.34	11.62	11.7367	15.3867	12.5133	9.94333	12.4	6.81	10.0567
BMSK0000957	CSB-PGBD3	piggyBac transposable element-derived protein 3	5.77	5.79	5.13	1.35	0.43	4.3	1.89	0.43	0.43	0.43	0.83	0	0	0	0	0.39	0	0.37	0	0	0	0.73	0.36	0	0	0	0	0	0	0	0	0	0	5.56333	2.02667	0.916667	0.42	0	0.253333	0	0.363333	0	0	0
BMSK0000958		-	0	0	0	0	0.98	1.41	0.65	0	0	0	0	0	0	0.96	0.67	0	0	0	0	0	0	0	0	0	0	0	0	0	1.71	0	0	0	0	0	0.796667	0.216667	0	0.543333	0	0	0	0	0.57	0
BMSK0000959	adat3	probable inactive tR -specific adenosine deaminase-like protein 3	29.02	29.31	35.04	11.06	7.11	7.55	9.43	8.55	7.58	12.72	11.12	12.4	9.84	10.62	16.66	11.11	10.75	8.04	8.42	9.52	7.37	10.17	7.34	11.23	10.39	9.52	8.93	8.97	9.88	9.13	9.2	9.47	8.78	31.1233	8.57333	8.52	12.08	12.3733	9.96667	8.43667	9.58	9.61333	9.32667	9.15
BMSK0000960	MYO5A	unconventional myosin-Va	13.06	14.51	14.23	2.04	2.81	2.1	4.43	4.63	2.25	0.47	0.42	0.51	0.56	0.5	0.46	0.83	0.78	0.64	0.36	0.41	0.51	0.2	0.25	0.24	0.37	0.28	0.14	0.17	0.22	0.12	0.47	0.28	0.29	13.9333	2.31667	3.77	0.466667	0.506667	0.75	0.426667	0.23	0.263333	0.17	0.346667
BMSK0000961		uncharacterized protein LOC100902684 [Metaseiulus occidentalis]	12.51	15.18	19.78	5.36	3.64	3.07	4.26	4.5	2.8	4.04	1.25	1.43	1.07	0.92	2.31	1.88	2.19	0.81	1.01	0.46	0.75	2.17	2.21	2.98	1.25	0.8	1.29	2.65	2.82	2.65	1.14	0.82	0.93	15.8233	4.02333	3.85333	2.24	1.43333	1.62667	0.74	2.45333	1.11333	2.70667	0.963333
BMSK0000962	Lasp	LIM and SH3 domain protein Lasp isoform X4 [Papilio polytes]	9.15	3.94	8.77	20.17	17.62	20.17	28.19	37.5	10.99	7.45	9.13	10.65	8.4	9.77	5.73	5.71	5.62	6.77	14.72	10.34	12.59	6.37	10.5	12.75	7.62	10.58	9.83	9.57	8.4	5.49	16.38	13.93	16.62	7.28667	19.32	25.56	9.07667	7.96667	6.03333	12.55	9.87333	9.34333	7.82	15.6433
BMSK0000963	TFCP2	SAM domain (Sterile alpha motif)	19.62	22.79	26.25	32.01	26.99	17.62	30.4	31.98	11.72	19.18	17.04	17.63	9.64	7.79	12.41	10.21	13.1	12.99	10.04	7.34	9.5	12.71	4.05	9.59	10.55	11.79	9.14	5.58	8.45	10.84	12.7	9.84	7.52	22.8867	25.54	24.7	17.95	9.94667	12.1	8.96	8.78333	10.4933	8.29	10.02
BMSK0000964		-	0	0	0	0	0	0	0	0	0	0	0	0	0	0	0	0	0	0	0	0	0	0	0	0	0	0	0	0	0	0	0	0	0	0	0	0	0	0	0	0	0	0	0	0
BMSK0000965	Ubp1	transcription factor CP2-like protein 1 isoform X1	14.89	17.03	15.78	11.75	12.84	11.37	12.66	12.32	8.57	6.94	9.49	5.85	8.7	8.79	7.97	11.47	13.65	12.89	11.34	10.16	14.09	10.36	12.53	8.57	16.13	13.86	13.01	9.35	7.11	5.63	12.51	11.13	12.57	15.9	11.9867	11.1833	7.42667	8.48667	12.67	11.8633	10.4867	14.3333	7.36333	12.07
BMSK0000966	MYO5A	unconventional myosin-Va	67.28	69.58	67.16	9.72	12.58	11.5	17.72	16.75	10.13	3.43	3.84	2	2.94	2.89	2.05	4.57	3.36	2.3	2.17	1.24	2.09	1.47	2.02	1.69	1.19	1.02	1.3	0.55	0.53	0.64	3.89	1	1.12	68.0067	11.2667	14.8667	3.09	2.62667	3.41	1.83333	1.72667	1.17	0.573333	2.00333
BMSK0000967	Myo5a	unconventional myosin-Va	4.82	4.82	4.43	1.38	1.54	1.58	1.63	2.01	1.65	1.08	0.89	0.6	0.61	0.85	0.5	0.94	0.84	0.79	0.95	0.69	1.22	0.55	0.46	0.38	0.45	0.42	0.35	0.39	0.26	0.34	0.9	0.38	0.54	4.69	1.5	1.76333	0.856667	0.653333	0.856667	0.953333	0.463333	0.406667	0.33	0.606667
BMSK0000968	SLC28A3	XP 004933307.1 solute carrier family 28 member 3	0.13	0.36	0.69	0.11	0	0.06	0.11	0.05	0.05	0	0	0	0	0	0	0	0.05	0	0	0	0	0	0	0	0	0	0	0	0	0	0	0	0	0.393333	0.056667	0.07	0	0	0.016667	0	0	0	0	0
BMSK0000969		uncharacterized protein LOC106101784 [Papilio polytes]	0	0.06	0.07	0	0	0.08	0.08	0	0	0	0.07	0	0	0.07	0.07	0	0.07	0	0	0	0	0.06	0	0.06	0	0.05	0	0	0.06	0.07	0	0	0.06	0.043333	0.026667	0.026667	0.023333	0.046667	0.023333	0	0.04	0.016667	0.043333	0.02
BMSK0000970	SMAD3	mothers against decapentaplegic homolog 3 [Papilio polytes]	20.3	20.18	20.14	15	12.31	13.5	16.64	13.59	12.82	15.16	11.48	12.21	9.56	8.55	11.4	9.55	9.73	8.74	5.68	5.23	6.45	10.6	9.11	8.8	8.17	8.11	7.35	9.42	9.8	9.61	5.29	6.13	5.42	20.2067	13.6033	14.35	12.95	9.83667	9.34	5.78667	9.50333	7.87667	9.61	5.61333
BMSK0000971		zinc finger protein 62 homolog	5.92	7.57	6.71	4.53	3.69	8.95	2.47	4.06	5.78	3.51	4.31	2.72	4.2	3.36	2.91	3.55	1.65	3.38	2.48	2.78	2.92	4.41	4.91	3.32	3.92	3.6	4.2	5.34	2.42	5.03	3.71	2.78	3.47	6.73333	5.72333	4.10333	3.51333	3.49	2.86	2.72667	4.21333	3.90667	4.26333	3.32
BMSK0000972		-	0	48.38	0	0	0	0	0	0	0	0	0	0	0	0	0	0	0	0	0	0	0	0	0	0	0	0	0	34.84	0	0	0	0	0	16.1267	0	0	0	0	0	0	0	0	11.6133	0
BMSK0000973		KWMTBOMO08600	0.59	0	1.32	0	0	0	0	0.71	0.7	0	0	0	0	0.65	0	0	0	0	0	0	0	0	0	0	0	0	0	0.6	0	0	0	0	0	0.636667	0	0.47	0	0.216667	0	0	0	0	0.2	0
BMSK0000974	Galphaf	G protein alpha subunit Galpha73B	17.49	24.43	2.12	22.7	24.81	25.96	9.79	0	24.99	38.61	39.01	31.76	6.29	6.35	24.33	17	18.56	32.3	5.96	0.42	0	32.47	19.73	12.71	10.63	0	8.62	17.76	12.24	25.63	13.99	9.23	0.32	14.68	24.49	11.5933	36.46	12.3233	22.62	2.12667	21.6367	6.41667	18.5433	7.84667
BMSK0000975		histone H2A, sperm	9314.54	7686.05	6631.78	1238.55	1191.56	1278.89	1367.89	1208.44	1618.44	125.91	129.83	138.86	14.83	49.1	42.62	410.18	199.85	26.08	10.01	6.55	6.78	9.6	253.42	260.37	6.5	4.37	4.86	12.48	3.84	1.4	243.04	2.59	72.63	7877.46	1236.33	1398.26	131.533	35.5167	212.037	7.78	174.463	5.24333	5.90667	106.087
BMSK0000976		histone H3	12655.9	9698.29	7896.46	1945.12	2552.95	2547.07	2327.03	2218.75	2909.98	160.87	161.37	220.08	23.12	93.14	59.73	450.6	261.94	29.66	33.82	4.7	2.43	13.86	253.88	242.85	4.63	11.11	2.2	6.68	0.77	7.55	391.99	0	118.65	10083.5	2348.38	2485.25	180.773	58.6633	247.4	13.65	170.197	5.98	5	170.213
BMSK0000977	His4	histone H4-like, partial	28328.3	26696.3	23932.7	7923.4	9140.06	9235.47	7270.13	7216.19	10015.8	2227.04	1808.06	1741.89	448.88	546.05	496.57	1190.85	985.33	222.05	187.44	60.44	59.82	180.47	1072.35	898.8	58.13	32.85	38.39	76.96	50.31	66.57	726.74	5.12	172.42	26319.1	8766.31	8167.37	1925.66	497.167	799.41	102.567	717.207	43.1233	64.6133	301.427
BMSK0000978	HIST3H2BB	late histone H2B.L4-like	2880.44	3114.47	3280.43	1125.67	735	1076.16	1044.93	706.9	963.31	448.57	242.56	290.06	66.49	126.81	89.29	143.7	96.83	30.43	32.67	11.03	13.53	26.51	101.88	129.59	7.47	9.21	9.71	22.08	14.35	16.25	66.72	2.74	27.76	3091.78	978.943	905.047	327.063	94.1967	90.32	19.0767	85.9933	8.79667	17.56	32.4067
BMSK0000979	EGT	UDP-glycosyltransferase UGT33R1 precursor	0	0.06	0.21	0.23	0.15	0	0.16	0.22	0	0.15	0.07	0.15	0.38	0.22	0.22	0.28	0.15	0.26	0.13	0	0.13	0.07	0.13	0	0.06	0.11	0.06	0.21	0.19	0.14	0	0.06	0.06	0.09	0.126667	0.126667	0.123333	0.273333	0.23	0.086667	0.066667	0.076667	0.18	0.04
BMSK0000980	EGT	UDP-glucoronosyl and UDP-glucosyl transferase	0	0	0	0	0	0	0	0	0	0	0	0	0	0	0	0	0	0	0	0	0	0	0	0	0	0	0	0	0	0	0	0	0	0	0	0	0	0	0	0	0	0	0	0
BMSK0000981	EGT	UDP-glycosyltransferase UGT33R2 precursor	0.07	0	0	0.45	0.09	0.19	0.18	0	0	0.17	0.08	0.34	0.22	0.17	0.09	0.49	0.08	0.15	0.08	0.15	0.08	0.08	0.23	0.44	0.14	0.37	0.14	0.8	0.15	0.79	0.14	0.22	0.07	0.023333	0.243333	0.06	0.196667	0.16	0.24	0.103333	0.25	0.216667	0.58	0.143333
BMSK0000982	Start1	Cholesterol-capturing domain	0	0	0	0.7	0.41	0	0.47	0.62	0.28	0	0.62	0	0	0	0.24	0	0	0	0.22	0.25	1.09	0.28	0	0	0	0.21	0.29	0.33	0.45	0.22	0.31	0.44	0.24	0	0.37	0.456667	0.206667	0.08	0	0.52	0.093333	0.166667	0.333333	0.33
BMSK0000983	STARD3	carotenoid-binding protein isoform 2	25.82	30.73	28.51	30.44	32.27	32	34.98	37.18	31.31	46.19	45.23	42.99	54.35	58.05	50.1	56.94	56.37	56.17	53.5	52.38	54.39	58.54	53.38	53.25	56.9	56.16	53.02	48.53	57.57	55.04	48.35	48.02	46.93	28.3533	31.57	34.49	44.8033	54.1667	56.4933	53.4233	55.0567	55.36	53.7133	47.7667
BMSK0000984		-	0	0	0	0	0	0	0	0	0	0	0	0	0	0	0	0	0	0	0	0	0	0	0	0	0	0	0	0	0	0	0	0	0	0	0	0	0	0	0	0	0	0	0	0
BMSK0000985	His1:CG33825,His1:CG33804,His1:CG33837,His1:CG33846,His1,His1:CG33816,His1:CG33810,His1:CG33813,His1:CG33840,His1:CG33822,His1:CG33828,His1:CG33849,His1:CG33864,His1:CG31617,His1:CG33843,His1:CG33852,His1:CG33819,His1:CG33831	histone H1	2652.05	2631.19	2886.53	904.7	728.74	1023.72	1037.56	968.55	910.62	421.07	299.92	237.19	119.2	116.5	147.14	107.12	113	58.54	22.62	8.47	14.46	43.62	103.07	126.78	14	6.93	6.68	19.14	35.1	36.25	56.67	3.31	32.21	2723.26	885.72	972.243	319.393	127.613	92.8867	15.1833	91.1567	9.20333	30.1633	30.73
BMSK0000986		uncharacterized protein LOC101736380	3.29	3.88	3.66	6.76	5.89	6.6	5.98	7.97	5.11	9.86	8.46	8.54	9.16	9.42	9.57	9.12	8.9	10.05	6.38	5.46	6.22	9.65	8.54	8.85	8.09	8.04	6.78	7.61	7.27	7.73	4.11	5.47	5.63	3.61	6.41667	6.35333	8.95333	9.38333	9.35667	6.02	9.01333	7.63667	7.53667	5.07
BMSK0000987		uncharacterized protein LOC101739373	0	0	0	0	0	0	0	0	0.19	0	0	0	0.32	0	0	0	0	0	0	0	0.16	0.16	0	0	0	0.13	0.15	0	0	0.34	0	0	0	0	0	0.063333	0	0.106667	0	0.053333	0.053333	0.093333	0.113333	0
BMSK0000988	DARS	aspartate--tR ligase, cytoplasmic	0.11	0.12	0	0	0	0	0	0.16	0.29	0.59	0.15	0.27	0.25	0	0.74	0.15	0.15	0	0.13	0.12	0.13	0.38	0	0	0.2	0.14	0.35	0.12	0.12	0.12	0	0.12	0.23	0.076667	0	0.15	0.336667	0.33	0.1	0.126667	0.126667	0.23	0.12	0.116667
BMSK0000989	DARS	tR synthetases class II (D, K and N)	159.72	151.26	153.01	159.96	209.61	190.02	192.08	237.78	204.33	163.61	188.45	173.29	205.86	196.82	159.61	198.45	191.69	204.57	230.97	233.01	219.03	185.04	180.32	174.58	191.42	190.86	187.44	189.96	184.27	197.01	222.71	175.17	190.36	154.663	186.53	211.397	175.117	187.43	198.237	227.67	179.98	189.907	190.413	196.08
BMSK0000990		zinc transporter foi-like	166.52	170.85	163.26	134.54	177.25	168.99	172.13	210.44	149.26	91.77	96.1	83.64	100.13	103.53	83.58	72.65	70.08	70.48	98.85	92.09	98.21	53.51	52.83	46.63	84.47	78.91	73.7	43.91	41.44	44.77	89.43	76.7	82.45	166.877	160.26	177.277	90.5033	95.7467	71.07	96.3833	50.99	79.0267	43.3733	82.86
BMSK0000991		-	0	0	0	0	0	0	0	0	0	0	0	0	0	0	0	0	0	0	0	0	0	0	0	0	0	0	0	0	0	0	0	0	0	0	0	0	0	0	0	0	0	0	0	0
BMSK0000992	AP3S1	AP-3 complex subunit sigma-2 isoform X2	24.93	27.54	32.55	29.88	22.65	23.93	31.84	28.22	21.34	24.3	19.35	16.56	18.64	16.48	26.98	14.05	16.37	12.56	14.45	16.13	17.3	17.78	13.79	13.87	14.89	16.23	14.52	12.14	14.23	13.61	16.82	17.72	17.39	28.34	25.4867	27.1333	20.07	20.7	14.3267	15.96	15.1467	15.2133	13.3267	17.31
BMSK0000993	en	segmentation polarity homeobox protein engrailed	0	0	0.53	0	0.23	0.18	0.23	0	0	1.55	0	0	1.52	0	0	0	0	0.51	0.14	0	0	0.72	0	0	0	0.77	0	0	0.28	0	0	0	0	0.176667	0.136667	0.076667	0.516667	0.506667	0.17	0.046667	0.24	0.256667	0.093333	0
BMSK0000994	en	segmentation polarity homeobox protein engrailed	0.31	0.27	0.35	0.74	0.36	0.57	0.54	0.61	0.57	1.4	1.14	1.19	3.3	3.35	4.44	4.29	3.28	3.35	5.42	4.86	5.64	2.37	2.28	1.96	9.54	8.81	9.1	2.12	2.09	2.1	8.54	8.06	8.81	0.31	0.556667	0.573333	1.24333	3.69667	3.64	5.30667	2.20333	9.15	2.10333	8.47
BMSK0000995	INV	homeobox protein invected	0.33	0.29	0.19	0.11	0.23	0.06	0.11	0.13	0.23	0.42	0.48	0.46	1.53	1.27	1.41	1.82	2.33	1.73	2.85	3.21	4.01	1.36	1.25	1	4.99	5.11	5.34	0.96	0.76	0.71	5.18	4.17	4.27	0.27	0.133333	0.156667	0.453333	1.40333	1.96	3.35667	1.20333	5.14667	0.81	4.54
BMSK0000996	INV	homeobox protein invected	0	0	0.28	0.21	0.2	0.22	0.21	0.1	0.3	1.63	0.49	0.8	2.83	4.34	2.98	4.49	3.86	4.36	6.35	5.91	7.81	2.95	2.02	1.78	12.92	12.55	12.65	0.83	1.11	0.65	10.37	9.3	9.13	0.093333	0.21	0.203333	0.973333	3.38333	4.23667	6.69	2.25	12.7067	0.863333	9.6
BMSK0000997		uncharacterized protein LOC105842576	0	0	0	0	0	0	0	0	0	0	0	0	0	0	0	0	0	0	0	0	0	0	0	0	0	0	0	0	0	0	0	0	0	0	0	0	0	0	0	0	0	0	0	0
BMSK0000998	akr2e	aldo-keto reductase AKR2E4-like	3.66	0.32	2.05	9.07	2.08	2.45	5.03	4.36	3.93	11.69	8.17	1.84	7.82	1.75	7.85	1.6	3.25	1.74	7.92	4.56	2.75	6.11	2.02	0.06	4.89	3.81	6.8	7.71	3.33	11.06	10.52	1.86	3.14	2.01	4.53333	4.44	7.23333	5.80667	2.19667	5.07667	2.73	5.16667	7.36667	5.17333
BMSK0000999	akr2e	aldo-keto reductase AKR2E4-like	0.12	0	0	0	0.14	0	0	0	0	0	0	0	0	0	0	0	0	0	0	0.12	0.12	0	0	0	0	0	0.34	0	0	0	0.11	0.24	0.23	0.04	0.046667	0	0	0	0	0.08	0	0.113333	0	0.193333
BMSK0001000	akr2e	seminal fluid protein CSSFP006 [Chilo suppressalis]	0.04	0	0.27	0.5	0.59	1.03	0.89	1.66	1.36	3.44	2.96	3.47	2.62	3.84	2.95	6.3	7.12	5.84	10.95	12.61	9.94	5.56	6.28	8.23	14.84	13.06	13.55	5.92	6.01	7.09	11.6	11.26	15.02	0.103333	0.706667	1.30333	3.29	3.13667	6.42	11.1667	6.69	13.8167	6.34	12.6267
BMSK0001001		chitin-binding protein 02	85.01	51.15	83.61	99.09	63.29	44.47	64.93	15.26	38.6	92.95	34.05	59.45	43.18	48.15	0.31	17.39	32.81	63.37	81.09	77.57	52.65	27.23	0.27	52.4	26.59	0.22	33.98	11.97	6.51	40.14	34.17	51.24	68.41	73.2567	68.95	39.5967	62.15	30.5467	37.8567	70.4367	26.6333	20.2633	19.54	51.2733
BMSK0001002		uncharacterized protein CG4449 [Plutella xylostella]	34.74	42.05	47.95	42.5	35.54	37.48	39.94	33.51	33.13	45.37	35.98	41.9	33.39	33.37	52.91	28.46	32.1	32.2	24	22.56	27.04	44.21	34.08	41.7	34.88	28.17	29.35	43.16	50.89	45.79	18.43	24.35	21.26	41.58	38.5067	35.5267	41.0833	39.89	30.92	24.5333	39.9967	30.8	46.6133	21.3467
BMSK0001003	CTDSPL2	CTD small phosphatase-like protein 2 isoform X1	9.8	11.26	12.92	5.6	4.59	4.7	7.23	5.72	4.82	3.69	2.9	2.09	2.05	1.97	2.67	2.12	2.71	2.29	1.9	1.96	1.95	1.75	1.61	1.7	2.4	2.69	2.11	1.6	1.81	1.37	2.59	2.79	2.49	11.3267	4.96333	5.92333	2.89333	2.23	2.37333	1.93667	1.68667	2.4	1.59333	2.62333
BMSK0001004		uncharacterized protein LOC101741035	0	0	0	0	0	0	0.22	0.2	0	0	0	0	0	0	0.2	0	0	0	0	0	0	0	0	0	0	0	0	0	0	0	0	0	0	0	0	0.14	0	0.066667	0	0	0	0	0	0
BMSK0001005	NPY	neuropeptide Y	0.24	0	0.26	0	0	0	0	0	0	0	0	0	0	0	0	0	0	0	0	0	0	0	0	0	0	0	0	0	0	0	0.22	0.47	0	0.166667	0	0	0	0	0	0	0	0	0	0.23
BMSK0001006		uncharacterized protein LOC105842586 isoform X1	0	0	0.21	0	0	0	0	0	0	0	0	0	0	0	0	0	0	0	0	0	0	0	0	0	0	0	0	0	0	0	0	0	0	0.07	0	0	0	0	0	0	0	0	0	0
BMSK0001007	Actl6a	actin-like protein 6A	0.1	0.13	0	0.05	0.05	0	0.04	0	0	0.11	0.06	0	0	0.06	0.11	0	0	0	0	0	0.07	0	0	0.02	0	0.1	0	0	0	0.06	0	0.07	0.07	0.076667	0.033333	0.013333	0.056667	0.056667	0	0.023333	0.006667	0.033333	0.02	0.046667
BMSK0001008		Transposase IS4	23.74	22.23	22.88	38.71	47.96	42.87	39.84	41.51	41.83	30.71	34.49	32.47	32.29	30.35	27.38	30.05	30.03	32.52	36.17	35.11	34.11	27	26.54	24.9	31.29	30.73	33.92	25.78	26.09	26.83	44.82	35.95	37.01	22.95	43.18	41.06	32.5567	30.0067	30.8667	35.13	26.1467	31.98	26.2333	39.26
BMSK0001009		uncharacterized protein LOC101741550	59.13	64.89	66.17	57.91	62.09	55.59	75.55	69.48	62	43.47	39.07	39.85	40.24	38.02	39.47	35.99	33.63	35.33	26.59	28.5	30.32	29.29	31.73	29.72	30.24	30.59	24.61	30.41	29.16	29.93	35.7	29.37	29.91	63.3967	58.53	69.01	40.7967	39.2433	34.9833	28.47	30.2467	28.48	29.8333	31.66
BMSK0001010		uncharacterized protein LOC101741935	25.06	22.33	23.19	11.4	10.79	11.66	14.49	14.65	12.39	9.2	9.25	10.54	7.16	7.74	7.64	11.97	12.29	11.19	6.37	6.08	7.73	10.04	10.86	9.49	6.84	4.88	5.96	7.96	9.79	10.26	4.43	4.35	4.65	23.5267	11.2833	13.8433	9.66333	7.51333	11.8167	6.72667	10.13	5.89333	9.33667	4.47667
BMSK0001011		differentially expressed in FDCP 8 homolog [Papilio polytes]	59.32	73.17	84.02	29.09	25.96	28.13	31.51	30.63	27.53	21.06	19.41	19.74	19.1	17.44	19.83	20.89	19.54	19.61	16.15	16.85	17.34	17.12	17.8	18.39	12.22	13.27	13.39	13.22	15.13	12.51	15.96	14.4	14.63	72.17	27.7267	29.89	20.07	18.79	20.0133	16.78	17.77	12.96	13.62	14.9967
BMSK0001012		uncharacterized protein LOC101736907 isoform X2	27.31	38.09	42.87	27.81	15.42	20.78	22.79	19.28	17.24	13.63	9.43	9.06	8.13	7.73	11.99	7.9	7.61	7.4	6.31	5.62	6.36	8.39	7.7	7.73	8.71	8.78	7.42	8.22	8.75	8.51	9.11	9.82	9.99	36.09	21.3367	19.77	10.7067	9.28333	7.63667	6.09667	7.94	8.30333	8.49333	9.64
BMSK0001013		-	0	0	0	0	0	0	0	0	0	0.66	0	0	0	0	0	0	0	0	0	0	0.18	0	0	0	0	0	0	0	0	0	0	0	0	0	0	0	0.22	0	0	0.06	0	0	0	0
BMSK0001014	AhcyL1	putative adenosylhomocysteinase 3 isoform X1	1.23	1.32	1.64	2.25	2.47	2.58	2.91	2.78	2.23	1.75	1.41	1.83	1.32	1.46	1.55	0.87	0.72	0.88	1.45	0.83	1.09	0.92	0.87	0.63	1.05	1.1	0.65	0.49	0.63	0.58	0.93	0.73	1.03	1.39667	2.43333	2.64	1.66333	1.44333	0.823333	1.12333	0.806667	0.933333	0.566667	0.896667
BMSK0001015		mucin-2	0.02	0.01	0.06	0	0	0.02	0.01	0.02	0	0.02	0.01	0	0	0.01	0.02	0	0.01	0	0	0	0	0	0	0.01	0	0	0	0	0.01	0	0.01	0	0.01	0.03	0.006667	0.01	0.01	0.01	0.003333	0	0.003333	0	0.003333	0.006667
BMSK0001016		uncharacterized protein LOC106138567 [Amyelois transitella]	0	0.04	0	0	0.05	0	0	0	0	0	0	0	0	0	0	0	0	0	0	0	0	0	0	0	0	0	0	0.04	0	0	0	0	0	0.013333	0.016667	0	0	0	0	0	0	0	0.013333	0
BMSK0001017		uncharacterized protein LOC106101417 [Papilio polytes]	0	0	0	0	0	0	0	0	0	0	0	0	0	0	0	0	0	0	0	0	0	0	0	0	0	0	0	0	0	0	0	0	0	0	0	0	0	0	0	0	0	0	0	0
BMSK0001018		-	2.5	2.27	1.59	2.71	2.98	1.88	0	2.56	0.84	3.38	0	0.83	0	1.56	0	0	1.28	1.36	0.72	2.68	0.69	0.7	2.69	0	1.13	0.56	1.26	2.86	0	1.43	0.14	0.23	1.53	2.12	2.52333	1.13333	1.40333	0.52	0.88	1.36333	1.13	0.983333	1.43	0.633333
BMSK0001019		uncharacterized protein LOC101742106	0	0	0	0	0	0	0	0	0	0	0	0	0	0	0	0	0	0	0	0	0	0	0	0	0	0	0	0	0	0	0	0	0	0	0	0	0	0	0	0	0	0	0	0
BMSK0001020		-	0	0	0	0	0	0	0	0	0	0	0	0	0	0	0	0	0	0	0	0	0	0	0	0	0	0	0	0	0	0	0	0	0	0	0	0	0	0	0	0	0	0	0	0
BMSK0001021		uncharacterized protein LOC101746904	0	0	0	0	0	0	0	0	0	0.06	0	0	0	0	0	0	0	0	0	0	0	0	0	0	0	0	0	0	0	0	0	0	0	0	0	0	0.02	0	0	0	0	0	0	0
BMSK0001022	cdo1	cysteine dioxygenase type 1	4.59	3.23	5.04	4.07	2.52	3.96	4.21	3.15	4.1	3.23	3.03	2.6	1.89	1.78	3.64	2.91	3.5	3.54	4.12	3.54	2.9	2.17	1.67	2.01	3.45	4.67	3.34	1.48	1.09	1.1	4.69	7.33	4.74	4.28667	3.51667	3.82	2.95333	2.43667	3.31667	3.52	1.95	3.82	1.22333	5.58667
BMSK0001023		Cysteine dioxygenase type I	0	0	0	0	0	0	0	0	0	0	0	0	0	0	0	0	0	0	0	0	0	0	0	0	0	0	0	0	0	0	0	0	0	0	0	0	0	0	0	0	0	0	0	0
BMSK0001024	RNF113A	RING finger protein 113A	77.09	80.54	90.39	98.6	72.42	82.74	83.64	88.91	76.31	94.32	77.32	97.25	85.76	88.34	113.23	85.95	85.16	81.4	75.9	82.83	84.23	87.32	85.67	95.5	84.26	79.59	73.68	99.02	97.61	85.69	71.09	98.05	93.77	82.6733	84.5867	82.9533	89.63	95.7767	84.17	80.9867	89.4967	79.1767	94.1067	87.6367
BMSK0001025		GO=0005576;GO=0006030;GO=0008061	0	0	0	0	0	0	0	0	0	0.11	0	0	0	0.11	0	0	0.32	0.1	0	0	0	0	0.09	0	0	0	0	0	0	0	0	0	0	0	0	0	0.036667	0.036667	0.14	0	0.03	0	0	0
BMSK0001026		uncharacterized protein LOC110385293	0	0	0.11	0.12	0.11	0	0.24	0	0	0	0	0	0	0	0	0	0	0	0.1	0	0	0	0	0	0	0	0	0	0	0	0	0	0	0.036667	0.076667	0.08	0	0	0	0.033333	0	0	0	0
BMSK0001027		olfactory receptor	0	0	0	0	0	0	0	0	0	0	0	0	0	0	0	0	0	0	0	0	0	0	0	0	0	0	0	0	0	0	0	0	0	0	0	0	0	0	0	0	0	0	0	0
BMSK0001028		KWMTBOMO00969	0	0	0	0	0	0	0	0	0	0	0	0	0	0	0	0	0	0	0	0	0	0	0	0	0	0	0	0	0	0	0	0	0	0	0	0	0	0	0	0	0	0	0	0
BMSK0001029		-	0	0	0	0	0	0	0	0	0	0	0	0	0	0	0	0	0	0	0	0	0	0	0	0	0	0	0	0	0	0	0	0	0	0	0	0	0	0	0	0	0	0	0	0
BMSK0001030		KWMTBOMO00971	0	0	0	0	0	0	0	0	0	0	0	0	0	0	0	0	0	0	0	0	0	0	0	0	0	0	0	0	0	0	0	0	0	0	0	0	0	0	0	0	0	0	0	0
BMSK0001031	RpS21	RS21 BOMMO RecName: Full=40S ribosomal protein S21	195.02	184.45	181.78	608.2	574.9	591.84	526.95	370.8	609.4	834.71	825.84	910.41	1087.72	1089.55	1137.75	945.03	910.54	935.65	1203.21	1251.96	1231.52	986.64	1036.73	1116.28	1391.81	1334.83	1378.14	1020.23	1047.53	1006.81	1162.58	1353.52	1255.25	187.083	591.647	502.383	856.987	1105.01	930.407	1228.9	1046.55	1368.26	1024.86	1257.12
BMSK0001032		uncharacterized protein LOC101736617	0	0	0.16	0	0	0	0.38	0	0	0.35	0.68	0	0.15	0	0	0	0	0	0	0.15	0.15	0.31	0.15	0	0	0	0	0	0.45	0	0	0	0.14	0.053333	0	0.126667	0.343333	0.05	0	0.1	0.153333	0	0.15	0.046667
BMSK0001033		-	0	0	0	0	0	0	0	0	0	0	0	0	0	0	0	0	0	0	0	0	0	0	0	0	0	0	0	0	0	0	0	0	0	0	0	0	0	0	0	0	0	0	0	0
BMSK0001034		uncharacterized protein F09G8.5	31.24	34.29	37.33	38.88	42.62	36.77	43.66	41.7	31.41	20.07	20.95	17.97	20.71	19.86	22.31	13.83	14	13.48	13.85	15.01	15.67	11.61	11.53	11.02	14.95	15.91	16.23	9.88	10.67	11.26	18.5	16.71	15.83	34.2867	39.4233	38.9233	19.6633	20.96	13.77	14.8433	11.3867	15.6967	10.6033	17.0133
BMSK0001035	Cfap410	Leucine-rich repeat	0	0	0	0	0	0	0	0	0	0	0	0	0	0	0	0	0	0	0	0	0	0	0	0	0	0	0	0	0	0	0	0	0	0	0	0	0	0	0	0	0	0	0	0
BMSK0001036	Vps53	vacuolar protein sorting-associated protein 53 homolog [Papilio xuthus]	92.59	95.25	95.31	66.8	75.68	71.19	76.78	94.27	69.9	43.13	43.07	39.71	45.66	44.96	40.91	44.35	44.54	41.88	41.77	42.53	40.17	36.88	39.19	38.47	32.82	30.51	32.65	38.04	37.58	40.45	44.01	38.76	38.73	94.3833	71.2233	80.3167	41.97	43.8433	43.59	41.49	38.18	31.9933	38.69	40.5
BMSK0001037	Gal c-T1	uncharacterized protein LOC110385294	11.72	12.98	13.35	17.29	21.53	19.48	26.05	25.04	17.9	15.52	16.16	12.63	16.37	15.49	14.01	10.99	10.33	11.78	11.85	9.88	11.38	8.42	7.02	5.97	11.93	11.82	10.85	4.32	4.96	5.35	13.4	11.87	11.56	12.6833	19.4333	22.9967	14.77	15.29	11.0333	11.0367	7.13667	11.5333	4.87667	12.2767
BMSK0001038		uncharacterized protein LOC101746426	79.59	91.92	116.48	16.62	13.97	12.98	20.87	18.77	14.19	2.71	3.73	4.3	2.73	1.9	2.71	5.37	5.77	6.31	3.24	5.73	2.71	3.97	5.22	5.63	2.3	1.57	1.71	4.01	4.99	5.54	5.11	2.36	2.64	95.9967	14.5233	17.9433	3.58	2.44667	5.81667	3.89333	4.94	1.86	4.84667	3.37
BMSK0001039	Lman1	protein ERGIC-53	34.32	37.82	39.18	89.01	90.36	84.65	111.13	113.31	71.85	100.34	91.91	94.58	86.59	80.68	92.98	59.53	65.62	65.25	48.04	47.76	48.04	72.14	56.55	63.45	51.83	53.55	57.31	57.63	67.1	72.81	44.36	40.49	38.39	37.1067	88.0067	98.7633	95.61	86.75	63.4667	47.9467	64.0467	54.23	65.8467	41.08
BMSK0001040	LMAN1	Legume-like lectin family	0	0	0	0	0	0	0	0	0	0	0	0	0	0	0.51	0	0	0	0	0	0	0	0	0	0	0	0	0	0	0	0	0	0	0	0	0	0	0.17	0	0	0	0	0	0
BMSK0001041		uncharacterized protein LOC106141659 isoform X2 [Amyelois transitella]	10.51	11.24	12.78	13.33	9.73	10.59	13.18	10.13	10.59	14.19	10.85	9.32	9.31	8.79	9.77	11.16	12.64	9.91	6.59	6.39	9.31	12.98	10.49	10.63	8.6	9.03	8.22	12.78	11.88	12.66	7.86	10	11.16	11.51	11.2167	11.3	11.4533	9.29	11.2367	7.43	11.3667	8.61667	12.44	9.67333
BMSK0001042	akr2e	aldo-keto reductase AKR2E4-like	1.07	1.1	0.73	0.3	0.77	0.44	0.63	0.69	0.1	0	0	0.19	0.67	0.29	0.58	0.37	0.67	0.35	0.27	0	0	0.17	0.43	0.5	0	0.07	0.32	0.45	0.42	0.45	0.32	0.08	0.08	0.966667	0.503333	0.473333	0.063333	0.513333	0.463333	0.09	0.366667	0.13	0.44	0.16
BMSK0001043	akr2e	aldo-keto reductase AKR2E4-like	6.42	9.8	10.15	8.24	10.14	8.62	8.59	6.15	8.03	18.61	4.84	15.57	12.23	6.28	16.77	9.66	2.16	6.79	5.65	6.52	8.94	6.72	13.5	5.24	4.47	9.79	7.88	20.33	11.9	12.8	5.95	13.81	9.97	8.79	9	7.59	13.0067	11.76	6.20333	7.03667	8.48667	7.38	15.01	9.91
BMSK0001044		uncharacterized protein LOC101746943	0	0	0.16	0.44	0.08	0.72	0.53	1.12	0.81	5.05	5.59	6.13	14.14	13.08	10.71	4.73	3.87	5.37	0.84	0.73	0.69	0.49	0.75	1.13	0.32	0.08	0.47	0.2	0	0.28	0	0	0.09	0.053333	0.413333	0.82	5.59	12.6433	4.65667	0.753333	0.79	0.29	0.16	0.03
BMSK0001045		trypsin delta/gamma-like [Papilio polytes]	0	0	0	0.19	0.18	0	0.2	0	0	0	0	0	0.16	0	0	0	0.18	0	0	0	0	0.16	0	0.16	0	0	0	0.34	0	0.17	0	0	0	0	0.123333	0.066667	0	0.053333	0.06	0	0.106667	0	0.17	0
BMSK0001046	Tln1	Talin-1 [Papilio xuthus]	50.28	1.58	1.56	2.23	75.72	2.11	2.97	3.09	1.79	61.51	2.56	2.26	1.97	49.21	1.82	0.94	0.74	0.74	0.52	0.63	0.49	1.09	33.3	0.74	44.22	43.91	0.66	0.54	36.79	0.56	0.54	0.48	0.43	17.8067	26.6867	2.61667	22.11	17.6667	0.806667	0.546667	11.71	29.5967	12.63	0.483333
BMSK0001047	TLN1	I/LWEQ domain	6.22	9.76	12.59	26.87	32.64	28.87	38.84	33.61	17.55	24.43	21.83	13.27	18.49	17.59	18.93	18.11	19.29	17.23	13.48	11.88	14.08	15.9	10.8	7.56	15.41	15.5	13.17	8.01	12.01	12.62	20.97	14.06	14.17	9.52333	29.46	30	19.8433	18.3367	18.21	13.1467	11.42	14.6933	10.88	16.4
BMSK0001048		-	0	0	0	0	0	0	0	0	0	0	0	0	0	0	0	0	0	0	0	0	0	0	0	0	0	0	0	0	0	0	0	0	0	0	0	0	0	0	0	0	0	0	0	0
BMSK0001049	Tln1	XP 021204042.1 talin-1	0	0	0	0	0	0	0	0	0	0	0	0	0	0	0	0	0	0	0	0	0	0	0	0	0	0	0	0	0	0	0	0	0	0	0	0	0	0	0	0	0	0	0	0
BMSK0001050		talin-1	11.87	9.04	8.02	11.68	11.87	11.77	14.56	20.28	13.99	16.54	19.39	22.24	21.88	21.61	20.19	24.63	20.83	23.78	19.97	20.85	19.09	26.19	30.14	28.76	25.37	25.88	26.7	32.1	28.04	30.38	29.23	26.77	26.88	9.64333	11.7733	16.2767	19.39	21.2267	23.08	19.97	28.3633	25.9833	30.1733	27.6267
BMSK0001051	Prune2	protein prune homolog 2 [Amyelois transitella]	164.63	182.43	196.19	48.13	52.43	55.44	72.9	74.29	45.55	13.23	10.69	9.86	8.02	7.62	9.19	11.91	8.89	8.04	10.9	8.76	9.46	5.88	9.64	8.46	8.15	8.43	8.62	4.55	4.91	5.09	17.23	11.37	12.36	181.083	52	64.2467	11.26	8.27667	9.61333	9.70667	7.99333	8.4	4.85	13.6533
BMSK0001052		uncharacterized protein LOC101735509 isoform X2	0	0	0	0.49	0.23	0.79	0	0.47	0.24	0.24	0.23	0.47	0.2	0.23	0	0.44	1.13	0.41	0	0.2	0	0.41	0.4	0.4	0.19	0	0	0.43	0.4	0.43	0	0	0	0	0.503333	0.236667	0.313333	0.143333	0.66	0.066667	0.403333	0.063333	0.42	0
BMSK0001053	CREB5	ADM32512.1 atf2	131.47	179.48	200.01	77.61	47.23	58.7	69.83	56.54	52.75	46.96	34.67	34.95	29.52	30.65	44.53	32.73	35.6	33.02	23.4	20.41	22.3	38.74	34.69	34.05	23.01	20.67	19.62	34.9	40.19	37.46	19.8	23.22	22.46	170.32	61.18	59.7067	38.86	34.9	33.7833	22.0367	35.8267	21.1	37.5167	21.8267
BMSK0001054	qvr	protein quiver isoform X2	11.25	12.62	14.15	3.31	2.6	2.8	3.48	3.09	2.68	2.31	1.48	1.5	0.85	0.81	1.07	0.73	0.7	0.59	0.26	0.17	0.2	0.52	0.75	0.78	0.3	0.34	0.21	0.67	0.54	0.71	0.44	0.17	0.16	12.6733	2.90333	3.08333	1.76333	0.91	0.673333	0.21	0.683333	0.283333	0.64	0.256667
BMSK0001055		F-box/LRR-repeat protein 20	59.89	43.62	28.54	12.86	19.14	16.59	11.27	22.62	25.75	24.71	34.49	36.64	23.76	29.03	26.57	25.27	22.2	29.33	21.92	25.23	21.73	23.22	32.76	32.97	25.52	26.37	29.42	27.76	22.84	22.34	22.6	17.34	17.79	44.0167	16.1967	19.88	31.9467	26.4533	25.6	22.96	29.65	27.1033	24.3133	19.2433
BMSK0001056	akr2e	aldo-keto reductase AKR2E4-like isoform X1	1699.96	1446.77	1230.64	471.64	692.21	643.2	503.66	754.03	660.82	632.55	717.11	743.78	713.16	728.83	535.96	787.79	754.04	810.67	203.95	198.77	194.3	460.48	533.71	476.38	109.51	92.64	106.69	291.18	248.22	269.63	86.67	56.58	69.4	1459.12	602.35	639.503	697.813	659.317	784.167	199.007	490.19	102.947	269.677	70.8833
BMSK0001057		uncharacterized protein LOC101736094 isoform X1	0.99	0.41	1.1	0.33	0.31	0.26	0.75	0.55	0.32	0.32	0.23	0.31	0.34	0.08	0.23	0.22	0.15	0.21	0.14	0.14	0.21	0.07	0	0.14	0.13	0.23	0.06	0.07	0.14	0.36	0.32	0.47	0.52	0.833333	0.3	0.54	0.286667	0.216667	0.193333	0.163333	0.07	0.14	0.19	0.436667
BMSK0001058		uncharacterized protein LOC101736094 isoform X2	0	2.14	0	6.41	4.77	5.29	8.39	1.23	0	3.56	4.62	5.86	3.76	5.37	6.6	1.01	2.1	2	1.99	1.84	0	0.96	1.84	1.84	2.73	0	0.86	3.91	0	0	1.74	0	0.91	0.713333	5.49	3.20667	4.68	5.24333	1.70333	1.27667	1.54667	1.19667	1.30333	0.883333
BMSK0001059	B3GALT1	uncharacterized protein LOC101737726 isoform X2	13.55	15.75	16.35	11.64	8.58	9.58	13.66	13.02	5.53	7.7	5.68	3.82	4.41	3.42	5.64	2.69	3.03	1.94	2.56	1.79	2.21	2.29	1.73	1.81	2.82	2.45	2.73	1.72	1.46	1.89	3.36	2.8	2.39	15.2167	9.93333	10.7367	5.73333	4.49	2.55333	2.18667	1.94333	2.66667	1.69	2.85
BMSK0001060	P25	fibroin P25 [Bombyx mandarina]	4.85	2.02	4.32	4.82	1.71	2.57	1.25	1.15	2.04	1.16	1.4	1.71	1.21	1.67	1.12	1.33	0.28	1.76	0.51	0.24	0.5	1.49	0.49	2.65	0.47	0.61	0	1.04	2.42	1.56	0.69	0.96	0.47	3.73	3.03333	1.48	1.42333	1.33333	1.12333	0.416667	1.54333	0.36	1.67333	0.706667
BMSK0001061		uncharacterized protein LOC101736358	0.07	0.06	0.08	0.09	0.08	0	0.07	0.21	0.07	0.15	0.06	0.08	0.18	0.06	0.32	0.31	0.21	0.42	0.43	0.48	0.32	0.51	0.45	0.41	0.62	0.53	0.37	0.58	0.5	0.6	0.79	0.7	0.71	0.07	0.056667	0.116667	0.096667	0.186667	0.313333	0.41	0.456667	0.506667	0.56	0.733333
BMSK0001062		uncharacterized protein LOC106101399 [Papilio polytes]	37.25	38.27	37.05	16.26	16.73	17.15	18.65	19.18	15.08	13.88	13.54	14.8	16.39	16.27	16.15	13.41	13.79	13.17	23.11	24.19	23.74	11.05	12.45	11.51	29.52	30.33	31.09	11.07	11.19	10.52	28.3	27.62	26.21	37.5233	16.7133	17.6367	14.0733	16.27	13.4567	23.68	11.67	30.3133	10.9267	27.3767
BMSK0001063		-	0	0	0	0	0	0	0	0	0	0	0	0	0	0	0	0.03	0	0	0	0	0	0	0	0	0	0	0	0	0	0	0	0	0	0	0	0	0	0	0.01	0	0	0	0	0
BMSK0001064	Cdk6	cyclin dependent kinase 4	241.08	223.65	187.86	106.6	144.93	127.62	114.14	157.35	115.87	85.87	89.44	80.89	104.69	110.1	96.28	91.75	86.57	83.1	96.79	94.65	101.94	66.41	68.36	58.1	111.7	116.27	115.4	43.04	46.38	46.85	122.44	95.86	107.44	217.53	126.383	129.12	85.4	103.69	87.14	97.7933	64.29	114.457	45.4233	108.58
BMSK0001065		-	0	0	0	15.1	0	0	0	0	0	0	0	0	0	0	0	27.46	0	0	0	0	0	12.97	0	13.22	0	0	0	0	0	11.15	10.36	23.48	9.26	0	5.03333	0	0	0	9.15333	0	8.73	0	3.71667	14.3667
BMSK0001066		uncharacterized protein LOC101738867	0.15	0.1	0.3	7.69	10.79	8.61	10.16	14.24	8.11	12.41	14.06	10.73	9.66	9.26	7.09	5.18	6.07	5.9	2.6	2.01	1.92	5.99	4.01	3.02	1.96	1.79	2.12	3.43	4.37	3.91	3.13	2.54	2.68	0.183333	9.03	10.8367	12.4	8.67	5.71667	2.17667	4.34	1.95667	3.90333	2.78333
BMSK0001067		uncharacterized protein LOC101738867	0	0	0	0	0	0	0	0	0.07	0	0.07	0.07	0	0	0	0	0	0	0	0	0	0	0	0	0	0	0	0	0	0	0	0	0.07	0	0	0.023333	0.046667	0	0	0	0	0	0	0.023333
BMSK0001068		uncharacterized protein LOC101738727	0	0	0	0.96	2.25	1.44	2.04	1.92	1.23	0.65	0.97	0.56	1.89	1.26	1.06	0.34	0.35	0.25	1.23	0.61	0.82	0.44	0.06	0.12	0.42	0.57	1.11	0.2	0.19	0	0.29	0.37	0.41	0	1.55	1.73	0.726667	1.40333	0.313333	0.886667	0.206667	0.7	0.13	0.356667
BMSK0001069		-	0	0	0	0	0	0	0	0	0	0	0	0	0	0	0	0	0	0	0	0	0	0	0	0	0	0	0	0	0	0	0	0	0	0	0	0	0	0	0	0	0	0	0	0
BMSK0001070		non-LTR retrotransposon CATS [Danaus plexippus]	0	0	0	0.28	0.2	0.15	0.28	0.54	0.34	0.07	0.13	0.07	0.17	0.13	0.13	0.26	0.26	0.24	0.49	0.17	0.47	0.12	0.24	0.06	0.11	0.15	0.11	0.12	0.12	0.06	0.27	0.17	0.33	0	0.21	0.386667	0.09	0.143333	0.253333	0.376667	0.14	0.123333	0.1	0.256667
BMSK0001071		-	0.01	0.02	0.05	0.02	0	0	0.02	0.06	0.02	0	0	0.03	0.04	0	0.1	0.06	0.07	0.04	0	0.03	0	0.11	0.13	0.09	0	0.15	0.01	0.03	0	0	0	0	0	0.026667	0.006667	0.033333	0.01	0.046667	0.056667	0.01	0.11	0.053333	0.01	0
BMSK0001072		-	0	0	0	0	0	0	0	0	0	0	0	0	0	0	0	5.79	0	0	0	0	0	0	0	0	0	0	0	0	0	0	0	0	0	0	0	0	0	0	1.93	0	0	0	0	0
BMSK0001073		Zinc finger D binding protein [Operophtera brumata]	0	0	0	0	0	0.25	0.27	0.52	0	0.45	0.23	0	0	0	0.48	0.25	0.23	0.22	0	0	0	0.19	0.74	0	0.17	0	0	0	0.22	0	0	0	0.44	0	0.083333	0.263333	0.226667	0.16	0.233333	0	0.31	0.056667	0.073333	0.146667
BMSK0001074	FZD10	Fz domain	16.37	16.57	14.98	14.87	22.86	18.72	10.65	8.69	12.06	6.64	8.29	7.28	7	6.04	6.94	3.32	3.04	3.4	14.24	12.2	12.79	1.85	2.04	1.6	12.88	15.85	15.73	2.28	2.17	1.87	35.65	23.07	24.3	15.9733	18.8167	10.4667	7.40333	6.66	3.25333	13.0767	1.83	14.82	2.10667	27.6733
BMSK0001075	GBF1	Golgi-specific brefeldin A-resistance guanine nucleotide exchange factor 1 isoform X2 [Papilio xuthus]	26.53	31.76	34.79	17.96	24.03	24.44	26.82	27.66	18.87	13.12	11.36	11.71	14.46	14.63	9.6	15.47	12.74	15.04	17.99	15.98	18.02	13.37	9.94	9.18	14.4	11.3	13.41	11.14	10.68	15.53	20.34	14.09	16.51	31.0267	22.1433	24.45	12.0633	12.8967	14.4167	17.33	10.83	13.0367	12.45	16.98
BMSK0001076		-	0.06	0.03	0.08	0.55	0.28	0.3	0.67	0.73	0.16	0.2	0.37	0.14	0.28	0.41	0.45	0.78	0.19	0.46	0.54	0.51	0.34	0.7	0.36	0.25	0.4	0.27	0.37	0.62	0.6	0.75	0.7	0.53	0.59	0.056667	0.376667	0.52	0.236667	0.38	0.476667	0.463333	0.436667	0.346667	0.656667	0.606667
BMSK0001077		-	0	0	0	0	0.75	0.42	0	0	0	0	0.37	0	0	0	0	0.35	0.36	0	0	0	0	0	0	0	0	0	0	0	0	0	0	0	0	0	0.39	0	0.123333	0	0.236667	0	0	0	0	0
BMSK0001078		-	0	0	0	0	0	0	0	0	0	0	0	0	0	0	0	0	0	0	0	0	0	0	0	0	0	0	0	0	0	0	0	0	0	0	0	0	0	0	0	0	0	0	0	0
BMSK0001079	Usp45	ubiquitin carboxyl-terminal hydrolase 16	382.7	407.76	426.52	342.33	386.99	374.4	380.91	386.17	331.06	205.71	183.7	173.66	155.2	155.37	148.82	112.91	106.22	103.79	120.76	116.33	118.46	87.77	86.43	82.34	100.53	95.5	96.49	66.98	69.88	73.47	116.13	94.78	96.42	405.66	367.907	366.047	187.69	153.13	107.64	118.517	85.5133	97.5067	70.11	102.443
BMSK0001080	RMI1	recQ-mediated genome instability protein 1-like [Amyelois transitella]	32.03	32.74	36.6	22.59	19.67	20.47	28.55	23.14	21.71	21.17	19.94	21.29	16.21	16.45	18.06	19.89	19.56	17.83	19.03	19.46	17.49	20.6	19.34	18.67	18.54	19.48	19.2	19.32	18.55	17.23	21.25	18.8	18.81	33.79	20.91	24.4667	20.8	16.9067	19.0933	18.66	19.5367	19.0733	18.3667	19.62
BMSK0001081	MACO1	macoilin	152.15	140.1	135.97	67.62	73.04	79.37	80.37	80.19	74.34	50.69	49.35	46.12	36.96	37.33	39.7	45.47	43.75	39.07	29.08	27.07	30.2	47.13	44.44	44.78	32.78	35.78	34.3	45.5	48.95	47.32	40.88	35.41	34.68	142.74	73.3433	78.3	48.72	37.9967	42.7633	28.7833	45.45	34.2867	47.2567	36.99
BMSK0001082		craniofacial development protein 2, partial	0	0	0	0	0	0	0	0	0	0	0	0	0	0	0	0	0	0	0	0	0	0.3	0	0	0	0	0	0	0	0	0	0	0	0	0	0	0	0	0	0	0.1	0	0	0
BMSK0001083		uncharacterized protein LOC106713191 [Papilio machaon]	7.37	9.73	12.05	6.97	3.99	5.27	6.02	3.98	5.84	5.51	2.92	4.3	2.76	3.63	3.63	2.45	3.21	2.73	2.7	1.89	2.31	3.14	2.79	3.5	2.41	3.13	2.19	2.64	2.57	2.73	2.48	3.29	2.02	9.71667	5.41	5.28	4.24333	3.34	2.79667	2.3	3.14333	2.57667	2.64667	2.59667
BMSK0001084		uncharacterized protein LOC101738215	0	0	0	0	0	0	0	0	0	0	0	0	0	0	0	0	0	0	0	0	0	0	0	0	0	0	0	0	0	0	0	0	0	0	0	0	0	0	0	0	0	0	0	0
BMSK0001085		-	0	0	0	0	0	0	0	0	0	0	0	0	0	0	0	0	0	0	0	0	0	0	0	0	0	0	0	0	0	0	0	0	0	0	0	0	0	0	0	0	0	0	0	0
BMSK0001086	OPCML	Ig-like and fibronectin type-III domain-containing protein 1 isoform X1	0.1	0.12	0.16	1.03	0.99	0.92	0.95	1.4	0.79	3.68	4.02	4.4	8.64	7.9	7.62	7.79	6.1	7.57	2.78	24.49	18.6	7.45	6.54	5.63	1.11	1.25	1.1	5.25	4.38	5.93	0.95	0.98	42.92	0.126667	0.98	1.04667	4.03333	8.05333	7.15333	15.29	6.54	1.15333	5.18667	14.95
BMSK0001087		odorant receptor 35, partial	0	0	0	0	0	0	0	0	0	0.11	0	0	0.09	0	0	0	0	0	0	0	0	0.1	0	0	0	0	0	0	0	0	0	0	0	0	0	0	0.036667	0.03	0	0	0.033333	0	0	0
BMSK0001088	Jon99Ci	collagenase-like [Papilio machaon]	0	0	0	0	0	0	0	0	0	0	0	0	0	0	0	0	0	0	0	0	0	0	0	0	0	0	0	0	0	0	0	0	0	0	0	0	0	0	0	0	0	0	0	0
BMSK0001089		microsomal triglyceride transfer protein, partial	73.62	74.78	93.04	38.87	50.3	49.76	61.89	51.34	46.51	43.71	42.39	37.17	38.02	36.53	35.29	68.69	68.3	69.22	61.79	60.3	59.71	67.3	58.07	53.98	44.53	47.7	49.72	66.91	75.32	78.31	66.5	58.43	60.95	80.48	46.31	53.2467	41.09	36.6133	68.7367	60.6	59.7833	47.3167	73.5133	61.96
BMSK0001090	AADAT	kynurenine/alpha-aminoadipate aminotransferase, mitochondrial isoform X2	0.16	0.21	0.33	1.1	2.35	1.96	2.47	2.48	1.77	2.35	2.53	1.72	2.74	2.43	2.46	0.84	0.68	1.04	1.77	2.74	2.33	0.26	0.53	0.45	2.47	2.52	1.24	0.36	0.67	0.1	1.69	1.94	2.34	0.233333	1.80333	2.24	2.2	2.54333	0.853333	2.28	0.413333	2.07667	0.376667	1.99
BMSK0001091		-	0	0	0	0	0	0	0	0	0	0	0	0	0	0	0	0	0	0	0	0	0	0	0	0	0	0	0	0	0	0	0	0	15.76	0	0	0	0	0	0	0	0	0	0	5.25333
BMSK0001092		28S ribosomal protein S28, mitochondrial	0	0	0	0	0	0	0	0	0	0	0	0	0	0	0	0	0	0	0	0	0	0	0	0	0	0	0	0	0	0	0	0	0	0	0	0	0	0	0	0	0	0	0	0
BMSK0001093		calpain-11-like	49.87	56.46	55.34	8.92	11.29	11.37	17.7	17.19	9.27	1.06	1.88	1.04	0.74	0.86	0.76	2.63	1.02	0.46	0.63	0.15	0.15	2.55	1.36	1.93	0	0.37	0.28	0.64	0.45	0	1.13	0	0.29	53.89	10.5267	14.72	1.32667	0.786667	1.37	0.31	1.94667	0.216667	0.363333	0.473333
BMSK0001094		uncharacterized protein LOC110384822	0	0	0	0	0	0	0	0	0	0	0	0	0	0	0	0	0	0	0	0	0	0	0	0	0	0	0	0	0	0	0	0	0	0	0	0	0	0	0	0	0	0	0	0
BMSK0001095	kel	ring canal kelch homolog	38.75	44.73	43.3	30.14	30.84	30.4	37.82	39.9	27.77	22.71	21.03	11.46	19.6	17.05	19.8	12.77	13.28	11.51	14.45	11.05	15.73	8.59	4.98	4.89	10.01	11.14	9.11	2.74	4.23	3.56	17.66	10.64	12.23	42.26	30.46	35.1633	18.4	18.8167	12.52	13.7433	6.15333	10.0867	3.51	13.51
BMSK0001096		uncharacterized protein LOC101738789 isoform X1	9.29	10.97	11.22	16.67	13.16	13.58	16.11	15.91	13.33	13.88	12.37	11.43	11.66	11	13.23	9.99	9	9.68	10.43	11.02	11.24	7.39	7.35	7.06	9.55	10.03	9.06	6.11	6.73	6.59	11.39	11.74	11.09	10.4933	14.47	15.1167	12.56	11.9633	9.55667	10.8967	7.26667	9.54667	6.47667	11.4067
BMSK0001097	HmgD	high mobility group protein D	146.53	163.76	182.17	820.31	672.87	747.16	734.1	713.37	708.24	951.65	912.49	901.74	965.64	1006.97	1278.71	523.23	585.44	607.96	739.66	734.62	775.61	368.95	378.94	407.01	706.29	695.86	684.8	243.7	278.76	251.2	644.31	844.14	797.85	164.153	746.78	718.57	921.96	1083.77	572.21	749.963	384.967	695.65	257.887	762.1
BMSK0001098		uncharacterized protein LOC101738925 isoform X1	1.91	1.49	1.85	11.68	12.39	11.49	9.66	10.85	8.71	7.52	8.12	5.87	8.72	7	6.96	4.49	3.52	4.47	6.06	6.32	5.88	4.01	3.63	4.07	6.23	5.58	6.13	3.88	3.56	4.5	6.79	6.95	5.94	1.75	11.8533	9.74	7.17	7.56	4.16	6.08667	3.90333	5.98	3.98	6.56
BMSK0001099		uncharacterized protein LOC105841296	0	0	0	0.32	0.3	0	0.67	0.31	0	0	0	0	0	0	0	0	0	0.27	0.27	0	0	0.26	0	0.26	0.25	0	0	0	0	0	0.24	0	0.25	0	0.206667	0.326667	0	0	0.09	0.09	0.173333	0.083333	0	0.163333
BMSK0001100		Bm8 interacting protein 2d-2	11.26	13.13	18.66	34.8	21.45	22.51	23.06	19.66	18.18	20.72	14.33	16.36	13.65	12.61	20.16	13.34	13.91	13.63	11.65	10.04	9.96	12.3	12.19	12.68	12.87	12.99	11.77	11.83	10.65	10.39	11.96	16.07	15.06	14.35	26.2533	20.3	17.1367	15.4733	13.6267	10.55	12.39	12.5433	10.9567	14.3633
BMSK0001101		uncharacterized protein LOC105841662	0.03	0.11	0.1	0	0.09	0.09	0.13	0	0.14	0.12	0.06	0.05	0.19	0.24	0.34	0.3	0.24	0.16	0.16	0.14	0.19	0.19	0.14	0	0.24	0.39	0.18	0.31	0.32	0.2	0.1	0.16	0.1	0.08	0.06	0.09	0.076667	0.256667	0.233333	0.163333	0.11	0.27	0.276667	0.12
BMSK0001102		-	0	0	0	0.59	2.21	0.62	0	0.56	0.56	1.12	0	0.55	0	0	0	0.5	0	0	0	0	0	0.93	0.46	0	0.89	0	0	0.97	0.62	0	0	0	0	0	1.14	0.373333	0.556667	0	0.166667	0	0.463333	0.296667	0.53	0
BMSK0001103		-	0	0	0	2.97	1.41	0.95	2.16	1.14	0.86	2.58	1.11	2.52	0.72	1.64	0.83	0.79	0.82	0.74	0.25	0.71	0	0.24	0.73	0.48	0.23	0.6	0.45	0.51	0.96	1.02	0.23	0.48	0.69	0	1.77667	1.38667	2.07	1.06333	0.783333	0.32	0.483333	0.426667	0.83	0.466667
BMSK0001104		uncharacterized protein LOC106105275 [Papilio polytes]	14.69	16.7	16.83	121.54	128.13	115.11	79.46	85.4	68.32	83.44	88.96	79.62	77.54	79.39	87.49	44.21	46.01	45.93	27.6	26.95	28.22	40.1	38.84	35.99	59.04	52.72	53.71	43.86	45.88	45.24	31.95	32.16	32.14	16.0733	121.593	77.7267	84.0067	81.4733	45.3833	27.59	38.31	55.1567	44.9933	32.0833
BMSK0001105		uncharacterized protein LOC101746935 isoform X1	0	0.07	0.07	8.44	9.53	6.35	6.2	6.14	5.22	11.58	15.03	13.15	6.52	6.5	6.78	4.43	5.19	4.19	1.27	0.6	0.75	7.12	5.66	6.34	1.31	1.06	1.08	14.55	14.88	13.94	0.83	0.74	0.9	0.046667	8.10667	5.85333	13.2533	6.6	4.60333	0.873333	6.37333	1.15	14.4567	0.823333
BMSK0001106	chrb	protein charybde-like [Papilio polytes]	66.82	59.61	64.65	1407.26	1688.46	1493.5	757.12	782.19	701.78	2382.99	2545.58	2503.63	1931	1904.91	1744.69	1112.26	1014.5	1061.34	142.63	157.78	159.61	2025.05	1689.44	1807.4	775.68	687.89	692.58	1950.19	1990.26	2153.48	171.62	216.44	209.32	63.6933	1529.74	747.03	2477.4	1860.2	1062.7	153.34	1840.63	718.717	2031.31	199.127
BMSK0001107	pif1	-	0	0.28	0	0	0.37	0	0	0	0	0	0	0	0	0	0.16	0	0	0	0	0	0	0.17	0	0	0.13	0	0	0	0	0	0	0	0	0.093333	0.123333	0	0	0.053333	0	0	0.056667	0.043333	0	0
BMSK0001108		-	0	0	0	0	0	0	0	0	0	0	0	0	0	0	0	0	0	0	0	0	4.83	0	0	0	0	3.82	0	0	0	0	0	0	0	0	0	0	0	0	0	1.61	0	1.27333	0	0
BMSK0001109		uncharacterized protein LOC101739580 isoform X1	0	0	0	0	0	0	0	0	0	0	0	0	0	0	0	0	0	0	0	0	0	0	0	0	0	0	0	0	0	0	0	0	0	0	0	0	0	0	0	0	0	0	0	0
BMSK0001110	ENKD1	uncharacterized protein LOC101739724	147.66	164.25	174.55	47.13	32.57	35.2	48.73	42.18	37.04	23.38	18.65	21.85	16.55	15.51	28.02	18.87	18.04	15.02	13.28	14.68	13.61	15.13	17.66	18.47	14.05	13.6	13.6	15.12	14.84	13.92	17.62	18.25	16.33	162.153	38.3	42.65	21.2933	20.0267	17.31	13.8567	17.0867	13.75	14.6267	17.4
BMSK0001111	NME6	nucleoside diphosphate kinase 6-like isoform X1 [Amyelois transitella]	23.16	23.63	21.76	9.77	5.14	7.34	8.59	8.04	7.31	9.46	6.05	6.54	6.78	6.85	8.91	5.2	4.54	4.43	3.3	4.45	5.19	5.1	7.13	6.36	4.04	4.42	4.32	5.58	7.61	7.34	7.43	7.42	6.54	22.85	7.41667	7.98	7.35	7.51333	4.72333	4.31333	6.19667	4.26	6.84333	7.13
BMSK0001112	Snrnp40	U5 small nuclear ribonucleoprotein 40 kDa protein	32.15	44.62	53.21	56.09	31.93	40.66	47.88	35.69	35.33	38.12	27.3	33.1	26.77	26.2	42.22	21.21	24.71	21.51	22.35	22.88	23.44	21.4	18.27	22.6	21.54	22.95	20.36	22.21	23.61	21.68	20.48	25.89	23.81	43.3267	42.8933	39.6333	32.84	31.73	22.4767	22.89	20.7567	21.6167	22.5	23.3933
BMSK0001113	AMO1	nucleoporin-like protein 2 [Amyelois transitella]	47.68	58.21	70.14	26.7	15.88	22.61	23.84	18.22	17.44	16.4	11.21	11.13	9.03	8.85	15.79	15.81	13.8	13.01	9.25	9.51	9.06	17.01	17.01	14.19	11.82	10.85	9.27	17.57	17.98	15.15	6.36	11.49	10.71	58.6767	21.73	19.8333	12.9133	11.2233	14.2067	9.27333	16.07	10.6467	16.9	9.52
BMSK0001114		stimulator of interferon genes protein-like isoform X2	190.39	201.03	166.61	112.63	120.46	119.95	108.72	137.69	123.38	78.04	84.48	89.48	96.98	103.4	91.02	86.82	90.76	89.42	103.93	104.89	106.38	62.78	72.27	67.47	81.68	78.41	79.36	58.69	58.96	62.26	80.48	67.22	69.87	186.01	117.68	123.263	84	97.1333	89	105.067	67.5067	79.8167	59.97	72.5233
BMSK0001115		Nucleolar pre-ribosomal-associated protein 1 [Operophtera brumata]	4.62	4.92	6.37	16.51	9.04	11.34	15.72	12.92	11.3	11.97	8.95	9.74	10.43	9.21	16.05	9.36	7.48	7.91	8.62	7.68	7.96	8.23	7.43	7.78	7.5	7.53	5.99	6.67	7.4	6.44	5.64	7.64	7.37	5.30333	12.2967	13.3133	10.22	11.8967	8.25	8.08667	7.81333	7.00667	6.83667	6.88333
BMSK0001116		uncharacterized protein LOC101747202	0.11	0.13	0.1	1.99	1.28	1.45	1.82	1.71	1.17	1.76	1.95	1.66	2.04	2.19	2.72	1.23	0.82	1.58	1.58	1.92	1.97	1.74	1.73	1.42	4.51	4.7	3.99	1.88	1.6	1.96	4.66	5.18	5.01	0.113333	1.57333	1.56667	1.79	2.31667	1.21	1.82333	1.63	4.4	1.81333	4.95
BMSK0001117		-	0	0	0	0	0	0	0	0	0	0	0	0	0	0	0	0	0	0	0	0	0	0	0	0	0	0	0	0	0	0	0	0	0	0	0	0	0	0	0	0	0	0	0	0
BMSK0001118	PROC	uncharacterized protein LOC110384825	0	0	0.09	0.1	0	0	0	0.1	0.2	0.3	0.19	0.1	0	0.1	0	0.09	0	0.09	0	0.08	0	0.26	0.26	0.08	0	0.28	0	0.18	0.43	0.09	0	0	0	0.03	0.033333	0.1	0.196667	0.033333	0.06	0.026667	0.2	0.093333	0.233333	0
BMSK0001119	Cdk5rap1	CDK5 regulatory subunit-associated protein 1	22.98	29.23	30.93	19.34	15.97	16.8	19.18	17.17	13.95	15.28	14.2	13.42	11.38	10.77	12.6	10.82	11.19	10.1	8.52	9.31	9.84	9.07	9.06	8.41	7.9	8.76	6.87	8.52	9.06	7.69	8.64	8.58	10.43	27.7133	17.37	16.7667	14.3	11.5833	10.7033	9.22333	8.84667	7.84333	8.42333	9.21667
BMSK0001120	RpS26	ribosomal protein S26	322.59	262.78	265.45	555.26	626.06	598.63	506.56	427.96	635.36	679.94	769.56	788.74	953.9	1008.61	880.92	950.02	918.86	967.26	1355.71	1410.39	1360.62	947.55	1031.42	1013.28	1485.93	1406.38	1474.65	969.66	940.22	952.34	1475.26	1361.34	1466.09	283.607	593.317	523.293	746.08	947.81	945.38	1375.57	997.417	1455.65	954.073	1434.23
BMSK0001121	PCNP	PEST proteolytic signal-containing nuclear protein	16.12	16.96	19.39	25.85	18.11	21.77	22.48	19.64	21.38	28.31	23.63	27.73	21.27	21.91	29.32	20.39	21.8	19.93	14.1	15.74	14.49	24.57	20.54	24.74	19.17	19.79	17.83	24.85	25.48	24.86	17.86	22.11	19.85	17.49	21.91	21.1667	26.5567	24.1667	20.7067	14.7767	23.2833	18.93	25.0633	19.94
BMSK0001122	ZFAND4	Ubiquitin family	72.18	62.77	59.59	38.43	55.38	67.07	56.06	101.56	44.87	35.58	47.64	32.79	85.22	101.35	63	75.01	81.02	71.9	125.74	110.87	120.19	45.67	32.7	20.66	59.52	64.86	62.13	19.08	33.57	21.75	44.02	43.04	41.53	64.8467	53.6267	67.4967	38.67	83.19	75.9767	118.933	33.01	62.17	24.8	42.8633
BMSK0001123	Zfand4	AN1-type zinc finger protein 4	67.77	64.77	60.53	74.43	78.92	81.74	99.65	93.86	80.98	96.42	96.78	92.99	134.71	142.93	131.4	109.96	108.95	110.01	113.59	116.35	115.26	103.5	100.94	95.07	107.8	103.5	100.73	77.39	83.77	82.59	58.66	57.75	58.59	64.3567	78.3633	91.4967	95.3967	136.347	109.64	115.067	99.8367	104.01	81.25	58.3333
BMSK0001124	Ipmk	inositol polyphosphate multikinase [Papilio xuthus]	26.86	27.02	25	20.78	15.9	18.35	20.28	18.24	18.2	26.3	20.68	26.06	20.02	21.48	24.18	24.19	23.35	22.4	18.57	18.4	21.06	32.31	31.57	34.21	24.28	24.22	23.83	37.4	35.66	37.87	26.05	26.45	27.97	26.2933	18.3433	18.9067	24.3467	21.8933	23.3133	19.3433	32.6967	24.11	36.9767	26.8233
BMSK0001125	HADH	3-hydroxyacyl-CoA dehydrogenase, C-terminal domain	0	0	0	3.13	4.53	9.57	0	1.33	2.84	0	0	5.64	6.46	0	3.31	0	0	0	0	2.76	0	0	0	0	2.64	0	6.87	0	0	0	9.89	5.69	4.15	0	5.74333	1.39	1.88	3.25667	0	0.92	0	3.17	0	6.57667
BMSK0001126	HADH	3-hydroxyacyl-CoA dehydrogenase	3.97	3.53	4.34	5.16	3.36	4.92	7.11	8.21	6.35	5.26	6.68	4.34	5.14	5.94	7.25	4.31	4.75	3.99	11.27	10.15	9.86	2.79	3.1	3.42	10.13	10.96	9.91	4.03	2.56	3.17	17.77	16.48	18.44	3.94667	4.48	7.22333	5.42667	6.11	4.35	10.4267	3.10333	10.3333	3.25333	17.5633
BMSK0001127	HADH	3-hydroxyacyl-CoA dehydrogenase	69.07	72.44	79.36	36.06	28.75	30.64	38.17	32.88	37.52	27.29	28.22	33.56	30.44	31.15	39.18	34.68	33.65	33.46	44.35	46.9	45.38	29.16	30.46	32.97	39.65	42.31	39.44	30.56	31.25	27.7	49.2	56.03	52.08	73.6233	31.8167	36.19	29.69	33.59	33.93	45.5433	30.8633	40.4667	29.8367	52.4367
BMSK0001128	e(y)1	transcription initiation factor TFIID subunit 9 [Amyelois transitella]	20.74	19.11	20.99	28.45	30.94	29.91	29.74	36.47	31.76	28.51	26.47	26.88	28.43	27.39	26.71	27.66	24.93	25.13	26.75	26.77	27.08	24.96	24.68	23.64	24.87	22.9	22.42	20.72	25.02	24.82	30.67	29.27	27.1	20.28	29.7667	32.6567	27.2867	27.51	25.9067	26.8667	24.4267	23.3967	23.52	29.0133
BMSK0001129	bsk	c-Jun NH2-terminal kinase isoform X2	75.56	65.14	60.46	80.02	99.94	94.52	89.05	99.38	89.5	79.54	84.35	73.98	70.63	70.67	65.18	57.73	52.1	55.77	59.5	60.11	63.32	52.65	51.51	51.75	67.01	67.09	65.23	44.04	40.47	45.33	61.26	54.15	54.94	67.0533	91.4933	92.6433	79.29	68.8267	55.2	60.9767	51.97	66.4433	43.28	56.7833
BMSK0001130	MAPK8	-	21.72	23.53	17.44	6.73	7.25	23.43	14.46	42.58	0	4.24	0	0	0	0	0	5.38	4.5	0	1.15	0	0	5.28	0	0	4.74	0	0	0	0	0	0	0	0	20.8967	12.47	19.0133	1.41333	0	3.29333	0.383333	1.76	1.58	0	0
BMSK0001131	lark	R binding protein 1-A	0	0	0	11.38	18.04	0	15.18	16.96	4.37	1.07	15.15	7.46	0	6.42	11.77	8.74	0.17	0	6.12	9.34	0	4.69	1.97	3.6	0	10.29	0	0	0	2.58	8.34	0.01	8.82	0	9.80667	12.17	7.89333	6.06333	2.97	5.15333	3.42	3.43	0.86	5.72333
BMSK0001132		R binding protein 1-C	337.76	298.99	271.06	890.77	1331.32	1138.63	902.19	999.08	921.2	717.9	847.58	735.35	862.44	817.09	703.5	400.34	412.66	440.44	635.71	644.15	628.86	419.24	441.02	403.66	693.13	664.08	705.64	409.55	383.71	405.66	742.08	617.05	627.89	302.603	1120.24	940.823	766.943	794.343	417.813	636.24	421.307	687.617	399.64	662.34
BMSK0001133		uncharacterized protein LOC110384828	0	0	0	0	0	0	0	0	0	0	0	0	0	0.63	0	0.6	0	0	0	0	0.56	2.25	0	0	0	0	0	0	0.54	0	0.52	0	0	0	0	0	0	0.21	0.2	0.186667	0.75	0	0.18	0.173333
BMSK0001134	Bmpr1b	bone morphogenetic protein receptor type-1B isoform X2 [Papilio machaon]	285.46	253.82	223.35	242.2	352.17	288.96	270.02	338.92	267.58	172.48	196.71	182.09	217.16	211.27	177.64	164.13	156.58	178.2	312.14	306.79	301.26	126.07	140.8	127.98	327.39	318.7	329.66	125.23	119.74	128.69	400.9	331.16	342.29	254.21	294.443	292.173	183.76	202.023	166.303	306.73	131.617	325.25	124.553	358.117
BMSK0001135		-	0	0	0	0	0	0	0	0	0	0	0	0	0	0	0	0	0	0	0	0	0	0	0	0	0	0	0	0	0	0	0	0	0	0	0	0	0	0	0	0	0	0	0	0
BMSK0001136		-	0	0	0	0	0	0	0	0	0	0	0	0	0	0	0	0	0	0	0	0	0	0	0	0	0	0	0	0	0	0	0	0	0	0	0	0	0	0	0	0	0	0	0	0
BMSK0001137		uncharacterized protein LOC105380908 [Plutella xylostella]	0	0	0	0	0	0.02	0	0	0	0	0	0	0	0	0.08	0	0	0	0.18	0	0	0	0	0	0.04	0	0	0	0	0	0	0	0	0	0.006667	0	0	0.026667	0	0.06	0	0.013333	0	0
BMSK0001138		-	0	0	0	2.29	4.83	2.28	13.66	2.16	2.85	1.84	3.69	2.82	5.04	4.39	5.1	6.15	3.2	4.68	0	0	0	0	1.69	0	0	2.35	0	2.17	1.72	0	3.94	2.77	1.4	0	3.13333	6.22333	2.78333	4.84333	4.67667	0	0.563333	0.783333	1.29667	2.70333
BMSK0001139	RpL34	ibosomal protein L34 isoform X1	1252.86	1262.53	1308.28	3149.1	2623.67	2524.02	2387.13	1656.75	2631.49	3848.25	3521.84	4046.48	4081.49	4269.68	4498.79	3728.69	3921.94	3808.13	3791.66	3870.2	3678.46	4011.75	4202.2	4581.61	4732.04	4808.07	4685.18	4204.87	4248.98	4161.43	4309.92	4696.27	4456.68	1274.56	2765.6	2225.12	3805.52	4283.32	3819.59	3780.11	4265.19	4741.76	4205.09	4487.62
BMSK0001140		uncharacterized protein LOC105841624 isoform X2	0	0	0	0.37	0	0	0	0	0.24	0	0	0	0	0	0	0.55	0	0	0	0	0	0.26	0.19	0.45	0	0	0	0.52	0	0.69	0	0.37	0	0	0.123333	0.08	0	0	0.183333	0	0.3	0	0.403333	0.123333
BMSK0001141	RIOK3	serine/threonine-protein kinase RIO3 [Papilio machaon]	76.71	76.25	80.16	61.14	49.31	55.63	57.15	52.72	51.49	58.33	54.29	59.78	46.46	44.78	56.65	50.3	51.72	50.33	26.27	25.72	29.27	63.78	58.6	57.06	34.9	35.8	34.95	80.83	84.39	79.32	25.51	30.58	29.51	77.7067	55.36	53.7867	57.4667	49.2967	50.7833	27.0867	59.8133	35.2167	81.5133	28.5333
BMSK0001142		uncharacterized protein LOC106116963 [Papilio xuthus]	12.18	15.77	17.58	13.3	8.57	11.44	12	11.15	12.17	9.03	8.03	8.26	8.1	7.44	9.12	8.74	8.1	7.25	8.86	8.91	9.21	7.42	6.45	7.05	8.81	11.31	9.77	6.62	7.18	6.37	11.14	13.33	12.33	15.1767	11.1033	11.7733	8.44	8.22	8.03	8.99333	6.97333	9.96333	6.72333	12.2667
BMSK0001143		-	0.14	0.36	0.32	2.57	1.42	1.37	4.83	2.19	2.4	3.34	2.25	0.95	2.22	1.87	1.35	3.66	1.34	0.85	1.5	1.91	2.29	1.26	1.54	1.18	1.81	1.68	1.87	0.86	1.08	1.53	1.76	1.55	2.4	0.273333	1.78667	3.14	2.18	1.81333	1.95	1.9	1.32667	1.78667	1.15667	1.90333
BMSK0001144	p115	general vesicular transport factor p115 [Amyelois transitella]	32.48	53.54	46.71	15.96	12.59	8.83	5.91	13.55	13.14	7.4	7.98	0	11.33	11.38	5.38	12.8	13.81	4.18	8.52	4.82	7.76	6.62	3.22	2.67	6.39	6.91	1.94	2.15	4.53	0.33	11.09	8.84	5.94	44.2433	12.46	10.8667	5.12667	9.36333	10.2633	7.03333	4.17	5.08	2.33667	8.62333
BMSK0001145		-	0.26	0	0	1.29	0.91	1.02	1.67	1.23	0.62	1.54	0.3	0.61	0.52	0.89	0.3	0.85	0.58	0	0.27	0.77	0.26	1.05	0.26	0	1.25	1.07	0.97	0.28	0	1.11	1.21	2.04	0.5	0.086667	1.07333	1.17333	0.816667	0.57	0.476667	0.433333	0.436667	1.09667	0.463333	1.25
BMSK0001146		-	68.91	67.27	68.17	51.5	57.66	60.07	65.41	76.65	60.8	44.42	41.77	45.56	41.74	38.07	35.96	37.43	33.55	36.38	50.77	50.51	44.97	32.05	38.55	33.43	32.56	31.31	34.41	41.38	39.03	41.06	48.19	44.7	42.51	68.1167	56.41	67.62	43.9167	38.59	35.7867	48.75	34.6767	32.76	40.49	45.1333
BMSK0001147	VTI1A	vesicle transport through interaction with t-S REs homolog 1A	60.98	72.61	86.7	37.87	30.48	35.82	46.46	36.17	38	30.31	25.34	26.41	21.7	19.95	28.82	23.42	23	21.92	18.93	19.27	19.62	18.54	17.99	19.56	16.8	15.33	15.04	16.49	18.38	16.82	18.41	18.54	17.61	73.43	34.7233	40.21	27.3533	23.49	22.78	19.2733	18.6967	15.7233	17.23	18.1867
BMSK0001148	PTPN13	tyrosine-protein phosphatase isoform X1	77.82	95.65	97.58	38.97	25.13	31.56	38.28	29.4	26.67	25.35	20.61	22.22	18.65	17.12	24.67	23.73	23.39	19.38	11.86	13.56	13.68	24.09	23.18	23.26	15.68	15.29	14.47	24.79	27.49	24.96	15.89	16.27	16.48	90.35	31.8867	31.45	22.7267	20.1467	22.1667	13.0333	23.51	15.1467	25.7467	16.2133
BMSK0001149	Hsp60A	60 kDa heat shock protein, mitochondrial	844.03	865.41	809.46	431.47	433.23	455.43	454.04	476.52	429.58	276.68	283.23	283.19	321.56	303.54	355.99	302.81	340.84	318.22	361.54	376.62	361.48	303.99	289.68	280.91	230.08	226.98	223.44	344.02	364.39	347.69	309.59	289.41	291.23	839.633	440.043	453.38	281.033	327.03	320.623	366.547	291.527	226.833	352.033	296.743
BMSK0001150	ADK2	adenosine kinase	50.55	50.63	50.45	100.83	76.42	85.52	96.14	84.01	87.09	97.66	85.37	93.2	104.37	98.68	121.26	137.74	133.22	137.28	95.98	89.89	97.8	164.47	141.64	138.34	70.18	70.86	69.34	162.95	169.7	157.32	56.67	71.35	65.07	50.5433	87.59	89.08	92.0767	108.103	136.08	94.5567	148.15	70.1267	163.323	64.3633
BMSK0001151	KAT6A	histone acetyltransferase KAT6A isoform X1	2.7	1.83	3.51	11.95	16.25	11.98	18.64	29.49	9.6	10.64	6.93	7.22	9.32	7.76	9.81	4.28	2.74	4.41	5.6	6.07	3.36	9.01	8.19	8.71	11.23	8.36	10.61	7.51	3.35	7.18	4.88	4.88	4.44	2.68	13.3933	19.2433	8.26333	8.96333	3.81	5.01	8.63667	10.0667	6.01333	4.73333
BMSK0001152		uncharacterized protein LOC110384829	127.29	136.71	141.01	81.53	110.73	97.11	139.55	140.27	88.25	57.87	64.02	49.08	56.99	55.7	46.25	55.72	54.64	53.57	56.46	50.26	55.73	37.95	33.77	28.97	44	45.75	42.06	32.32	36.17	39.49	71.16	47.37	53.95	135.003	96.4567	122.69	56.99	52.98	54.6433	54.15	33.5633	43.9367	35.9933	57.4933
BMSK0001153		F-box/LRR-repeat protein 15	21.84	22.37	21.8	12.13	9.3	11.82	14.41	12.35	11.59	12.68	11.01	11.31	9.15	7.18	11.37	8.84	9	8.36	6.26	6.73	8.04	8.2	9.11	9.54	7.64	8.39	7.29	10.37	10.82	10.91	8.27	9.34	8.87	22.0033	11.0833	12.7833	11.6667	9.23333	8.73333	7.01	8.95	7.77333	10.7	8.82667
BMSK0001154	CYP4V2	cytochrome P450, partial	0	0	0.16	0	0	0	0	0.17	0	0.18	0	0	0	0	0	0.16	0.5	0.15	0	0.15	0.15	0.45	0.3	0.15	0	0	0	0.16	0.59	0.63	0	0	0.14	0.053333	0	0.056667	0.06	0	0.27	0.1	0.3	0	0.46	0.046667
BMSK0001155	CYP94A2	Cytochrome P450	0	0	0	0	0	0	0	0	0	0	0	0	0	0	0	0	0	0	0	0	0	0	0	0	0	0	0	0	0	0	0	0	0	0	0	0	0	0	0	0	0	0	0	0
BMSK0001156		olfactory receptor 38	0.68	0.59	0.89	1.2	1.76	1.66	1.37	1.24	1.79	0.79	0.76	0.76	1.2	0.88	0.68	1.72	1.93	1.42	0.55	0.25	0.53	2.75	3.06	2.6	0.62	0.96	0.45	7.8	7.8	7.49	0.7	1.19	0.84	0.72	1.54	1.46667	0.77	0.92	1.69	0.443333	2.80333	0.676667	7.69667	0.91
BMSK0001157	Ascc2	activating signal cointegrator 1 complex subunit 2	100.18	95.53	91.37	66.25	69.92	71.19	69	78.95	72.48	42.54	42.37	40.16	42.41	39.1	37.9	38.41	39.08	35.96	33.27	34.94	33.21	34.82	33.19	32.97	26.04	29.3	27.62	34.42	35.09	37.43	41.16	36.43	33.57	95.6933	69.12	73.4767	41.69	39.8033	37.8167	33.8067	33.66	27.6533	35.6467	37.0533
BMSK0001158		uncharacterized protein LOC106134521 [Amyelois transitella]	28.28	30.47	33.13	18.64	10.63	14.64	14.68	11.78	14.58	16.06	13.91	14.03	14.32	13.38	17.74	12.73	14	13.57	12.69	10.11	11.29	14.23	12.82	17.69	13.9	13.69	12.22	13.68	14.62	12.78	15.58	19.58	17.2	30.6267	14.6367	13.68	14.6667	15.1467	13.4333	11.3633	14.9133	13.27	13.6933	17.4533
BMSK0001159	SamDC	S-adenosylmethionine decarboxylase proenzyme isoform X1	154.77	145.7	130.39	82.16	119	107.53	129.97	151.69	117.13	115.67	142.91	152.28	168.78	159	131.07	199.61	193.06	200.52	144.97	140.95	132.88	146.76	149.35	140.08	72.15	61.22	65.57	136.69	135.01	141.05	96.92	88.94	93.24	143.62	102.897	132.93	136.953	152.95	197.73	139.6	145.397	66.3133	137.583	93.0333
BMSK0001160	gatA	fatty-acid amide hydrolase 2-like isoform X1 [Papilio xuthus]	78.76	87.42	104	50.01	43.85	45.6	56.56	47.49	42.34	49.94	42.9	49.76	40.48	37.59	43.33	51.31	52.38	52.45	37.84	39.45	39.72	65.82	60.94	63.89	38.12	43.06	39.16	83.21	86.1	81.12	47.81	47.62	42.1	90.06	46.4867	48.7967	47.5333	40.4667	52.0467	39.0033	63.55	40.1133	83.4767	45.8433
BMSK0001161	gatA	fatty-acid amide hydrolase 2-like	6.32	7.02	6.9	41.11	53.67	48.53	43.61	60.82	45.07	47.91	63.39	59.22	82.53	84.57	78.15	255.51	244.97	236.82	146.28	145.26	133.33	371.02	355.49	343.37	121.78	117.31	120.8	550.15	519.69	527.09	72.99	84.72	80.37	6.74667	47.77	49.8333	56.84	81.75	245.767	141.623	356.627	119.963	532.31	79.36
BMSK0001162	Pgm	phosphoglucomutase [Amyelois transitella]	117.66	131.89	151.99	43.06	33.27	41.15	52.8	45.66	38.94	24.8	17.56	18.21	12.8	11.78	13.37	14.46	13.44	11.92	13.11	12.22	13.96	11.19	12.97	13.87	15.28	14.99	14.58	10.8	11.98	12.16	27.8	23.86	24.82	133.847	39.16	45.8	20.19	12.65	13.2733	13.0967	12.6767	14.95	11.6467	25.4933
BMSK0001163	slc38a9	sodium-coupled neutral amino acid transporter 9 homolog	11.35	12.73	12.21	2.5	2.23	2.48	2.88	2.85	1.92	0.53	0.38	0.43	0.2	0.29	0.24	0.46	0.2	0.25	0.17	0.09	0.08	0.05	0.27	0.26	0.24	0.29	0.32	0.1	0.07	0.1	0.71	0.3	0.21	12.0967	2.40333	2.55	0.446667	0.243333	0.303333	0.113333	0.193333	0.283333	0.09	0.406667
BMSK0001164	COX17	cytochrome c oxidase copper chaperone	96.49	97.72	104.6	110.19	82.16	107.82	90.05	75.21	102.33	118.67	99.72	102.99	88.79	98.56	124.82	96.32	103.01	84.55	56	53.82	66.02	96.19	84.25	86.78	49.33	51.58	51.13	90.97	116.75	99.35	40.11	58.5	52.28	99.6033	100.057	89.1967	107.127	104.057	94.6267	58.6133	89.0733	50.68	102.357	50.2967
BMSK0001165	BicC	protein bicaudal C homolog 1-A	305.69	280.4	273.51	34.51	38.89	37.8	62.78	61.86	40.59	7.14	6.52	4.19	2.28	1.65	1.5	9.63	7.12	1.36	0.8	0.5	1.32	0.87	6.29	9.34	0.87	0.77	0.81	0.54	0.42	1.18	10.66	0.3	1.03	286.533	37.0667	55.0767	5.95	1.81	6.03667	0.873333	5.5	0.816667	0.713333	3.99667
BMSK0001166		-	0	0	0	0	0	0	0	0	0	0	0	0	0	0	0	0	0	0	0	0	0	0	0	0	0	0	0	0	0	0	0	0	0	0	0	0	0	0	0	0	0	0	0	0
BMSK0001167		-	3.33	10.31	7.97	10.74	12.36	5.98	7.07	4.84	9.2	3.71	3.86	0.96	3.04	4.13	2.1	2.03	0.38	0.51	0	2.44	2.01	2.05	0	0.62	0.54	0.56	0.22	0	1.37	1.29	2.47	0.6	0	7.20333	9.69333	7.03667	2.84333	3.09	0.973333	1.48333	0.89	0.44	0.886667	1.02333
BMSK0001168	slc17a7	Major Facilitator Superfamily	9.65	12.39	13.96	6.95	4.57	7.28	7.09	7.6	4.67	3.89	2.04	1.33	3.44	2.59	2.46	1.47	0.59	1.11	0.64	0.64	0.43	1.58	1.26	0.52	1.79	1.88	0.87	0.96	1.53	1.35	1.57	0.59	0.75	12	6.26667	6.45333	2.42	2.83	1.05667	0.57	1.12	1.51333	1.28	0.97
BMSK0001169	SLC17A5	sialin [Papilio machaon]	5.65	5.84	7.83	7.44	5.27	6.37	3.85	5.07	4.44	6.06	4.06	3.87	3.69	2.66	3.47	1.89	2.39	1.66	1.86	1.17	1.56	4.07	3.29	3.29	3.23	2.9	2.34	3.89	4.08	3.55	2.11	3.04	2.56	6.44	6.36	4.45333	4.66333	3.27333	1.98	1.53	3.55	2.82333	3.84	2.57
BMSK0001170	ZUP1	zinc finger with UFM1-specific peptidase domain protein-like isoform X1	19.72	22.07	24.91	10.51	13.18	11.47	10.51	15.8	9.06	8.09	7.35	6.81	8.32	6.23	8.86	9.47	7.7	8.84	5.4	6.48	8.08	8.04	6.23	7.48	9.07	10.27	9.93	8.52	7.89	9.07	8.21	12.69	9.85	22.2333	11.72	11.79	7.41667	7.80333	8.67	6.65333	7.25	9.75667	8.49333	10.25
BMSK0001171		-	0	0	0	0	0	0.32	0	0	0	0	0	0	0	0	0	0	0	0	0	0	0.5	0	0	0	0	0.2	0	0.26	0	0	0	0	0.23	0	0.106667	0	0	0	0	0.166667	0	0.066667	0.086667	0.076667
BMSK0001172		uncharacterized protein LOC105841304	0	0	0	0	0	0.14	0.13	0.25	0	0	0.12	0	0	0	0	0	0.12	0	0	0	0	0	0.11	0	0	0.09	0	0	0	0	0	0	0.1	0	0.046667	0.126667	0.04	0	0.04	0	0.036667	0.03	0	0.033333
BMSK0001173		-	0	0	0	0	0	0	0	0	0	0	0	0	0.86	0	0	0	0	0	0	0	0	0	0	0	0	0	0	0	0	0	0	0	0	0	0	0	0	0.286667	0	0	0	0	0	0
BMSK0001174		uncharacterized protein LOC110384836	0	0.08	0	0.19	0	0	0	0	0	0	0	0	0	0.18	0	0	0	0	0	0	0	0	0	0	0	0	0	0	0	0	0	0	0	0.026667	0.063333	0	0	0.06	0	0	0	0	0	0
BMSK0001175		-	0.07	0.21	0.15	0	0	0	0	0	0	0	0	0	0	0	0	0	0	0	0	0	0	0	0	0.07	0	0	0	0	0	0	0	0	0	0.143333	0	0	0	0	0	0	0.023333	0	0	0
BMSK0001176		aquaporin-12	0	0	1.22	0.69	0	0	0	0	0	0.65	0	0	0	0	0	0	0	0	0	0	0	0	0	0	0.52	0	0	0	0.52	0	0.5	0.52	0	0.406667	0.23	0	0.216667	0	0	0	0	0.173333	0.173333	0.34
BMSK0001177		espin	133.06	118.58	74.83	18.35	24.28	23.69	12.29	44.35	31.34	10.27	10.22	11.86	11.79	10.83	8.8	9.52	7	4.99	0.95	1.66	0.93	5.14	8.94	8.41	0.9	1.53	1.05	4.95	4.78	5.6	2.62	0.04	0.53	108.823	22.1067	29.3267	10.7833	10.4733	7.17	1.18	7.49667	1.16	5.11	1.06333
BMSK0001178		espin	168.75	158.73	162.36	39.69	51.09	49.45	56.69	48.84	40.62	8.93	8.54	8.41	6.95	6	4.44	8.27	6.87	6.66	1.78	1.1	1.39	3.75	9.15	6.8	1.24	0.16	0.98	3.33	3.25	2.58	3.88	0.62	0.43	163.28	46.7433	48.7167	8.62667	5.79667	7.26667	1.42333	6.56667	0.793333	3.05333	1.64333
BMSK0001179		espin	1.22	0.74	1.01	2.54	3.42	3.18	3.59	4.83	2.74	4.99	8.74	4.95	7.97	9.56	5.81	6.4	6.2	5.26	0.99	1.22	1.18	3.95	3.04	2.85	1.43	0.85	0.96	2.31	2.77	4.04	0.75	0.45	0.6	0.99	3.04667	3.72	6.22667	7.78	5.95333	1.13	3.28	1.08	3.04	0.6
BMSK0001180		-	0	0	0	0	0	0	0	0	0	0	0	0	0	0	0	0	0	0	0	0	0	0	0	0	0	0	0	0	0	0	0	0	0	0	0	0	0	0	0	0	0	0	0	0
BMSK0001181		ornithine decarboxylase antizyme	0	0	0	1.55	0.76	0.48	0.9	0.88	0.64	2.75	1.32	2.69	2.01	1.95	1.77	1.69	0.3	1.35	1.06	0.19	0.93	1.35	1.24	0.84	1.64	1.08	1.05	1.32	2.5	2.25	0.42	0.96	0.43	0	0.93	0.806667	2.25333	1.91	1.11333	0.726667	1.14333	1.25667	2.02333	0.603333
BMSK0001182		-	0	0	0	0	0	0	0	0	0	0	0	0	0	0	0	0	0	0	0	0	0	0	0	0	0	0	0	0	0	0	0	0	0	0	0	0	0	0	0	0	0	0	0	0
BMSK0001183	TBC1D31	TBC1 domain family member 31	0	0	0	0	0	0	0	0	0	4.8	2.85	3.28	5.88	5.56	9.84	4.47	3.8	5.54	3.21	3.83	3.8	10.14	3.82	3.29	4.89	5.31	4.55	13.43	13.64	11.26	1.3	4.94	5.41	0	0	0	3.64333	7.09333	4.60333	3.61333	5.75	4.91667	12.7767	3.88333
BMSK0001184		uncharacterized protein LOC106143327 [Amyelois transitella]	97.59	94.65	96.88	24.65	19.66	22.94	28.71	24.47	24.68	8.89	7.32	7	2.98	2.85	4.51	7.44	7.2	3.23	1.82	1.24	1.64	3.39	7.43	8.56	1.98	1.24	1.33	4.2	2.63	3.34	4.25	1.38	1.92	96.3733	22.4167	25.9533	7.73667	3.44667	5.95667	1.56667	6.46	1.51667	3.39	2.51667
BMSK0001185	psmc2	26S protease regulatory subunit 7	126.56	142.57	148.2	182.61	195.55	191.39	231.3	244.43	189.34	167.7	178.6	165.51	182.57	187.08	170.61	153.91	158.8	161.79	166.54	167.83	163.29	153.73	145.11	143.57	140.85	145.63	143.24	142.01	155.08	157.39	151.15	152.87	149.8	139.11	189.85	221.69	170.603	180.087	158.167	165.887	147.47	143.24	151.493	151.273
BMSK0001186	GMPS	GMP synthase [glutamine-hydrolyzing]	295.09	287.1	271.97	128.47	171.2	151.93	167.89	190.48	142.15	103.05	126.66	106.74	126.65	120.92	101.1	110.88	100.59	108.71	128.83	128.56	122.27	107.09	107.47	99.2	121.22	112.87	121.02	109.03	106.67	110.15	127.19	100.5	100.02	284.72	150.533	166.84	112.15	116.223	106.727	126.553	104.587	118.37	108.617	109.237
BMSK0001187	Mcm10	protein MCM10 homolog isoform X1	0	0	0	0	0	0.16	0	0	0	0	0	0	0	0	0	0	0	0	0	0	0	0	0	0	0	0	0	0	0	0	0	0	0	0	0.053333	0	0	0	0	0	0	0	0	0
BMSK0001188		protein phosphatase 1 regulatory subunit 7 isoform X3	44.49	53.14	63.75	56.34	32.41	42.15	49.98	35.79	38.62	42.59	32.97	35.41	31.65	29.93	44.03	30.21	29.48	26.15	21.06	21.46	24.44	30.13	28.17	28.58	22.45	23.41	20.03	28.23	29	25.01	18.12	22.48	21.8	53.7933	43.6333	41.4633	36.99	35.2033	28.6133	22.32	28.96	21.9633	27.4133	20.8
BMSK0001189	FAH	fumarylacetoacetase	752.59	652.95	577.47	270.22	348.3	343.94	322.19	390.9	330.76	245.19	276.03	260.13	300.46	292.84	251.64	358.03	362.82	356.3	358.74	367.29	360.88	337	342.79	344.02	366.66	406.03	390.19	295.16	282.62	293.56	646.42	565.2	588.69	661.003	320.82	347.95	260.45	281.647	359.05	362.303	341.27	387.627	290.447	600.103
BMSK0001190		zinc finger protein 141-like isoform X2	24.07	31.4	28.68	43.96	35.19	40.44	45.99	40.25	39.35	65.71	57.98	54.84	41.99	38.81	43.3	47.55	46.24	47.42	21.66	24.54	22.13	56.54	46.68	49.2	25.51	25.1	23.54	58.34	59.55	56.41	21.13	24.53	21.85	28.05	39.8633	41.8633	59.51	41.3667	47.07	22.7767	50.8067	24.7167	58.1	22.5033
BMSK0001191		zinc finger protein 615 isoform X4	20.47	25.29	31.14	25.87	17.75	21.63	20.86	17.75	17.47	25.49	18.22	24.14	16.9	14.23	20.75	18.11	17.05	16.18	7.2	9.24	9.14	25.54	24.41	25.09	12.78	13.23	11.31	31.06	34.83	32.09	11.14	12.41	13.2	25.6333	21.75	18.6933	22.6167	17.2933	17.1133	8.52667	25.0133	12.44	32.66	12.25
BMSK0001192		zinc finger protein 567-like isoform X4	120.28	115.88	107.58	67.21	94.47	81.32	91.63	110.12	82.9	45.2	54.25	53.97	54.2	51.23	43.31	50.03	47.92	49.08	53.79	53.91	53.61	36.99	39.1	35.84	39.4	36.97	38.09	34.76	36.11	35.09	50.55	42.71	42.62	114.58	81	94.8833	51.14	49.58	49.01	53.77	37.31	38.1533	35.32	45.2933
BMSK0001193		sex determination protein fruitless-like isoform X3	17.29	20.29	20.81	17.9	13.66	16.14	18.12	15.4	13.27	11.34	7.47	5.99	6.06	6.47	8.04	5.37	4.5	4.42	4.37	3.41	3.92	6.18	4.19	3.86	5.44	5.21	4.36	3.8	4.05	4.02	4.88	4.55	5.11	19.4633	15.9	15.5967	8.26667	6.85667	4.76333	3.9	4.74333	5.00333	3.95667	4.84667
BMSK0001194	bab2	BTB/POZ domain	0.84	1.05	0.23	0.44	0.61	1.31	1.03	0.9	0.24	0.22	0.2	0.4	0.21	0	0	0.61	0	0	0	0.37	0	0.2	0.82	0	0	0.17	0	0	0	0	0	0.15	0.18	0.706667	0.786667	0.723333	0.273333	0.07	0.203333	0.123333	0.34	0.056667	0	0.11
BMSK0001195	Inos	inositol-3-phosphate synthase [Amyelois transitella]	77.53	71.08	68.29	55.46	62.64	63.89	74.05	73.42	63.32	49.19	46.25	43.01	46.87	44.96	44.27	46.04	43.97	48.12	44.89	43.52	48.18	50.24	45.63	43.6	47.9	52.05	48.56	47.92	50.11	53.6	71.84	61.29	59.38	72.3	60.6633	70.2633	46.15	45.3667	46.0433	45.53	46.49	49.5033	50.5433	64.17
BMSK0001196		-	8.71	8.99	10.76	17.94	14.61	16	19.55	16.36	14.09	19.32	16.15	15.07	14.1	11.93	17.44	10.47	10.31	9.96	8.73	8.74	10.51	10.68	10.17	9.76	12.17	12.18	11.33	10.18	10.65	10.49	10.32	11.33	10.07	9.48667	16.1833	16.6667	16.8467	14.49	10.2467	9.32667	10.2033	11.8933	10.44	10.5733
BMSK0001197		-	0	0	0	0	0	0	0	0	0	0	0	0	0	0	0	0	0	0	0	0	0	0	0	0	0	0	0	0	0	0	0	0	0	0	0	0	0	0	0	0	0	0	0	0
BMSK0001198		uncharacterized protein LOC101746480	0.15	0	0.51	0	0.18	0.41	0	0.18	0	0.18	0	0	0.15	0.18	0	0	0	0	0	0.15	0.32	0.16	0.47	0.15	0	0.13	0.15	0	0	0.33	0.15	0.15	0	0.22	0.196667	0.06	0.06	0.11	0	0.156667	0.26	0.093333	0.11	0.1
BMSK0001199		-	0	0	0	0	0	0	0	0	0	0	0	0	0	0	0	0	0	0	0	0	0	0	0	0	0	0	0	0	0	0	0	0	0	0	0	0	0	0	0	0	0	0	0	0
BMSK0001200		-	5.71	6.9	7.99	1.33	1.04	1.18	1.37	1.64	0.71	0.24	0.23	0.23	0.2	0.23	0.23	0.89	0.34	0.52	0.11	0	0.31	0.51	0.41	0.5	0.59	0	0.29	0.32	0.1	0.32	0.19	0.3	0.29	6.86667	1.18333	1.24	0.233333	0.22	0.583333	0.14	0.473333	0.293333	0.246667	0.26
BMSK0001201		-	9.39	0	0	0	0	0	0	0	0	0	0	0	0	0	0	0	0	0	0	0	0	0	0	0	0	0	0	0	0	0	0	0	0	3.13	0	0	0	0	0	0	0	0	0	0
BMSK0001202	aPKC	atypical protein kinase C	0	0	0	0	0	0	0	0	0	0	0	0	0	1.34	0	2.05	0	0	1.25	0	0	0	0	0	0	0	0	0	0	0	0	0	0	0	0	0	0	0.446667	0.683333	0.416667	0	0	0	0
BMSK0001203		uncharacterized protein LOC101743030	0.17	0.14	0.06	8.09	8.24	7.62	11.38	14.02	9.57	8.88	6.68	8.22	8.62	8.06	7.78	7.06	7.71	8.47	6.6	5.36	5.81	6.55	6.64	6.46	4.04	4.87	5.4	5.54	4.56	6.55	7.03	7.5	5.68	0.123333	7.98333	11.6567	7.92667	8.15333	7.74667	5.92333	6.55	4.77	5.55	6.73667
BMSK0001204	CAPZB	F-actin capping protein beta subunit	48.04	54.62	61.9	62.91	51.62	54.35	64.98	59.11	51.65	39.34	38.39	39.48	36.21	36.51	45.02	29.21	32.25	31.41	41.09	40.5	41.16	24.49	25.82	26.24	32.26	34.3	33.3	22.06	22.61	21.48	41.17	40.85	39.5	54.8533	56.2933	58.58	39.07	39.2467	30.9567	40.9167	25.5167	33.2867	22.05	40.5067
BMSK0001205		daxx	19.73	24.2	30.28	10.74	6.75	9.04	11.46	9.31	8.49	7.58	5.01	6.52	5.17	4.33	8.42	6.49	6.11	5.28	3.89	3.42	4.32	5.24	7.09	6.29	4.83	5.15	4.36	5.99	6.32	6.15	5.26	4.89	5.56	24.7367	8.84333	9.75333	6.37	5.97333	5.96	3.87667	6.20667	4.78	6.15333	5.23667
BMSK0001206	eIF-5A	eukaryotic translation initiation factor 5A	305.56	297.07	299.4	454.44	407.63	427.23	453.72	506.85	452.53	445.48	388.71	385.95	336.81	323.9	340.41	281.86	274.75	276.85	287.97	287.22	291.99	311.29	285.55	312.15	303.11	321.83	305.34	295.31	315.34	307.39	334.72	367.21	364.97	300.677	429.767	471.033	406.713	333.707	277.82	289.06	302.997	310.093	306.013	355.633
BMSK0001207	DRGX	Homeodomain	0	0	0	0	0	0	0	0	0	0	0	0	0	0	0	0	0	0	0	0	0	0	0	0	0	0	0	0	0	0	0	0	0	0	0	0	0	0	0	0	0	0	0	0
BMSK0001208		hypothetical protein KGM 16069 [Danaus plexippus]	0	0	8.45	0	0	0	0	0	0	0	0	0	0	0	0	0	0	0	0	0	0	0	0	0	0	0	0	0	0	0	0	0	0	2.81667	0	0	0	0	0	0	0	0	0	0
BMSK0001209	chtf18	chromosome transmission fidelity protein 18 homolog [Papilio xuthus]	34.46	38.28	46.15	30.26	23.15	27.52	34.48	30.15	24.36	25.38	20.41	21.93	21.09	17.58	24.16	20.22	20.99	21.1	16.82	17.6	17.65	21.59	19.19	20.33	16.14	16.17	13.33	20.72	23.2	21.6	16.32	16.13	16.3	39.63	26.9767	29.6633	22.5733	20.9433	20.77	17.3567	20.37	15.2133	21.84	16.25
BMSK0001210	CDK5R1	cyclin-dependent kinase 5 activator 1	0.02	0.02	0	0	0.24	0.07	0.21	0.04	0.24	0.22	0.15	0.04	0.02	0.29	0.22	1.89	1.86	3.47	2.65	5.02	6.18	3.64	2.44	4.9	5.94	8.31	7.25	11.37	11.58	10.11	10.49	10.5	8.05	0.013333	0.103333	0.163333	0.136667	0.176667	2.40667	4.61667	3.66	7.16667	11.02	9.68
BMSK0001211	EIF4EBP2	eukaryotic translation initiation factor 4E-binding protein 2	43.32	47.03	50.16	38.75	27.35	28.55	21.11	19.92	18.79	24.96	22.57	25.8	21.54	21.64	30.27	30.83	34.89	32.24	45.55	50.06	46.85	44.85	42.75	46.61	41.41	39.63	38.67	49.18	51.8	48.22	22.72	27.76	26.51	46.8367	31.55	19.94	24.4433	24.4833	32.6533	47.4867	44.7367	39.9033	49.7333	25.6633
BMSK0001212		uncharacterized protein LOC101737106	17.49	22.83	26.78	19.43	12.19	14.55	18.19	15.9	12.38	14.61	10.39	9.45	8.67	8.22	11.49	7.87	6.66	6.51	5.65	5.17	6.49	8.28	7	7.55	7.24	7.59	7.18	7.09	7.46	7.72	8.79	9.1	9.34	22.3667	15.39	15.49	11.4833	9.46	7.01333	5.77	7.61	7.33667	7.42333	9.07667
BMSK0001213		uncharacterized protein LOC101741006, partial	2.03	2.86	1.5	0.86	0	0.89	1.83	0	0	0.8	0	0	0	0.74	0	0	0	0	0	0	0	0	0.64	0	0	0.53	0.6	0	0	0	0	0	0	2.13	0.583333	0.61	0.266667	0.246667	0	0	0.213333	0.376667	0	0
BMSK0001214	PAPI	tudor and KH domain-containing protein homolog	21.81	23.26	28.56	13.91	9.61	11.62	16.82	14.66	12.13	10.88	9.72	10.11	8.38	7.2	9.84	10.42	7.16	7.25	7.68	7.56	8.12	8.42	7.99	7.59	8.34	8.15	6.8	8.19	7.83	8.57	8.33	9.02	8.56	24.5433	11.7133	14.5367	10.2367	8.47333	8.27667	7.78667	8	7.76333	8.19667	8.63667
BMSK0001215		uncharacterized protein LOC101737397	0.05	0.02	0.21	8.77	7.27	0.43	27.14	10.06	11.07	12.99	8.83	6.56	0.23	20.12	20.38	0.25	15.79	23.13	24.76	0.05	9.54	11.58	18.21	12.82	20.95	37.76	16.93	34.93	10.55	22.4	0	29.95	0.03	0.093333	5.49	16.09	9.46	13.5767	13.0567	11.45	14.2033	25.2133	22.6267	9.99333
BMSK0001216		uncharacterized protein LOC101741433	3.04	5.35	6.57	3.39	1.85	2.21	2.95	3.42	2.39	2.58	1.87	1.29	1.01	0.89	1.67	1.76	1.36	1.61	0.89	0.52	1.16	2.4	1.54	1.65	1.16	1.19	0.83	1.78	2.16	1.99	1.3	1.1	1.11	4.98667	2.48333	2.92	1.91333	1.19	1.57667	0.856667	1.86333	1.06	1.97667	1.17
BMSK0001217	Nsun4	5-methylcytosine rR methyltransferase NSUN4	33.6	27.9	29.11	38.92	42.46	48.55	48.47	53.97	47.86	43.83	45.58	43.7	45.22	49.71	39.29	39.74	43.15	40.9	33.92	36.29	35.53	44	40.94	41	31.89	33.95	30.99	47.24	52.12	49.06	32.79	33.07	35.45	30.2033	43.31	50.1	44.37	44.74	41.2633	35.2467	41.98	32.2767	49.4733	33.77
BMSK0001218		-	0	0	0	0	0	0	0	0	0	0	0	0	0	0	0	0	0	0	0	0	0	0	0	0	0	0	0	0	0	0	0	0	0	0	0	0	0	0	0	0	0	0	0	0
BMSK0001219	SLC17A5	sialin isoform X1	0.68	0.51	0.76	14.49	14.4	12.99	10.06	12.97	10.84	19.7	16.78	15.18	7.63	8.85	8.98	9.66	9.5	9.68	36.7	37.05	39.38	6.5	6.31	6.34	36.14	32.52	30.6	6.68	7.28	7.63	14.86	16.67	14.46	0.65	13.96	11.29	17.22	8.48667	9.61333	37.71	6.38333	33.0867	7.19667	15.33
BMSK0001220		-	0	0	0	0	0	0	0	0	0	0	0	0	0	0	0	0	0	0	0	0	0	0	0	0	0	0	0	0	0	0	0	0	0	0	0	0	0	0	0	0	0	0	0	0
BMSK0001221	SLC25A16	XP 004926325.1 graves disease carrier protein isoform X1	11.7	13.05	16.39	17.79	11.64	15.47	15.64	12.6	12.43	17.36	13.79	15.84	8.56	8.74	12.14	7.29	7.23	7.21	5.94	5.59	5.98	7.14	6.49	6.5	7.89	7.74	6.7	7.33	7.53	7.81	7.03	7.94	7.35	13.7133	14.9667	13.5567	15.6633	9.81333	7.24333	5.83667	6.71	7.44333	7.55667	7.44
BMSK0001222	Glut1	XP 021203746.1 glucose transporter type 1 isoform X2	16.63	20.13	21.23	8.89	7.96	9.31	10.28	10.2	8.2	7.01	6.21	5.87	5.69	6.01	6.58	6.6	5.66	5.42	4.44	4.25	4.89	5.32	4.81	4.76	4.9	4.97	4.44	5.5	5.24	5.76	5.6	4.14	4.54	19.33	8.72	9.56	6.36333	6.09333	5.89333	4.52667	4.96333	4.77	5.5	4.76
BMSK0001223	PPP2CB	serine/threonine-protein phosphatase 2A catalytic subunit beta isoform isoform X1 [Papilio polytes]	307.07	327.68	319.47	343.15	371.74	353.34	363.5	441.02	361.32	296.2	307.94	281.89	288.52	290.88	250.34	247.43	238.94	247.27	276.9	267.19	278.52	223.01	224.56	218.72	258.05	267.29	267.02	188.55	196.07	199.4	329.44	293.85	301.31	318.073	356.077	388.613	295.343	276.58	244.547	274.203	222.097	264.12	194.673	308.2
BMSK0001224	Rack1	AEH16566.1 receptor for activated protein kinase C	2169.12	1927.25	1666.9	1938.18	2186.62	2028.89	1808.27	2254.7	2127.07	1775.55	1925.53	1899.04	2276.08	2373.09	2011.32	2688.02	2655.33	2689.35	3212.54	3261.8	3114.4	2854.93	3014.25	2906.49	3568.06	3650.25	3694.74	2912.14	2774.64	2847.44	3874.04	3611.57	3777.46	1921.09	2051.23	2063.35	1866.71	2220.16	2677.57	3196.25	2925.22	3637.68	2844.74	3754.36
BMSK0001225	Wasf3	wiskott-Aldrich syndrome protein family member 2	0	0	0	8.31	3.07	8.64	0	10.06	0.01	12.69	5.6	0	3.85	1.63	3.75	5.31	6.14	4.8	3.77	3.97	5.86	5.97	2.79	2.68	0	0	9.41	6.01	5.66	0	0	4.93	6.32	0	6.67333	3.35667	6.09667	3.07667	5.41667	4.53333	3.81333	3.13667	3.89	3.75
BMSK0001226		serine/arginine repetitive matrix protein 1-like [Papilio xuthus]	88.32	97.53	104.28	78.32	78.28	79.3	90.28	76.98	67.81	44.67	45.28	49.83	38.34	38.64	41.86	28.37	27.56	28.19	33.99	33.55	35.42	28.86	28.49	29.17	41.17	43.76	31.96	24.49	26.42	33.98	41.35	36.51	32.44	96.71	78.6333	78.3567	46.5933	39.6133	28.04	34.32	28.84	38.9633	28.2967	36.7667
BMSK0001227	ING5	XP 004926299.1 inhibitor of growth protein 5	40.88	48.4	54.45	22.41	16.99	18.32	23.47	18.67	19.09	18.5	14.15	15.49	10.73	10.62	15.08	11.62	12.89	11.04	10.6	10.38	11.76	8.49	8.6	10.24	9.36	9.63	7.97	9.71	9.41	9.61	11.87	13.69	12.12	47.91	19.24	20.41	16.0467	12.1433	11.85	10.9133	9.11	8.98667	9.57667	12.56
BMSK0001228	Ldlrap1	low density lipoprotein receptor adapter protein 1-like [Papilio polytes]	0.06	0.03	0	0.12	0.04	0.08	0	0.04	0.17	0.04	0.14	0.17	0.06	0.07	0.07	0	0.07	0.2	0	0.03	0.07	0.03	0.03	0.13	0.17	0.03	0.03	0.1	0.06	0.11	0.07	0.19	0	0.03	0.08	0.07	0.116667	0.066667	0.09	0.033333	0.063333	0.076667	0.09	0.086667
BMSK0001229		lysozyme-like [Amyelois transitella]	0.45	1.39	0.99	0.92	1.23	0.79	0.76	0.35	0.54	0.9	1.38	1.23	0.45	0.34	1.05	0.17	0.52	0.47	0.48	0.15	0	1.54	1.53	1.05	0	0	0.29	0.65	0.91	1.29	0.43	0.3	0.87	0.943333	0.98	0.55	1.17	0.613333	0.386667	0.21	1.37333	0.096667	0.95	0.533333
BMSK0001230	ccdc47	coiled-coil domain-containing protein 47 isoform X2	186.44	171.75	186.24	120.07	134.83	134.65	141.8	123.1	137.86	77.12	84.96	76.21	66.91	62.87	62.65	54.4	52.53	52.69	41.74	40.46	42.22	47.94	45.58	47.68	32.7	32.95	32.38	45.06	48.36	48.28	45.75	35.8	41.19	181.477	129.85	134.253	79.43	64.1433	53.2067	41.4733	47.0667	32.6767	47.2333	40.9133
BMSK0001231		uncharacterized protein LOC106143356 [Amyelois transitella]	36.35	43.91	45.45	36.05	22.96	26.08	28.97	26.92	27.13	35.63	27.95	33.09	28.9	26.77	39.15	28.36	33.4	30.95	24.88	29.39	29.55	36.16	32.26	36.74	28.84	27.23	28.2	35.14	36.32	31.06	24.26	30.93	29.48	41.9033	28.3633	27.6733	32.2233	31.6067	30.9033	27.94	35.0533	28.09	34.1733	28.2233
BMSK0001232		sperm flagellar protein 2-like	0.09	0.11	0.1	0.04	0.02	0	0.05	0.04	0.04	0	0	0	0.02	0	0	0.04	0.02	0.04	0	0	0	0	0.04	0	0.02	0	0	0.04	0.02	0	0	0	0	0.1	0.02	0.043333	0	0.006667	0.033333	0	0.013333	0.006667	0.02	0
BMSK0001233	bre-4	glycosyltransferase isoform X1	18.78	24.25	29.71	8.24	7.14	6.61	12.71	9.48	5.46	4.79	3.69	1.66	21.52	1.88	3.29	2.99	25.82	2.36	1.67	1.19	1.68	21.68	1.56	1.82	4.09	2.11	2.08	1.68	17.14	1.16	3.2	2.36	2.67	24.2467	7.33	9.21667	3.38	8.89667	10.39	1.51333	8.35333	2.76	6.66	2.74333
BMSK0001234		vacuolar protein sorting-associated protein 11 homolog, partial	21.59	21.89	20.21	50.07	58.28	48.32	65.02	71.09	51.84	56.77	60.36	62.81	61.26	60.22	57.67	37.64	38.7	38.91	47.64	46.3	45.73	30.35	26.34	32.37	42.79	35.55	37.33	22.02	28.3	26.25	24.8	23.5	20.77	21.23	52.2233	62.65	59.98	59.7167	38.4167	46.5567	29.6867	38.5567	25.5233	23.0233
BMSK0001235	unc-104	kinesin-like protein unc-104 isoform X4	11.73	10.63	11.65	10.91	9.46	9.05	10.51	10.22	10.12	8.82	8.85	9.31	9.19	9.54	8.58	6.17	5.86	5.77	7.67	6.64	8.75	5.75	5.41	5.16	7.7	7.53	7.66	5.66	5.6	6.44	5.98	5.83	5.4	11.3367	9.80667	10.2833	8.99333	9.10333	5.93333	7.68667	5.44	7.63	5.9	5.73667
BMSK0001236	unc-104	kinesin-like protein unc-104 isoform X1	0	0	0	0	0	0	0	0	0	0	0	0	0	0	0	0	0	0	0	0	0	0	0	0	0	0	0	0	0	0	0	0	0	0	0	0	0	0	0	0	0	0	0	0
BMSK0001237		-	6.55	6.87	0	0	0	17.39	0	0	7.83	0	7.36	15.06	5.7	6.23	6.54	5.79	0	0	0	0	5.42	0	5.27	0	5.43	0	0	0	4.96	5.56	0	10.2	10.55	4.47333	5.79667	2.61	7.47333	6.15667	1.93	1.80667	1.75667	1.81	3.50667	6.91667
BMSK0001238	unc-104	KWMTBOMO01168	0	0	0	0	0	0	0	0	0	0	0	0	0	0	0	0	0	0	0	0	0	0	0	0	0	0	0	0	0	0	0	0	0	0	0	0	0	0	0	0	0	0	0	0
BMSK0001239	Sod2	Mn superoxide dismutase	377.61	349.49	318.81	309.63	339.1	318.52	293.24	320.37	345.58	234.35	262.27	244.02	196.52	172.5	183.29	155.7	162.14	154.03	123.23	119.38	115.45	143.46	143.59	133.57	105.27	97.1	102.67	144.31	137.96	139.93	113.77	109.92	111.74	348.637	322.417	319.73	246.88	184.103	157.29	119.353	140.207	101.68	140.733	111.81
BMSK0001240	Rim2	solute carrier family 25 member 36-A [Amyelois transitella]	18.84	19.06	20.18	91.78	75.52	79.9	64.98	64.07	58.15	83.42	75.13	74.91	45.64	46.05	60.12	40.94	41.96	43.35	12.03	12.72	14.26	53.58	45.53	49.73	25.86	25.68	23.59	61.59	66.76	62.57	9.06	10.39	9.66	19.36	82.4	62.4	77.82	50.6033	42.0833	13.0033	49.6133	25.0433	63.64	9.70333
BMSK0001241		tail-anchored protein insertion receptor WRB-like [Papilio polytes]	26.41	31.76	36.7	0	0	0.78	1.09	0	1.02	0	0	0	0	0	0	1.35	2.66	0.01	3.2	2.45	3.46	0	0	0.11	0	0	0.63	0	0	0	4.45	5.31	5.13	31.6233	0.26	0.703333	0	0	1.34	3.03667	0.036667	0.21	0	4.96333
BMSK0001242		glutathione S-transferase C-terminal domain-containing protein homolog	1.01	1.75	2.5	16.01	3.03	7.44	7.68	3.47	7.59	12.79	7.96	7.83	9.44	9.03	18.92	5.91	7.44	7.32	4.48	4.11	6.08	5.41	3.35	4.78	4.02	5	4.72	5.01	5.96	3.83	2.23	5.53	5.9	1.75333	8.82667	6.24667	9.52667	12.4633	6.89	4.89	4.51333	4.58	4.93333	4.55333
BMSK0001243	GBE1	1,4-alpha-glucan-branching enzyme	357.11	378.21	376.56	67.43	75.24	82.55	94.55	112.02	79.05	16.2	15.68	16.35	13.83	13.11	13.46	25.83	20.38	13.75	19.28	21.58	21.14	13.07	22.79	18.91	20.14	19.75	20.39	12.73	13.81	14.77	40.71	25.12	25.76	370.627	75.0733	95.2067	16.0767	13.4667	19.9867	20.6667	18.2567	20.0933	13.77	30.53
BMSK0001244	mRpL41	ABD36234.2 mitochondrial ribosomal protein L41	0	0	0	0	0	0	0	0	0	18.68	12.48	8.73	19.7	19.26	29.31	11.37	6.48	13.17	16.31	20.14	18.41	14.85	10.94	11.57	17.15	20.82	18.71	12.52	16.56	14.95	10.35	33.25	30.25	0	0	0	13.2967	22.7567	10.34	18.2867	12.4533	18.8933	14.6767	24.6167
BMSK0001245		6-phosphofructo-2-kinase/fructose-2,6-bisphosphatase isoform X2	190.87	182.12	162.29	54.02	65.9	64.17	70.48	84.89	56.32	31.17	26.34	24.51	21.64	24.65	20.77	17.75	16.06	18.87	17.89	14.7	21.01	12.69	13.58	13.32	29.95	34.14	30.93	8.92	10.43	10.7	39.37	29.55	27.63	178.427	61.3633	70.5633	27.34	22.3533	17.56	17.8667	13.1967	31.6733	10.0167	32.1833
BMSK0001246		-	0	0	0	0	0	0	0	0	0	0	0	0	0	0	7.86	0	0	0	0	0	0	0	0	0	0	0	0	0	0	0	0	0	0	0	0	0	0	2.62	0	0	0	0	0	0
BMSK0001247	TDH3	uncharacterized protein LOC101742449, partial	30.32	45.01	107.05	0.27	19.71	20.69	48.01	0.2	31.64	34.68	17.11	0.66	0.63	1.06	41.78	14.04	36.29	16.25	28.72	26.18	45.53	14.74	34.98	0.65	0.39	11.52	31.64	24.64	33.4	0.85	15.14	26.47	22.63	60.7933	13.5567	26.6167	17.4833	14.49	22.1933	33.4767	16.79	14.5167	19.63	21.4133
BMSK0001248	plcxd1	PI-PLC X domain-containing protein 3	8.27	10.04	12.59	8.77	5.19	7.22	9.83	7.97	7.22	7.64	6	6.47	4.53	4.41	7.27	5.57	5.45	4.74	4.35	3.93	4.72	5.74	5.31	5.18	5.2	5.09	4.69	4.85	6.1	5.53	6.47	8.33	8.89	10.3	7.06	8.34	6.70333	5.40333	5.25333	4.33333	5.41	4.99333	5.49333	7.89667
BMSK0001249	Gapdh2	glyceraldehyde-3-phosphate dehydrogenase isoform X1	6566.03	5907.17	5212.03	3334.21	3683.95	3625.28	2999	3294.82	3643.83	2405.73	2227.45	2130.63	1419.28	1411.26	1256.85	1450.54	1500.82	1400.88	1126.42	1163.45	1138	1551.89	1696.36	1604.79	1488.64	1561.81	1584.36	1690.91	1680.42	1652.47	1996.73	1797.05	1861.93	5895.08	3547.81	3312.55	2254.6	1362.46	1450.75	1142.62	1617.68	1544.94	1674.6	1885.24
BMSK0001250	REPS1	ralBP1-associated Eps domain-containing protein 1	56.78	66.14	70.46	38.72	34.4	34.42	45.64	43.68	30.9	30.04	29.39	27	29.28	27.76	29.98	25.03	28.95	24.51	26.3	26.02	27.47	26.8	24.02	24.14	26.66	24.56	23.28	21.99	23.65	25.64	27.7	24.24	25.81	64.46	35.8467	40.0733	28.81	29.0067	26.1633	26.5967	24.9867	24.8333	23.76	25.9167
BMSK0001251	Fzd4	frizzled-4	25.3	24.69	26.72	14.75	12.68	15.2	16.13	14.07	13.9	18.45	17.41	17.44	21.7	21.74	28.17	20.59	20.07	20.1	27.93	25.49	29.01	13.93	13.36	14.34	28.27	28.04	25.82	14.51	15.37	14.87	30.43	31.22	31.82	25.57	14.21	14.7	17.7667	23.87	20.2533	27.4767	13.8767	27.3767	14.9167	31.1567
BMSK0001252		transcription factor A, mitochondrial	166.53	173.86	186.57	221.13	170.99	197.18	196.26	162.95	184.6	242.65	191.27	182.63	166.83	175.07	221.33	148.78	162.03	145.56	92.92	91.68	99.88	178.19	162.63	187.55	120.17	115.8	111.27	176.97	202.87	180.92	92.32	129.65	116.59	175.653	196.433	181.27	205.517	187.743	152.123	94.8267	176.123	115.747	186.92	112.853
BMSK0001253	hgo	homogentisate 1,2-dioxygenase [Amyelois transitella]	0.65	0.78	0.5	8.55	9.72	10.69	11.99	13.25	12.53	40.11	48.93	52.18	77.01	109.09	83.79	137.14	133.32	131.41	145.34	155.09	144.48	166.07	159.57	159.98	148.74	151.13	146.43	218.2	214.21	194.53	74.7	85.45	71.99	0.643333	9.65333	12.59	47.0733	89.9633	133.957	148.303	161.873	148.767	208.98	77.38
BMSK0001254		-	4.68	6.74	8.37	14.85	9.22	10.6	13.42	10.24	8.95	15.18	11.23	9.03	9.51	8.28	13.54	13.2	11.08	10.58	5.89	4.76	5.91	14.21	11.05	10.81	6.17	6.5	5.25	14.47	13.98	12.78	3.87	4.29	4.13	6.59667	11.5567	10.87	11.8133	10.4433	11.62	5.52	12.0233	5.97333	13.7433	4.09667
BMSK0001255		uncharacterized protein LOC101735649	0	0	0	0	0	0	0	0	0	0	0	0	0	0	0	0	0	0	0	0	0	0	0	0	0	0	0	0	0	0	0	0	0	0	0	0	0	0	0	0	0	0	0	0
BMSK0001256		uncharacterized protein LOC110385432	78.25	89.58	93.32	194.13	203.02	192.13	208.51	221.01	151.82	141.37	137.71	103.24	114.74	99.98	108.27	70.16	79.59	73.07	48.71	46.69	49.63	57.01	47.3	41.58	32.97	30.57	30.29	36.62	42.63	42.28	30.1	25.2	24.38	87.05	196.427	193.78	127.44	107.663	74.2733	48.3433	48.63	31.2767	40.51	26.56
BMSK0001257	OSCP1	protein OSCP1	0	0.3	0	0.52	0.21	0.24	0.53	1.02	0.44	0.55	0.12	0.49	0.24	0.19	0.57	0.22	0.45	0.22	0.24	0.43	0.29	0.25	0.07	0.28	0.19	0.47	0.1	0.26	0.41	0.25	0.72	0.99	0.36	0.1	0.323333	0.663333	0.386667	0.333333	0.296667	0.32	0.2	0.253333	0.306667	0.69
BMSK0001258	SMYD4	SET and MYND domain-containing protein 4 [Amyelois transitella]	21.01	24.15	28.22	15.97	10.01	12.36	15.11	11.84	11.17	12.77	9.14	9	8.39	8.1	12.23	7.96	7.61	7.78	6.43	5.84	7.56	7.51	7.2	6.55	6.61	7.26	5.67	5.69	6.12	5.92	6.7	7.38	6.3	24.46	12.78	12.7067	10.3033	9.57333	7.78333	6.61	7.08667	6.51333	5.91	6.79333
BMSK0001259		-	0	0	0.27	0.15	0.68	0.48	0.42	0.14	0.31	0.17	0.16	0.15	0.16	0.18	0	0	0	0.25	0.39	0.37	0.25	0.14	0.2	0.16	0	0.21	0	0	0.12	0.19	0.25	0.35	0	0.09	0.436667	0.29	0.16	0.113333	0.083333	0.336667	0.166667	0.07	0.103333	0.2
BMSK0001260	5NUC	Ecto-nucleotidase [Operophtera brumata]	87.95	95.47	91.72	31.03	26.85	30.56	32.08	30.95	27.64	21.36	20.09	22.34	22.82	24.07	27.5	22.77	23.02	21.92	52.94	52.94	52.53	14.05	16.94	15.86	40.19	33.8	30.51	7.17	8.06	7.92	23.8	25.68	20.86	91.7133	29.48	30.2233	21.2633	24.7967	22.57	52.8033	15.6167	34.8333	7.71667	23.4467
BMSK0001261		-	0	0	0	0	0	0	0	0	0	0	0	0	0	0	0	0	0	0	0	0	0	0	0	0	0	0	0	0	0	0	0	0	0	0	0	0	0	0	0	0	0	0	0	0
BMSK0001262		uncharacterized protein LOC106126609 [Papilio xuthus]	0	0	0	0.15	1.12	0.47	0.3	1.41	0.72	1.14	1.52	1.54	1.2	0.55	0.14	0.27	0.28	0.12	7.91	9.63	7.8	0	0.98	0.12	26.23	33.25	36.5	0	0	0	98.03	84.98	90.06	0	0.58	0.81	1.4	0.63	0.223333	8.44667	0.366667	31.9933	0	91.0233
BMSK0001263		-	0	0	0	0	0	0	0	0	0.56	0	0	2.18	0	0	0	0	0	0.04	0	0.44	0	0.95	0.47	0.91	0.45	0	0	0	0	0	0.44	0	0	0	0	0.186667	0.726667	0	0.013333	0.146667	0.776667	0.15	0	0.146667
BMSK0001264		-	0	0	0	0	0	0	0	0	0	0	0	0	0	0	0	0	0	0	0	0	0	0	0	0	0	0	0	0	0	0	0	0	0	0	0	0	0	0	0	0	0	0	0	0
BMSK0001265		PHD-finger	0	0	0	0	0	0	0	0	0	0	0	0	0	0	0	0	0	0	0	0	0	0	0	0	0.12	0	0.12	0	0	0	0	0	0	0	0	0	0	0	0	0	0	0.08	0	0
BMSK0001266	CCHa2-R	neuropeptide receptor A14 isoform X1	0	0	0	0	0	0	0	0.23	0	0	0	0	0	0	0	0	0.66	0	0	0	0	0.4	0.59	1.16	0	0.16	0.18	1.25	1.36	1.66	0.37	0.39	0.37	0	0	0.076667	0	0	0.22	0	0.716667	0.113333	1.42333	0.376667
BMSK0001267		Uncharacterized protein OBRU01 08609 [Operophtera brumata]	0.06	0.05	0.15	1.9	0.76	1.64	1.84	1.89	2.52	85.34	82.21	103.56	112.29	127.46	152.59	521.89	519.28	465.21	105.12	98.05	103.14	699.67	622.34	699	86.39	72.25	76.92	947.34	975.14	936.29	31.96	69.22	64.03	0.086667	1.43333	2.08333	90.37	130.78	502.127	102.103	673.67	78.52	952.923	55.07
BMSK0001268		uncharacterized protein LOC106143374 [Amyelois transitella]	164.47	191.03	209.88	89.33	65.22	83.29	74.8	64.9	84.54	146.15	130.88	162.91	136.81	157.89	170.07	338.08	357.25	349.37	195.67	201.94	223.28	351.64	324.65	369.32	152.67	138.13	157.46	307.13	288.21	303.38	53.55	79.39	71.12	188.46	79.28	74.7467	146.647	154.923	348.233	206.963	348.537	149.42	299.573	68.02
BMSK0001269		seminal fluid protein HACP044 [Heliconius erato]	0	0	0	0	0	0	0	0	0	0	0	0.44	0	0	0	0	0	0	0	0	0	0	0	0	0	0	0	0	0	0	0	0	0	0	0	0	0.146667	0	0	0	0	0	0	0
BMSK0001270	CES5A	Liver carboxylesterase [Papilio xuthus]	0	0.08	0	0.63	0.61	0.98	0.47	0.61	0.45	0.89	0.43	0.43	0.45	0.69	0.35	0.25	0.26	0.39	0.08	0.3	0.08	0.54	0.31	0	0.44	0.44	0.5	0.16	0.3	0.57	1.22	1.05	0.94	0.026667	0.74	0.51	0.583333	0.496667	0.3	0.153333	0.283333	0.46	0.343333	1.07
BMSK0001271		uncharacterized protein LOC105842655	34.2	31	30.5	4.43	3.59	5.63	8.36	6.98	4.08	2.08	2.18	2.2	0.95	0.73	1.01	3.26	2.65	1.72	0.17	0.16	0.16	2.05	2.84	1.84	0.08	0.27	0.08	1.98	2.34	1.7	1.07	0.16	0.15	31.9	4.55	6.47333	2.15333	0.896667	2.54333	0.163333	2.24333	0.143333	2.00667	0.46
BMSK0001272		MOXD1 homolog 1-like	4.07	4.56	4.61	13.17	11.04	12.16	13.8	13.21	8.71	19.83	14.06	11.45	8.67	8.75	9.69	12.29	10.26	9.47	15.5	14.83	15.98	10.3	8.32	7.84	25.6	26.14	21.35	4.94	5.86	6.41	20.57	19.55	19.02	4.41333	12.1233	11.9067	15.1133	9.03667	10.6733	15.4367	8.82	24.3633	5.73667	19.7133
BMSK0001273		-	0	0	0	0	0	0	0	0	0	0	0	0	0	0	0	0	0	0	0	0	0	0	0	0	0	0	0	0	0	0	0	0	0	0	0	0	0	0	0	0	0	0	0	0
BMSK0001274		-	0	0	0	0	0	0	0	0	0	0	0	0	0	0	0	0	0	0	0	0	0	0	0	0	0	0	0	0	0	0	0	0	0	0	0	0	0	0	0	0	0	0	0	0
BMSK0001275		uncharacterized protein LOC101741769	0.42	0.55	0.66	0.14	0.06	0.15	0.1	0.09	0.17	0.06	0.05	0.11	0.03	0.04	0.06	0.09	0.04	0.12	0	0.03	0.02	0.07	0.08	0.03	0.03	0.03	0.05	0.07	0.05	0.09	0.22	0.18	0.06	0.543333	0.116667	0.12	0.073333	0.043333	0.083333	0.016667	0.06	0.036667	0.07	0.153333
BMSK0001276	SLC9A3R1	PH domain	0.33	0.68	0.73	0.27	0	0.15	0.14	0.39	0.4	0	0.38	0.26	0.11	0	0.65	0	0.38	0.23	0.83	1.34	1.15	0.23	0.11	0.33	0.55	0.65	0.64	0.72	0.34	0.48	0.64	0.22	0.32	0.58	0.14	0.31	0.213333	0.253333	0.203333	1.10667	0.223333	0.613333	0.513333	0.393333
BMSK0001277	bowl	ras-responsive element-binding protein 1 [Papilio polytes]	24.51	26.27	22.77	12.66	15.19	14.58	15.21	22.16	15.42	18.41	21.78	21.01	20.33	19.29	17.52	19.38	19.26	19.43	26.81	25.69	27.45	15.77	15.44	15.11	37.95	40.46	37.46	16.64	16.2	16.82	66.92	62.83	65.2	24.5167	14.1433	17.5967	20.4	19.0467	19.3567	26.65	15.44	38.6233	16.5533	64.9833
BMSK0001278	odd	protein odd-skipped	3.84	5.1	4.92	63.75	62.67	59.94	71.71	84.81	72.48	41.17	40.43	43.82	38.66	35.7	37.94	19.27	22.73	22.89	14.38	15.39	12.41	12.46	15.06	13.06	16.89	18.52	18.97	20.67	15.91	18.28	27.85	21.3	22.57	4.62	62.12	76.3333	41.8067	37.4333	21.63	14.06	13.5267	18.1267	18.2867	23.9067
BMSK0001279	drm	Zinc finger, C2H2 type	2.91	4.22	4.02	29.53	24.85	25.82	29.62	32.5	24.2	26.29	21.2	27.38	25.92	26.5	29.25	21.12	22.02	21.83	24.57	24.36	23.27	16.14	16.19	16.69	52.3	55.87	53.83	15.46	16.4	19.72	44.75	41.55	43.32	3.71667	26.7333	28.7733	24.9567	27.2233	21.6567	24.0667	16.34	54	17.1933	43.2067
BMSK0001280		sob protein	0.14	0.26	0	0.03	0.76	0	2.12	0	0	3	2.3	3.13	0	2.34	0	0.09	0	1.78	1.81	0.47	0	0	0	2.85	1.43	1.64	2.82	0	1.18	2.56	6.3	2.42	10.64	0.133333	0.263333	0.706667	2.81	0.78	0.623333	0.76	0.95	1.96333	1.24667	6.45333
BMSK0001281		-	0	0	0	0	0	0	0	0	0	0	0	0	0	0	0	0	0	0	0	0	0	0	0	0	0	0	0	0	0	0	0	0	0	0	0	0	0	0	0	0	0	0	0	0
BMSK0001282		-	1.39	1.69	0.33	10.92	10.29	11.25	17.98	21.65	13.1	12.71	14.31	14.81	19.54	13.61	15.3	18.61	21.29	18.79	8.54	7.72	12.02	15.5	12.97	11.17	16.49	19.34	21.8	9.71	13.56	10.94	15.62	21.53	21.47	1.13667	10.82	17.5767	13.9433	16.15	19.5633	9.42667	13.2133	19.21	11.4033	19.54
BMSK0001283	AGO3	argonaute 3 isoform X1	46.19	57.64	58.84	49.12	45.84	50.04	44.53	47.53	35.13	23.5	23.64	15.53	17.59	19.59	20.19	11.34	15.28	11.83	13.6	9.54	12.42	7.35	8.75	7.17	9.4	12.55	10.03	6.86	6.64	7.67	13.77	11.22	11.02	54.2233	48.3333	42.3967	20.89	19.1233	12.8167	11.8533	7.75667	10.66	7.05667	12.0033
BMSK0001284		NFU1 iron-sulfur cluster scaffold homolog, mitochondrial	46.62	55.47	61.14	85.02	54.32	61.56	59.47	50.6	57.58	68.11	57.6	62.61	55.91	62.18	95.57	43.62	46.21	45.81	38.39	37.85	39.96	53	50.17	54.86	39.9	42.58	41.88	51.75	55.99	49.3	34.05	43.5	44.21	54.41	66.9667	55.8833	62.7733	71.22	45.2133	38.7333	52.6767	41.4533	52.3467	40.5867
BMSK0001285	spz3	Spatzle 3 [Operophtera brumata]	5.01	5.31	3.96	46.32	51.36	50.88	57.15	76.11	46.93	262.33	276.96	278.49	234.81	200.75	185.29	221.2	220.64	225.44	21.29	22.24	23.76	89.65	109.5	108.74	5.2	6.05	7.31	20.76	20.47	23.92	0.54	0.91	2.04	4.76	49.52	60.0633	272.593	206.95	222.427	22.43	102.63	6.18667	21.7167	1.16333
BMSK0001286		protein spaetzle 3	0	0	0.44	0	0	0	0	0	0	0	0	0	0	0	0	0	0	0	0	0	0	0	0	0	0	0	0	0	0	0	1.35	0	0	0.146667	0	0	0	0	0	0	0	0	0	0.45
BMSK0001287		-	0	0	0	0	0	0	0	0	0	0	0	0	0	0	0	0	0	0	0	0	0	0	0	0	0	0	0	0	0	0	0	0	0	0	0	0	0	0	0	0	0	0	0	0
BMSK0001288		uncharacterized protein LOC101743420	819.64	778.52	756.35	234.57	283.97	288.69	260.39	341.55	275.99	407.06	445.88	457.33	457.4	485.82	403.06	655.18	669.38	681.6	838.38	847.09	855.33	609.81	643.21	627.39	1007.97	1011.25	1057.41	582.44	593.04	610.62	838.91	849.9	847.9	784.837	269.077	292.643	436.757	448.76	668.72	846.933	626.803	1025.54	595.367	845.57
BMSK0001289		uncharacterized protein LOC101743136	71.76	84.1	106.56	83.1	44.31	61.6	63.36	50.15	49.47	76.57	53.38	63.23	49.52	53.7	75.4	80.51	87.33	77.03	51.74	55.56	57.17	94.95	91.94	97.96	76.21	72.57	73.55	80.08	81.02	80.17	46.51	56.93	57.81	87.4733	63.0033	54.3267	64.3933	59.54	81.6233	54.8233	94.95	74.11	80.4233	53.75
BMSK0001290		uncharacterized protein LOC105381223 [Plutella xylostella]	44.28	52.99	64.27	24.62	12.7	16.16	20.29	13.48	15.3	17.21	14.5	16.53	13.13	12.02	21.77	18.2	16.3	14.37	16.72	14.39	17.81	15.16	14.33	14.38	20.42	20.57	18.47	13.36	15.12	13.41	21.76	26.68	25.55	53.8467	17.8267	16.3567	16.08	15.64	16.29	16.3067	14.6233	19.82	13.9633	24.6633
BMSK0001291		uncharacterized protein LOC101742703	0	0	0	0	0	0.48	0	0.21	0.43	0.65	0.42	0.64	1.45	8.11	5.88	2	2.9	2.26	187.62	193.25	183.21	2.98	11.05	4.34	378.97	377.42	387.94	6.82	11.28	7.79	299.96	359.54	407.38	0	0.16	0.213333	0.57	5.14667	2.38667	188.027	6.12333	381.443	8.63	355.627
BMSK0001292		-	0	0	0	0	0	0	0	0	0	0	0	0	0	0	0	0	0	0	0	0	0	0	0	0	0	0	0	0	0	0	0	0	0	0	0	0	0	0	0	0	0	0	0	0
BMSK0001293	Pde11	dual 3',5'-cyclic-AMP and -GMP phosphodiesterase 11 isoform X2	19.13	21.48	21.42	41.67	32.72	35.86	49.19	46.9	37.86	81.36	69.89	65.32	54.56	54.19	69.36	29.62	31.69	31.8	31.85	30.83	34.53	24.99	24.03	25.37	35.96	32.77	31.36	24.67	30.23	26.63	28.2	28.07	27.88	20.6767	36.75	44.65	72.19	59.37	31.0367	32.4033	24.7967	33.3633	27.1767	28.05
BMSK0001294		Myb/SANT-like D -binding domain	0	0	0	0	63.73	65.58	0	0	0	0	0	52.84	0	0	0	0	0	0	0	0	0	38.68	73.65	39.2	0	0	0	27.02	0	0	0	0	0	0	43.1033	0	17.6133	0	0	0	50.51	0	9.00667	0
BMSK0001295	Pde11	dual 3',5'-cyclic-AMP and -GMP phosphodiesterase 11 isoform X4	0	0	0	0	0	0	0	0	0	0	0	0	0	0	0	0	0	0	0	0	0	0	0	0	0	0	0	0	0	0	0	0	0	0	0	0	0	0	0	0	0	0	0	0
BMSK0001296		-	0	0	0	0	0	0	0	0	0	0	0	0	0	0	0	0	0	0	0	0	0	0	0	0	0	0	0	0	0	0	0	0	0	0	0	0	0	0	0	0	0	0	0	0
BMSK0001297	Acsl5	long-chain-fatty-acid--CoA ligase 5 isoform X2	19.74	23.3	23.34	13.45	10.76	12.74	12.91	13.63	11.38	14.52	13.2	14.54	22.98	28.51	27.15	47.32	50.75	44.71	60.91	62.56	63.51	49.3	47.94	45.48	44.48	44.7	44.07	50.59	53.41	51.66	35.91	39.9	35.01	22.1267	12.3167	12.64	14.0867	26.2133	47.5933	62.3267	47.5733	44.4167	51.8867	36.94
BMSK0001298		THAP domain	0	0	0	3.19	2.42	1.8	2.87	2.23	3.39	3.51	2.08	2.16	1.89	2.1	2.97	2.25	1.79	1.51	1.99	1.25	1.45	1.29	0.97	1.32	1.97	1.75	2.29	1.84	0.86	1.44	1.71	2.23	2.19	0	2.47	2.83	2.58333	2.32	1.85	1.56333	1.19333	2.00333	1.38	2.04333
BMSK0001299	for	protein kinase, cGMP-dependent, type I	0	0	0	0	0	0	0	0	0	0	0	0	0	0	0	0	0	0	0	0	0	0	0	0	0	0	0	0	0	0	0	0	0	0	0	0	0	0	0	0	0	0	0	0
BMSK0001300	for	PKG-Ib	295.84	322.29	319.3	210.47	181.7	219.72	228.46	242.21	208.85	163.22	110.32	108.72	92.51	103.15	110.08	104.64	96	96.04	94.82	88.94	101.42	117.38	102.46	102.92	104.32	107.95	101.11	131.5	136.62	134.18	87.34	93.03	87.25	312.477	203.963	226.507	127.42	101.913	98.8933	95.06	107.587	104.46	134.1	89.2067
BMSK0001301	for	cGMP-dependent protein kinase, isozyme 2 forms cD4/T1/T3A/T3B [Papilio xuthus]	0	0	0.46	1.18	0.48	0.91	0.7	0.81	0.33	0.16	0.64	0.64	0.83	1.43	1.28	0.31	0.32	0.43	0.29	0.14	0	0.14	0.14	0	0.14	0	0.13	0.3	0.28	0.15	0	0.14	0.13	0.153333	0.856667	0.613333	0.48	1.18	0.353333	0.143333	0.093333	0.09	0.243333	0.09
BMSK0001302	for	cGMP-dependent protein kinase, isozyme 2 forms cD5/T2-like isoform X1 [Papilio machaon]	0	0	0	0	0	0	0	0	0	0	0	0	0	0	0	0	0	0	0	0	0	0	0	0	0	0	0	0	0	0	0	0	0	0	0	0	0	0	0	0	0	0	0	0
BMSK0001303	for	-	0	0	0	0	0	0	0	0	0	0	0	0	0	0	0	0	0	0	0	0	0	0	0	0	0	0	0	0	0	0	0	0	0	0	0	0	0	0	0	0	0	0	0	0
BMSK0001304		uncharacterized protein LOC110385666	0	0	0	0	0	0	0	0	0	0	0	0	0	0	0	0	0	0	0	0	0	0	0	0	0	0	0	0	0	0	0	0	0	0	0	0	0	0	0	0	0	0	0	0
BMSK0001305	Rap1gap	rap1 GTPase-activating protein 1 isoform X2	77.74	88.39	87.76	112.36	105.08	103.65	119.84	112.74	79.43	76.76	66.02	53.39	43.39	35.45	47.43	14.97	19.37	17.12	14.75	14.34	15.7	15.92	12.46	13.99	15.41	15.7	14.82	8.87	10.88	10.37	15.66	13.44	12.78	84.63	107.03	104.003	65.39	42.09	17.1533	14.93	14.1233	15.31	10.04	13.96
BMSK0001306		synaptotagmin-15-like [Amyelois transitella]	0	0	0	0	0	0	0	0	0	0	0	0	0	0.29	0	0	0	0	0	0	0	0	0	0	0	0	0	0	0	0	0	0	0	0	0	0	0	0.096667	0	0	0	0	0	0
BMSK0001307		-	0	0	0	0	0	0	0	0	0	0	0	0	0	0	0	0	0	0	0	0	0	0	0	0	0	0	0	0	0	0	0	0	0	0	0	0	0	0	0	0	0	0	0	0
BMSK0001308	BJSP-2	moderately methionine rich hexamerin precursor [Hyalophora cecropia]	0	0.04	0.05	0.61	0.88	0.83	0.94	1.33	0.8	2.25	1.2	1.46	1.31	1.22	1.08	0.14	0.34	0.61	0.58	0.85	0.35	0	0.26	0.13	0.38	0.18	0.24	0.09	0.04	0.05	0.32	0.6	0.41	0.03	0.773333	1.02333	1.63667	1.20333	0.363333	0.593333	0.13	0.266667	0.06	0.443333
BMSK0001309		arylphorin subunit beta-like	0.07	0.04	0.16	0.04	0	0	0.04	0	0.13	0.09	0.08	0.17	0	0.04	0.04	0	0	0.11	0.04	0	0.04	0	0.04	0	0	0	0	0.04	0	0	0	0.04	0.03	0.09	0.013333	0.056667	0.113333	0.026667	0.036667	0.026667	0.013333	0	0.013333	0.023333
BMSK0001310		troponin C 25D	0	0.29	0	0.34	0	0.18	0	0.33	0.67	0.66	0.32	0.32	0.28	0.32	0.48	0.15	0.32	0	0	0	0	0	0.14	0.28	0.27	0	0.13	0	0	0	0	0.28	0.13	0.096667	0.173333	0.333333	0.433333	0.36	0.156667	0	0.14	0.133333	0	0.136667
BMSK0001311		hexamerin-1.1	0	0	0.2	0	0	0	0	0	0	0	0	0	0	0	0	0	0	0	0	0	0	0	0	0	0	0	0	0	0	0	0	0	0	0.066667	0	0	0	0	0	0	0	0	0	0
BMSK0001312	SP2	arylphorin	0	0	0	0	0.05	0.06	0	0	0	0	0	0	0	0	0	0	0	0	0	0	0	0	0	0	0	0	0	0	0	0	0.17	0.14	0.3	0	0.036667	0	0	0	0	0	0	0	0	0.203333
BMSK0001313		B Chain B, Crystal Structure Of Bombyx Mori Sp2/sp3 Heterohexamer	0.09	0.09	0.1	0.32	0	0.29	0.33	0.15	0.63	0.52	0.15	0.2	0.31	0.1	0.1	0.1	0.2	0	0	0.04	0.09	0.14	0.14	0.18	0.13	0.19	0.04	0.1	0.13	0.14	0.25	0.27	0.3	0.093333	0.203333	0.37	0.29	0.17	0.1	0.043333	0.153333	0.12	0.123333	0.273333
BMSK0001314	gsb-n	protein gooseberry isoform X1 [Papilio polytes]	0.13	0.13	0.18	31.47	32.8	28.58	29.61	37.08	27.37	47.46	53.54	47.8	53.59	46.77	56.42	31.73	31.83	36.93	26.34	27.65	26.38	16.46	16.98	16.67	26.1	23.36	26.87	18.77	18.34	15.2	25.19	24.42	25.06	0.146667	30.95	31.3533	49.6	52.26	33.4967	26.79	16.7033	25.4433	17.4367	24.89
BMSK0001315	gsb-n	Homeodomain	0.19	0.19	0.19	0.37	0.27	0.08	0.36	0.4	0.21	1.09	0.53	0.75	1.97	1.66	2.55	6.72	7.36	5.77	52.07	44.64	50.54	9.3	10.61	9.2	116.17	145.21	122.11	8.48	9.54	10.29	250.43	321.46	323.66	0.19	0.24	0.323333	0.79	2.06	6.61667	49.0833	9.70333	127.83	9.43667	298.517
BMSK0001316		uncharacterized protein LOC101738184	0	0	0	0	0	0	0	0	0	0	0	0	0	0	0	0	0	0	0	0	0	0	0.26	0	0	0	0	0	0	0	0	0	0	0	0	0	0	0	0	0	0.086667	0	0	0
BMSK0001317		neuropeptide-like precursor 1 precursor	0.09	0.09	0.19	0.11	0.1	0	0.11	0	0	0.21	0	0.1	0	0	0.1	0.1	0	0.27	0	0.09	0	0.09	0.18	0.09	0	0.07	0	0	0	0.1	0.08	0.09	0.26	0.123333	0.07	0.036667	0.103333	0.033333	0.123333	0.03	0.12	0.023333	0.033333	0.143333
BMSK0001318		uncharacterized protein LOC101741830 isoform X1	39.28	56.67	71.21	12.98	7.39	9.45	12.58	7.25	7.66	5.75	4.22	5.8	4.74	4.23	6.41	7.96	7.19	4.17	4.54	4.02	4.99	6.89	6.81	7.53	8.07	7.85	7.44	5.93	6.52	4.8	6.94	8.3	8.23	55.72	9.94	9.16333	5.25667	5.12667	6.44	4.51667	7.07667	7.78667	5.75	7.82333
BMSK0001319	mtpn	myotrophin-like [Amyelois transitella]	78.39	80.7	74.11	117.71	104.79	147.43	136.75	113.03	137.39	187.63	166.95	146.04	148.9	167.67	151.29	119.06	133.13	140.3	120.75	122.23	138.82	160.98	157.01	162.79	129.84	139.71	122.1	170.1	203.44	188.42	118.85	168.68	180.63	77.7333	123.31	129.057	166.873	155.953	130.83	127.267	160.26	130.55	187.32	156.053
BMSK0001320	Pla2g12a	group XIIA secretory phospholipase A2 isoform X6	11.32	16.25	19.97	7.74	5.4	5.23	7.53	4.51	5.06	6.65	4.88	6.04	4.58	4.49	7.75	4.7	5.68	4.26	2.68	2.52	2.99	5.66	4.39	5.16	2.16	2.2	2.97	5.16	5.6	5.51	2.63	2.96	2.87	15.8467	6.12333	5.7	5.85667	5.60667	4.88	2.73	5.07	2.44333	5.42333	2.82
BMSK0001321	RpL13A	ribosomal protein L13A	559.02	476.89	404.4	1371.17	1534.8	1409.69	1207.51	1292.64	1516.53	1551.84	1722.86	1812.89	2073.05	2126.9	1915.9	2087.23	1989.51	2114.2	2855.74	2912.51	2747.03	2029.71	2183.41	2059	2920.17	2913.07	2879.95	2213.9	2097.54	2063.68	2960.86	2798.6	2937.05	480.103	1438.55	1338.89	1695.86	2038.62	2063.65	2838.43	2090.71	2904.4	2125.04	2898.84
BMSK0001322		uncharacterized protein LOC101741404	0.07	0	0	0.17	0.08	0.09	0.09	0	0.25	0.08	0.32	0.16	0.28	0.08	0.16	0	0.16	0.22	0	0.07	0.07	0	0.22	0.21	0.14	0.18	0.07	0.15	0.22	0	0.68	1.28	0.69	0.023333	0.113333	0.113333	0.186667	0.173333	0.126667	0.046667	0.143333	0.13	0.123333	0.883333
BMSK0001323		-	0	0	0	0	0	0	0	0	0	0	0	0	0	0	0	0	0	0	0	0	0	0	0	0	0	0	0	0	0	0	0	0	0	0	0	0	0	0	0	0	0	0	0	0
BMSK0001324	Cacybp	calcyclin-binding protein [Amyelois transitella]	445.37	372.36	361.42	387.96	347.5	454.99	446.13	364.22	467.61	420.81	348.17	348.38	426.88	455.3	476.75	256.95	274.91	262.2	294.99	265.03	328	243.51	238.26	270.44	282.62	312.86	286.26	230.22	261.57	248.62	277.72	419.29	390.84	393.05	396.817	425.987	372.453	452.977	264.687	296.007	250.737	293.913	246.803	362.617
BMSK0001325		hypothetical protein TcasGA2 TC001839 [Tribolium castaneum]	25.68	16.54	18.31	15.64	15.7	20.76	14.99	10.88	22.77	10.37	9.42	6.06	6.56	8.02	5.63	6.6	5.78	4.23	3.96	5.6	4.99	3.26	4.22	5.13	4.02	5.21	4.03	2.89	3.49	3.26	6.58	5.68	5.82	20.1767	17.3667	16.2133	8.61667	6.73667	5.53667	4.85	4.20333	4.42	3.21333	6.02667
BMSK0001326	ing3	inhibitor of growth protein 3	294.65	254.77	251.27	250.41	251.49	260.58	220.67	246.58	243.81	225.05	214.03	222.81	211.35	202.38	199.12	174.96	161.23	172.31	105.02	101.15	113.43	177.69	188.94	176.1	123.85	129.94	124.16	179.5	179.88	173.85	107.58	112.94	114.64	266.897	254.16	237.02	220.63	204.283	169.5	106.533	180.91	125.983	177.743	111.72
BMSK0001327	ppk28	pickpocket protein 28-like isoform X1	9.84	13.3	15.36	4.23	2.85	2.59	3.63	2.82	3.23	1.19	0.7	0.77	0.44	0.73	0.92	0.8	0.78	0.41	0.32	0.51	0.23	0.61	0.49	0.59	0.17	0.44	0.32	0.21	0.68	0.36	0.55	0.19	0.33	12.8333	3.22333	3.22667	0.886667	0.696667	0.663333	0.353333	0.563333	0.31	0.416667	0.356667
BMSK0001328		-	0	0	0	0	0	0	0	0	0	0	0	0	0	0	0	0	0	0	0	0	0	0	0	0	0	0	0	0	0	0	0	0	0	0	0	0	0	0	0	0	0	0	0	0
BMSK0001329	Swip-1	EF-hand domain-containing protein D2 homolog [Amyelois transitella]	108.37	131.66	159.72	178.27	129.07	147.47	163.8	130.04	127.42	120.3	99.9	103.6	85.04	72.75	127.78	14.79	18.44	17.87	24.31	21.85	20.91	10.1	12.86	13.25	22.27	20.53	18.16	8.76	13.42	9.45	19.68	22.33	22.96	133.25	151.603	140.42	107.933	95.19	17.0333	22.3567	12.07	20.32	10.5433	21.6567
BMSK0001330		D -binding protein RFXANK isoform X2 [Amyelois transitella]	86.29	85.13	84.07	28.11	24.03	25.92	29.09	23.33	26.13	23.43	18.74	19.7	21.9	17.85	23.17	18.84	19.18	16.01	14.6	16.34	15.39	16.56	20.15	16.53	13.66	13.82	13.9	17.05	17.72	17.22	16.16	18.31	21.49	85.1633	26.02	26.1833	20.6233	20.9733	18.01	15.4433	17.7467	13.7933	17.33	18.6533
BMSK0001331	HACL1	2-hydroxyphytanoyl-CoA lyase	35.19	35.12	37.52	43.13	43.7	44.33	49.94	51.02	44.91	60.39	65.63	68.62	79	78.92	80.91	73.64	81.17	75.69	77.05	80.46	79.64	73.82	77.46	79.53	71.7	68.52	68.85	75.33	79.38	73.42	54.55	62.4	58.42	35.9433	43.72	48.6233	64.88	79.61	76.8333	79.05	76.9367	69.69	76.0433	58.4567
BMSK0001332		-	0	0	0	0	0	0	0	0	0	0	0	0	0	0	0	0	0	0	0	0	0	0	0	0	0	0	0	0	0	0	0	0	0	0	0	0	0	0	0	0	0	0	0	0
BMSK0001333	Picot	uncharacterized transporter slc-17.2-like [Papilio xuthus]	12.33	13.9	13.91	3.36	2.92	3.04	3.94	3.22	3.45	2.78	2.67	2.21	5.31	9.33	7.34	1.86	1.6	1.74	4.72	3.94	3.95	2.52	2.17	2	6.98	7.61	7.03	3	2.02	2.35	4.03	3.09	3.24	13.38	3.10667	3.53667	2.55333	7.32667	1.73333	4.20333	2.23	7.20667	2.45667	3.45333
BMSK0001334	Ate1	arginyl-tR --protein transferase 1	23.64	31.07	35.8	16.56	11.04	14.21	16.58	11.29	11.73	11.01	9.55	8.54	7.23	7.53	11	6.76	6.78	5.84	4.53	3.63	4.65	5.28	5.01	5.19	4.17	3.81	3.92	4.83	5.8	5.48	4.8	5.47	5.49	30.17	13.9367	13.2	9.7	8.58667	6.46	4.27	5.16	3.96667	5.37	5.25333
BMSK0001335	Slc17a6	uncharacterized transporter C38C10.2-like	9.79	10.04	9.77	7.31	7.13	6.71	5.84	6.49	6.61	11.37	8.16	8.4	4.46	4.09	5.27	2.97	3.36	3.6	1.57	1.45	1.48	3.69	3.98	3.63	1.6	1.26	1.19	3.36	3.07	3.27	0.77	0.61	0.87	9.86667	7.05	6.31333	9.31	4.60667	3.31	1.5	3.76667	1.35	3.23333	0.75
BMSK0001336	SLC17A6	putative inorganic phosphate cotransporter isoform X3	0.23	0	0.09	0.1	0.09	0	0	0.09	0.28	0.09	0.09	0.09	0	0.18	0.09	0	0	0	0.08	0	0	0.24	0	0.16	0	0.07	0	0	0.16	0	0	0	0.15	0.106667	0.063333	0.123333	0.09	0.09	0	0.026667	0.133333	0.023333	0.053333	0.05
BMSK0001337	Arhgap20	uncharacterized protein LOC101739889 isoform X1	131.78	132.21	121.31	69.55	74.85	72.39	66.74	81.18	54.97	54.64	43.74	45.51	41.89	40.81	44.23	28.35	26.69	26.33	24.87	25.28	26.56	31.21	30.22	30.72	38.76	38.02	36.43	26.38	27.24	27.65	36.33	34.41	34.29	128.433	72.2633	67.63	47.9633	42.31	27.1233	25.57	30.7167	37.7367	27.09	35.01
BMSK0001338		-	10.17	11.07	4.92	7.96	2.29	4.69	5.09	4.93	0.55	0.24	4.34	0.22	1.16	2.49	0.97	0.19	0.43	0	1.07	1.84	0	0	0	0.08	2.06	0	2.27	0.69	0	1.28	0.95	2.42	1.07	8.72	4.98	3.52333	1.6	1.54	0.206667	0.97	0.026667	1.44333	0.656667	1.48
BMSK0001339		probable trans-2-enoyl-CoA reductase, mitochondrial	61.29	69.65	77.32	57.85	38.83	47.62	53.27	41.13	44.76	53.68	42.11	48.11	38.52	34.12	49.2	40.5	43.92	38.86	22.83	26.13	24	53.89	51.84	60.04	30.4	30.07	28.66	74.47	74.41	68.86	23.43	30.31	28.9	69.42	48.1	46.3867	47.9667	40.6133	41.0933	24.32	55.2567	29.71	72.58	27.5467
BMSK0001340	faf2	FAS-associated factor 2	25.51	29.42	31.13	31.32	24.24	27.07	30.38	26.77	26.02	25.51	22.19	20.66	23.23	21.71	28.68	18.56	17.21	18.45	18.74	16.91	18.55	15.61	15.42	15.9	16.37	16.05	15.09	12.31	14.64	13.69	16.14	16.81	16.78	28.6867	27.5433	27.7233	22.7867	24.54	18.0733	18.0667	15.6433	15.8367	13.5467	16.5767
BMSK0001341	Cyb5r4	cytochrome b5 reductase 4 isoform X1 [Amyelois transitella]	216.04	219.9	251.18	57.35	42.16	50.51	56.6	45.95	58.86	14.99	11.51	12.28	9.03	8	11.81	14.13	11.94	5.76	6.4	6.51	6.4	5.76	12.13	12.35	6.51	6.14	5.16	6.25	5.42	5.44	13.65	7.4	7.9	229.04	50.0067	53.8033	12.9267	9.61333	10.61	6.43667	10.08	5.93667	5.70333	9.65
BMSK0001342	faah2b	fatty-acid amide hydrolase 2-A [Papilio machaon]	37.83	41.99	48.51	14.45	9	12.66	12.55	9.32	11.51	5.13	2.29	3.25	1.82	1.5	2.43	2.25	2.01	1.1	1.69	2.68	2.74	1.42	1.67	1.96	2.5	2.17	2.36	1.08	0.99	1.34	3.75	2.25	2.7	42.7767	12.0367	11.1267	3.55667	1.91667	1.78667	2.37	1.68333	2.34333	1.13667	2.9
BMSK0001343		cytochrome c	296.69	304.93	302.4	304.88	285.86	246.09	249.32	240.38	292.75	208.85	233.03	239.33	243.09	254.12	267.61	212.9	218.93	212.88	279.46	288.62	275.34	212.81	231.8	211.94	219.42	211.89	220.81	216.47	206.69	196.32	185.97	199.16	194.23	301.34	278.943	260.817	227.07	254.94	214.903	281.14	218.85	217.373	206.493	193.12
BMSK0001344		-	0	0	0	0	0	0	0	0	0	0	0	0	0	0	0	0	0	0	0	0	0	0	0	0	0	0	0	0	0	0	0	0	0	0	0	0	0	0	0	0	0	0	0	0
BMSK0001345		-	0	0	0	0	0	0	0	0	0.21	0	0	0	0	0	0	0	0	0	0	0	0	0	0	0	0	0	0	0	0	0	0	0	0	0	0	0.07	0	0	0	0	0	0	0	0
BMSK0001346	Rpn11	26S proteasome non-ATPase regulatory subunit 14	666.41	639.47	656.03	402.37	375.49	395.35	393.16	368.48	408.55	295.41	265.06	300.61	308.09	298.79	334.42	244.26	244.6	245.22	266.59	275.56	283.87	172.56	198.56	205.59	217.01	228.8	222.63	157.14	161.35	156.46	278.06	279.78	288.28	653.97	391.07	390.063	287.027	313.767	244.693	275.34	192.237	222.813	158.317	282.04
BMSK0001347		uncharacterized protein LOC101738145 isoform X4	0	0	0	0	0	0	0	0	0	0	0	0	0	0	0	0	0	0	0	0	0	0	0	0	0	0	0	0	0	0	0	0	0	0	0	0	0	0	0	0	0	0	0	0
BMSK0001348	CMC1	Cmc1 protein	67.04	48.41	54.29	30.09	39.92	41.69	53.27	37.59	69.58	34.96	36.92	33.24	43.27	46.15	44.6	28.42	30.49	28.38	42.25	30.77	38.87	29.51	25.69	28.11	24.81	22.06	18.36	33.62	38.72	32.96	20.35	35.31	36.94	56.58	37.2333	53.48	35.04	44.6733	29.0967	37.2967	27.77	21.7433	35.1	30.8667
BMSK0001349		V-ATPase subunit H	215.86	229.61	219.74	228.7	249.73	246.75	251.47	285.39	231.97	211.01	221.34	231.26	248.62	250.54	244.88	241.86	254.83	246.91	189.19	190.37	196.41	240.46	242.52	251.44	180.43	185.12	177.68	246.57	265.63	251	153.31	155.88	161.74	221.737	241.727	256.277	221.203	248.013	247.867	191.99	244.807	181.077	254.4	156.977
BMSK0001350	ACTR5	actin-related protein 5	26.67	29.49	30.68	39.5	39.69	39.46	43.97	41.31	37.91	41.46	36.21	38.25	32.96	30.97	37.79	34.76	33.81	34.58	26.58	28.62	28.43	35.51	31.82	35.94	30.31	32.24	26.63	37.19	38.61	37.03	32.43	31.73	33.6	28.9467	39.55	41.0633	38.64	33.9067	34.3833	27.8767	34.4233	29.7267	37.61	32.5867
BMSK0001351		zinc finger protein 431 isoform X8	62.61	77.37	83.47	32.18	24.28	28.02	36.32	32.85	26.84	35.75	26.43	26.91	21.9	21.64	25.75	29.38	25.27	23.69	19.26	17.88	21.17	26.74	24.52	23.19	25.38	29.44	25.25	26.83	26.38	27.66	33.75	31.38	29.89	74.4833	28.16	32.0033	29.6967	23.0967	26.1133	19.4367	24.8167	26.69	26.9567	31.6733
BMSK0001352	RpL11	ribosomal protein L11	2266.07	1955.87	1814.81	3152.85	3393.75	3051.05	2700.04	2585.52	3441	3445.24	3993.58	4016.86	4177.57	4419.56	4000.42	4238.58	4201.97	4315.23	5149.39	5177.07	5014.36	4218.01	4303.21	4205.65	5513.6	5523.64	5548.82	4425.21	4178.53	4142.23	5541.02	5748.05	6012.24	2012.25	3199.22	2908.85	3818.56	4199.18	4251.93	5113.61	4242.29	5528.69	4248.66	5767.1
BMSK0001353	Drc1	hypothetical protein KGM 18482 [Danaus plexippus]	60.97	70.11	77.45	94.66	59.94	75.44	83.67	70.3	62.35	97.3	73.91	80.85	60.59	56.85	79.1	62.79	67.12	61.81	37.26	38.3	40.35	69.2	61.26	66.06	43.27	45.11	39.8	59.16	66.24	62.9	38.44	45.09	42.24	69.51	76.68	72.1067	84.02	65.5133	63.9067	38.6367	65.5067	42.7267	62.7667	41.9233
BMSK0001354	KIAA0319	dyslexia-associated protein KIAA0319	0.53	0.67	0.86	9.82	6.39	7.56	11.77	10.78	7.67	8.66	6.3	6.05	5.89	6.17	8.36	4.82	4.71	4.7	3.77	3.64	4.38	5.2	4.23	3.65	4.98	5.1	4.57	3.2	3.6	4	5.42	5.19	5.28	0.686667	7.92333	10.0733	7.00333	6.80667	4.74333	3.93	4.36	4.88333	3.6	5.29667
BMSK0001355		uncharacterized protein LOC101736819	0	0.51	0	0	0	0.32	0	0	0	0.29	0	0.29	0	0	0.28	0	0	0	0	0	0	0	0	0	0	0	0	0	0	0	0	0	0	0.17	0.106667	0	0.193333	0.093333	0	0	0	0	0	0
BMSK0001356	Cyp4g15	cytochrome P450 4c3	0.11	0.11	0	0	0	0.15	0	0.26	0.13	0.39	0.13	0.13	0.55	0.26	0	0.12	0.25	0.34	0.82	0.56	0.34	0.23	0	0	0.33	0.19	0.32	0	0.45	0	1.69	0.89	0.96	0.073333	0.05	0.13	0.216667	0.27	0.236667	0.573333	0.076667	0.28	0.15	1.18
BMSK0001357	CYP4C1	cytochrome P450 4c3 isoform X2	0	0	0	0	0	0	0.31	0	0	0	0	0.28	0	0	0	0.26	0	0.25	0	0	0	0	0	0	0	0	0	0	0.24	0	0	0	0.23	0	0	0.103333	0.093333	0	0.17	0	0	0	0.08	0.076667
BMSK0001358	Wdr33	pre-mR 3' end processing protein WDR33-like [Papilio xuthus]	231.12	248.86	226.31	176.47	180.71	181.25	196.69	206.72	171.41	140.26	143.36	148.35	144.3	141.24	141.71	110.3	111.25	105.32	113.51	118.5	118.86	93.19	92.25	96.16	104.08	104.72	104.64	85.42	84.36	83.66	118.86	107.3	108.24	235.43	179.477	191.607	143.99	142.417	108.957	116.957	93.8667	104.48	84.48	111.467
BMSK0001359	smo	protein smoothened isoform X1 [Papilio machaon]	0	0	0	0	0	0	0	0	0	0	0	0	0	0.45	0	0	0	0	0	0	0	0	0	0	0	0	0	0	0	0	0	0	0	0	0	0	0	0.15	0	0	0	0	0	0
BMSK0001360		myosin heavy chain, clone 203 isoform X2	16.18	18.54	23.13	16.38	8.41	11.09	13.3	9.04	8.88	13.27	7.38	7.9	5.69	6.47	9.3	6.19	5.56	5.14	5.64	4.58	4.36	5.07	4.8	5.07	5.52	5.78	4.32	6.46	6.8	6.41	5.51	5.59	4.59	19.2833	11.96	10.4067	9.51667	7.15333	5.63	4.86	4.98	5.20667	6.55667	5.23
BMSK0001361	clvs1	clavesin-1-like	42.94	51.07	67.49	40.42	27.67	30.92	36.08	30.56	25.43	32.81	22.67	23.82	18.65	19.26	24.64	19.3	18.07	17.06	16.29	17.67	19.88	22.22	20.71	20.41	22.74	23.79	20.77	21.4	23.09	21.73	21.89	21.33	21.28	53.8333	33.0033	30.69	26.4333	20.85	18.1433	17.9467	21.1133	22.4333	22.0733	21.5
BMSK0001362	GRXC4	glutaredoxin	81.2	79.77	83.96	98.57	77.22	80.6	83.77	69.9	79.63	135.35	109.48	119.5	119.37	127.2	161.13	102.37	123.6	106.25	89.05	90.54	100.45	122.03	112.55	119.75	95.27	89.92	93.97	122.77	127.04	125.21	59.97	83.75	77.56	81.6433	85.4633	77.7667	121.443	135.9	110.74	93.3467	118.11	93.0533	125.007	73.76
BMSK0001363		Uncharacterized protein OBRU01 13176 [Operophtera brumata]	0	0	0	0	0	0	0	0	0	0	0	20.36	0	0	0	0	0	0	0	0	0	0	0	0	0	0	0	0	0	0	0	0	0	0	0	0	6.78667	0	0	0	0	0	0	0
BMSK0001364	HSD17B14	Short-chain dehydrogenase [Operophtera brumata]	0	0	0	0	0	0.3	0.29	0.14	0.14	0.41	0.53	0.27	0.58	0.27	0.67	0.13	0.27	0.48	0.25	0	0.48	0.12	0.12	0.12	0	0.1	0	0.13	0	0.38	0	0	0	0	0.1	0.19	0.403333	0.506667	0.293333	0.243333	0.12	0.033333	0.17	0
BMSK0001365		hypothetical protein KGM 20844 [Danaus plexippus]	0	0	0	0	0	0	0	0	0	0	0	0	0	0	0.81	0	0.78	0	0	0.68	0	0	0	0	0	0	0	0.73	0	0	0	0	0	0	0	0	0	0.27	0.26	0.226667	0	0	0.243333	0
BMSK0001366		uncharacterized protein LOC106110727 [Papilio polytes]	0	0	0.06	0.2	0	0.15	0	0	0	0	0	0	0.06	0	0.13	0	0	0	0	0	0.06	0	0	0	0	0	0	0	0.06	0	0	0.06	0	0.02	0.116667	0	0	0.063333	0	0.02	0	0	0.02	0.02
BMSK0001367		protein split ends	32.24	30.95	28.87	11.12	9.9	8.67	13.73	11.42	9.59	3.99	3.03	4.95	3	2.62	4.59	2.79	4.67	1.99	1.27	3.16	1.36	2.13	2.45	0.84	2.24	0.91	1.14	1.04	1.85	0.78	2.4	0.96	5.58	30.6867	9.89667	11.58	3.99	3.40333	3.15	1.93	1.80667	1.43	1.22333	2.98
BMSK0001368		-	0	0	0	0	0	0	0	0	0	0	0	0	0	0	0	0.88	0	0	0	0	0	0	0	0	0	0	0	0	0	0	0	0	0	0	0	0	0	0	0.293333	0	0	0	0	0
BMSK0001369	ISCA2	iron-sulfur cluster assembly 2 homolog, mitochondrial [Amyelois transitella]	20.81	23.32	21.9	15.9	12.07	17	14.95	11.33	14.2	20.99	19.89	18.68	18.62	22	27.75	19.26	19.46	19.56	17.29	20.54	21.73	14.22	13.92	16.58	15.51	17.58	14.23	12.92	17.39	16.13	19.65	25.11	22.56	22.01	14.99	13.4933	19.8533	22.79	19.4267	19.8533	14.9067	15.7733	15.48	22.44
BMSK0001370		uncharacterized protein LOC106110766 [Papilio polytes]	446.13	494.87	473.58	212.93	175.86	214.29	201.08	173.93	228.18	418.89	375.6	440.77	315.3	281.89	389.39	307.32	338.28	307.1	291.92	255.88	240.35	249.12	266.24	325.26	272.03	250.89	248.93	263.39	253.93	240.48	194.55	226.64	243.57	471.527	201.027	201.063	411.753	328.86	317.567	262.717	280.207	257.283	252.6	221.587
BMSK0001371	SdhA	succinate dehydrogenase [ubiquinone] flavoprotein subunit, mitochondrial [Papilio xuthus]	191.84	186.6	194.46	130.79	155.34	151.99	171.39	173.14	141.28	137.76	151.94	147.48	154.35	157.88	139.18	149.45	155.67	153.66	142.39	140.3	146.82	144.5	137.31	137.65	133.18	129.71	129.48	128.82	135.41	129.89	135.87	123.18	113.25	190.967	146.04	161.937	145.727	150.47	152.927	143.17	139.82	130.79	131.373	124.1
BMSK0001372	Taf11	putative TAF11-like protein ENSP00000332601 [Amyelois transitella]	45.31	56.05	60.02	59.6	35.75	46.14	49.58	33.24	42.32	70.68	48.52	57.85	53.59	53.95	76.11	51.03	52.17	51.06	32.23	29.22	30.83	48.61	46.68	49.91	28.99	28.96	26.06	51.78	63.24	50.53	26.4	32.4	33.41	53.7933	47.1633	41.7133	59.0167	61.2167	51.42	30.76	48.4	28.0033	55.1833	30.7367
BMSK0001373		homeobox protein 5 isoform X8	24.15	29.11	32.8	27.26	21.89	24.35	27.27	26.65	19.86	29.52	27.53	24.44	19.32	17.76	23.41	9.69	10.69	10.27	8.01	7.27	7.61	8.24	8.56	7.85	10.6	11.49	9.44	10	9.76	8.93	10.37	11.47	10.04	28.6867	24.5	24.5933	27.1633	20.1633	10.2167	7.63	8.21667	10.51	9.56333	10.6267
BMSK0001374	Arf102F	ADP-ribosylation factor 2	86.93	97.31	107.95	91.2	60.51	71.17	77.54	62.73	70.45	79.81	56.94	64.95	45.65	47.77	66.87	40.49	42.55	38.89	38.08	36.46	37.38	40.11	36.59	43.41	35.57	34.68	34.7	44.71	50.27	42.61	38.68	46.27	44.66	97.3967	74.2933	70.24	67.2333	53.43	40.6433	37.3067	40.0367	34.9833	45.8633	43.2033
BMSK0001375	Echdc3	enoyl-CoA hydratase domain-containing protein 3, mitochondrial	1.34	0.68	0.63	0.55	0.54	1.07	0.99	0.99	0.79	1.43	0.94	0.93	0.78	0.6	0.68	0.66	0.54	0.48	0.36	0.4	0.39	0.53	0.34	0.31	0.35	0.67	0.59	0.52	0.28	0.28	0.35	0.25	0.38	0.883333	0.72	0.923333	1.1	0.686667	0.56	0.383333	0.393333	0.536667	0.36	0.326667
BMSK0001376	pgant3	polypeptide N-acetylgalactosaminyltransferase 3-like	8.63	12.21	14.12	4.02	2.51	3.48	5.14	4.24	3.01	2.37	1.28	1.41	1.45	1.03	1.86	1.43	1.45	1.17	1.46	0.99	1.33	1.27	1.19	0.96	1.43	1.54	1.24	1.24	1.19	1	1.74	1.58	1.63	11.6533	3.33667	4.13	1.68667	1.44667	1.35	1.26	1.14	1.40333	1.14333	1.65
BMSK0001377		-	0	0	0	0	0	0	0	0	0	0	0	0	0	0	0	0	0	0	0	0	0	0	0	0	0	0	0	0	0	0	0	0	0	0	0	0	0	0	0	0	0	0	0	0
BMSK0001378	PRDM16	PR domain zinc finger protein 16 isoform X3	0.1	0.15	0	0	0.06	0.2	0	0.06	0.06	0.12	0	0	0.1	0	0	0.33	0.23	0.31	0.85	1.1	1.29	0.1	0.26	0.2	0.93	1.05	0.96	0.16	0.2	0.22	0.95	0.95	0.92	0.083333	0.086667	0.04	0.04	0.033333	0.29	1.08	0.186667	0.98	0.193333	0.94
BMSK0001379		-	0	0	0	0	0	0	0	0	0	0	0	0	0	0.69	0	1.31	0	0	0.64	0.6	0.62	0	0	0	1.18	1.5	0	0	0	0.64	1.14	1.79	0.59	0	0	0	0	0.23	0.436667	0.62	0	0.893333	0.213333	1.17333
BMSK0001380		-	0	0	0	0	0.44	0.49	0	0	0	0	0.43	0	0	0	0	0	0	0	0	0	0	0	0	0	0	0	0	0	0	0	0.34	0	0	0	0.31	0	0.143333	0	0	0	0	0	0	0.113333
BMSK0001381	gus	protein gustavus isoform X4	182.63	234.03	266.45	189.61	153.71	169.35	191.06	171.34	149.12	105.44	78.43	81.16	67.66	64.06	80.17	40.81	37.35	41.31	54.57	50.63	56.01	33.4	26.94	29.32	68.93	71.89	66.42	21.67	21.55	25.3	79.04	75.78	69.33	227.703	170.89	170.507	88.3433	70.63	39.8233	53.7367	29.8867	69.08	22.84	74.7167
BMSK0001382		uncharacterized protein LOC101746638 isoform X1	172.49	195.22	193.25	75.15	66.87	80.83	79.6	83.33	72.52	41.07	32.64	33.91	31.38	29.19	35.47	34.48	30.36	26.27	28.94	31.48	31.9	25.51	29.36	27.39	36.23	36.63	34.92	24.09	24.87	23.29	42.44	41.11	40.19	186.987	74.2833	78.4833	35.8733	32.0133	30.37	30.7733	27.42	35.9267	24.0833	41.2467
BMSK0001383	tada3	transcriptional adaptor 3	198.23	237.19	254.62	169.27	123.37	152.91	170.74	126.63	144.71	152.59	122.85	137.63	115.34	115.95	168.98	102.97	112.42	106.52	92.34	97.94	97.75	98.36	93.79	101.87	96.17	91.58	82.72	97.18	105.73	87.88	79.41	107.89	108.04	230.013	148.517	147.36	137.69	133.423	107.303	96.01	98.0067	90.1567	96.93	98.4467
BMSK0001384		zinc finger protein 426-like isoform X2	13.12	21.3	26.15	16.64	8.43	11.58	14.45	12.09	9.02	12.92	8.89	8.62	8.57	8.55	13.3	8.93	8.4	8.32	5.41	4.65	5.43	10.4	8.45	9.19	6.58	7.63	6.23	8.42	10.12	9.46	4.7	4.83	5.55	20.19	12.2167	11.8533	10.1433	10.14	8.55	5.16333	9.34667	6.81333	9.33333	5.02667
BMSK0001385		-	0	0	0	0	0	0	0	0	0	0	0	0	0	0	0	0	0	0	0	0	0	0	0	0	0	0	0	0	0	0	0	0	0	0	0	0	0	0	0	0	0	0	0	0
BMSK0001386	TWIST1	twist protein	68.68	83.72	90.49	76.57	54.73	71.09	94.03	81.41	72.78	59.17	56	65.87	77.04	78.85	115.57	66.28	70.95	73.33	67.95	66.54	74.6	56.62	52.75	58.87	47.95	51.83	47.8	55.26	59.25	60.76	36.4	44.03	42.07	80.9633	67.4633	82.74	60.3467	90.4867	70.1867	69.6967	56.08	49.1933	58.4233	40.8333
BMSK0001387	pif1	ATP-dependent D helicase PIF1	38.64	48.97	54.03	32.18	18.57	24.22	29.67	25.51	24.07	22.55	17.24	20.6	17.03	14.63	27.36	18.63	18.83	15.15	14.68	12.41	15.05	18	17.04	18.73	13.43	13.1	10.26	17.28	18.46	16.03	13.86	14.86	14.55	47.2133	24.99	26.4167	20.13	19.6733	17.5367	14.0467	17.9233	12.2633	17.2567	14.4233
BMSK0001388	brun	protein brunelleschi isoform X1 [Amyelois transitella]	32.79	40.38	38.63	39.62	39.54	39.43	42.22	49.66	34.59	24.74	21.97	22.52	23.14	21.17	23.53	19.72	20.73	19.62	22.77	23.31	22.2	18.29	18.03	18.36	20.39	21.06	20	18.99	21.22	19.07	25.52	27.28	26.24	37.2667	39.53	42.1567	23.0767	22.6133	20.0233	22.76	18.2267	20.4833	19.76	26.3467
BMSK0001389	LSM7	U6 snR -associated Sm-like protein	16.47	18.84	15.19	31.2	25.75	31.18	37.35	21.62	36.17	49.82	42.91	39.02	51.93	51.31	60.77	30.71	37.46	33.64	47.22	45.21	53.37	30.49	27.9	30.85	40.66	47.27	39.6	21.8	25.51	29.98	42.06	62.28	56.82	16.8333	29.3767	31.7133	43.9167	54.67	33.9367	48.6	29.7467	42.51	25.7633	53.72
BMSK0001390		uncharacterized protein LOC101735487	0.09	0.09	0.15	2.63	2.03	1.88	1.49	2.22	1.49	1.21	1.01	1.29	0.88	0.16	0.75	0.36	0.21	0.34	0.15	0.09	0.1	0.19	0.14	0.19	0.14	0.12	0.27	0.35	0.14	0.2	0	0.05	0	0.11	2.18	1.73333	1.17	0.596667	0.303333	0.113333	0.173333	0.176667	0.23	0.016667
BMSK0001391	chid1	chitinase domain-containing protein 1 [Amyelois transitella]	60.84	72.64	85.41	66.04	43.47	52.47	65.18	45.77	50.72	56.05	51.8	54.09	41.51	42.38	68.79	38.57	47.38	41.4	33.34	36.64	40.9	45.39	41.1	45.44	42.81	44.63	39.32	43.97	46.53	39.63	44.41	54.46	50.93	72.9633	53.9933	53.89	53.98	50.8933	42.45	36.96	43.9767	42.2533	43.3767	49.9333
BMSK0001392	SDR16C6	short-chain dehydrogenase/reductase family 16C member 6	4.29	5.33	4.34	13.36	9.42	7.4	6.69	10.34	10.62	26.57	27.88	29.4	13.86	15.7	11.02	21.96	25.76	23.36	3.57	4.26	3.87	20.99	20.25	21.45	2.92	3.58	2.46	19.91	15.6	16.45	1.13	0.7	1.53	4.65333	10.06	9.21667	27.95	13.5267	23.6933	3.9	20.8967	2.98667	17.32	1.12
BMSK0001393		-	0	0	0	0	0	0	0	0	0	0	0	0	0	0	0	0	0	0	0	0	0	0	0	0	0	0	0	0	0.65	0	0	0	0	0	0	0	0	0	0	0	0	0	0.216667	0
BMSK0001394	HSD17B11	estradiol 17-beta-dehydrogenase 11-like [Papilio polytes]	33.49	47.84	53.47	139.67	118.55	121.51	148.2	145.91	118.06	155.2	144.02	135.33	88.84	84.1	94.72	158.2	154.76	152.94	23.1	23.31	26.43	184.95	151.54	151.75	19.65	27.28	18.18	133.62	148.54	150.88	27.98	30.53	31.76	44.9333	126.577	137.39	144.85	89.22	155.3	24.28	162.747	21.7033	144.347	30.09
BMSK0001395	Itgbn	AII79417.1 integrin beta5	14.39	15.8	18.62	32.47	24.67	27.23	29	26.67	27.93	40.44	32.98	35.6	15.61	14.47	18.8	35.67	31.76	33.29	5.46	5.52	5.82	47.81	42.11	46.03	6.36	7.19	5.99	47.51	49.19	47.14	8.49	9.44	10.04	16.27	28.1233	27.8667	36.34	16.2933	33.5733	5.6	45.3167	6.51333	47.9467	9.32333
BMSK0001396		uncharacterized protein LOC101744577	0	0	0	0	0.8	0.45	0.44	0.8	0	1.22	1.18	2.38	0.33	0	0	0.73	0	0.35	0	0	0	0	0.34	1	0	0	0	0.36	0	0	0	0	0.32	0	0.416667	0.413333	1.59333	0.11	0.36	0	0.446667	0	0.12	0.106667
BMSK0001397	dlat-1	dihydrolipoyllysine-residue acetyltransferase component of pyruvate dehydrogenase complex, mitochondrial	78.23	48.71	31.25	36.02	42.84	38.3	26.43	23.69	51.15	33.42	34.8	33.72	16.29	20.14	22.78	19.49	22.75	24.01	26.92	27.42	29.28	16.93	23.55	21.74	22.85	23.93	28.35	28.33	31.96	28.11	34.94	37.93	29.57	52.73	39.0533	33.7567	33.98	19.7367	22.0833	27.8733	20.74	25.0433	29.4667	34.1467
BMSK0001398	dlat-1	dihydrolipoyllysine-residue acetyltransferase component of pyruvate dehydrogenase complex, mitochondrial	143.38	154.74	164.47	97.48	103.35	97.66	121.7	135.74	94.36	59.68	55.12	57.78	53.96	46.18	47.48	55.45	50.99	47.57	56.55	59.69	59.94	41.35	39.29	38.05	41.94	42.87	40.78	43.34	39.14	41.35	66.58	56.65	59.22	154.197	99.4967	117.267	57.5267	49.2067	51.3367	58.7267	39.5633	41.8633	41.2767	60.8167
BMSK0001399	RpL37A	ribosomal protein L37A	2484.15	1734.96	1610.14	4203.97	5008.54	4864.27	3784.72	2899.88	5406.84	6056.93	7288.95	6154.92	8071.34	8390.93	6608.17	7651.27	7533.03	7182.18	7552.01	7463.78	8198.31	8196.29	8098.61	7954.13	9405.61	9635.27	9476.08	7869.04	7514.47	7375.12	8483.11	9384.61	9232.7	1943.08	4692.26	4030.48	6500.27	7690.15	7455.49	7738.03	8083.01	9505.65	7586.21	9033.47
BMSK0001400	SLC41A1	Solute carrier family 41 member 1 [Operophtera brumata]	21.93	21.1	20.69	17.35	13.9	13.78	19.2	17.5	22.1	18.52	19.11	19.43	14.94	16.46	19.49	18.94	18.23	17.84	18.63	17.71	19	13.72	14.97	15	11.75	12.87	10.48	14.25	12.93	13.74	15.18	17.25	17.49	21.24	15.01	19.6	19.02	16.9633	18.3367	18.4467	14.5633	11.7	13.64	16.64
BMSK0001401	pgant5	polypeptide N-acetylgalactosaminyltransferase 5 [Amyelois transitella]	28.12	28.77	31.93	46.62	41.05	42.88	52.12	49.14	42.14	50.87	39.09	39.7	28.58	27.37	35.8	18.06	17.9	17.36	22.07	21.73	24.9	13.73	15.05	13.77	19.53	21.56	20.05	14.07	15.05	15.22	23.75	24.68	22.81	29.6067	43.5167	47.8	43.22	30.5833	17.7733	22.9	14.1833	20.38	14.78	23.7467
BMSK0001402	MAP3K7	-	41.21	24.41	23.12	21.46	17.91	16	9.01	9.2	18.65	9.6	10.34	16.37	12.09	11.58	10.84	7.17	6.74	9.69	11.72	14.18	8.33	12.44	12.32	14.24	15.79	13.46	16.97	10.61	9.84	9.62	9.75	11.77	11.5	29.58	18.4567	12.2867	12.1033	11.5033	7.86667	11.41	13	15.4067	10.0233	11.0067
BMSK0001403	MAP3K7	mitogen-activated protein kinase kinase kinase 7-like [Papilio xuthus]	150.5	170.13	161.03	61.8	58.95	63.06	76.44	84.04	59.03	41.66	38.63	37.82	34.86	37.33	39.89	30.96	31.64	26.06	30.86	30.26	35.9	26.64	27.94	26.57	26.43	26.95	23.85	24.28	26.73	28.74	35.47	28.92	27.12	160.553	61.27	73.17	39.37	37.36	29.5533	32.34	27.05	25.7433	26.5833	30.5033
BMSK0001404		Ankyrin repeats (3 copies)	0	0	0	0	0	0	0	0	0	0	0	0	0	0.21	0	0	0	0	0	0	0	0	0	0	0	0	0	0	0	0	0	0	0	0	0	0	0	0.07	0	0	0	0	0	0
BMSK0001405		putative neuropeptide precursor protein precursor	3.06	3.51	2.89	2.7	3.42	2.45	2.97	5.47	3.28	2.09	1.54	1.62	1.35	1.08	1.03	0.93	0.36	0.65	0.72	0.68	0.86	0.7	0.53	0.73	1.59	1.4	1.65	0.68	1.16	1.01	2.04	1.36	1.56	3.15333	2.85667	3.90667	1.75	1.15333	0.646667	0.753333	0.653333	1.54667	0.95	1.65333
BMSK0001406	PPIL4	peptidyl-prolyl cis-trans isomerase-like 4 [Papilio machaon]	35.59	48.94	60.43	27.77	16.82	23.25	27.29	18.19	17.07	18.82	12.34	12.34	12.73	11.94	18.77	11.86	11.77	10.03	9.91	10.34	9.93	9.28	9.83	9.36	8.62	9.29	7.25	8.13	10.39	8.42	8.51	11.13	11.31	48.32	22.6133	20.85	14.5	14.48	11.22	10.06	9.49	8.38667	8.98	10.3167
BMSK0001407	Runx1	runt-related transcription factor 3-like [Papilio xuthus]	0	0	0	0	0	0	0	0.81	0	1.6	0.78	0.79	0.64	0	0	0	0.73	0	0	0	0	1.32	0	0.64	0.63	0.53	0	0.68	0	0	0	0	0.62	0	0	0.27	1.05667	0.213333	0.243333	0	0.653333	0.386667	0.226667	0.206667
BMSK0001408		XP 021207360.1 carboxypeptidase A1	0	0	0	20.97	15.83	18.61	32.28	26.75	27.04	84.33	77.69	101.13	64.86	56.36	75.59	15.11	21.36	22.46	2.08	2.07	2.36	6.62	5.57	4.48	0.64	0.46	0.42	3.89	4.84	3.53	0.1	0	0.11	0	18.47	28.69	87.7167	65.6033	19.6433	2.17	5.55667	0.506667	4.08667	0.07
BMSK0001409	CPA2	Zinc carboxypeptidase	0	0	0	0	0	0	0	0	0	0	0	0	0	0	0	0	0	0	0	0	0	0	0	0	0	0	0	0	0	0	0	0	0	0	0	0	0	0	0	0	0	0	0	0
BMSK0001410		-	0	0	0	0	0	0	0	0	0	0	0	0	0	0	0	0	0	0	0	0	0	0	0	0	0	0	0	0	0	0	0	0	0	0	0	0	0	0	0	0	0	0	0	0
BMSK0001411		carboxypeptidase B	0	0	0	0	0	0	0	0	0	0	0	0	0	0	0	0	0	0	0	0	0	0.11	0	0	0	0	0	0	0	0	0	0	0	0	0	0	0	0	0	0	0.036667	0	0	0
BMSK0001412		carboxypeptidase B isoform X4	0	0	0.24	0	0	0.14	0	0	0	0	0	0	0	0	0.13	0	0	0.34	0	0	0.11	0.22	0	0.11	0	0	0.1	0.12	0.11	0.47	0	0	0	0.08	0.046667	0	0	0.043333	0.113333	0.036667	0.11	0.033333	0.233333	0
BMSK0001413		-	7.24	4.58	5.89	17.11	26.36	15.92	18.03	19.86	19.89	22.1	29.04	37.43	27.12	23.39	29.03	34.5	31.6	28.38	24.48	23.6	28.1	32.44	27.47	34.15	25.35	19.99	22.2	31.09	32.25	32.19	26.88	29.82	23.95	5.90333	19.7967	19.26	29.5233	26.5133	31.4933	25.3933	31.3533	22.5133	31.8433	26.8833
BMSK0001414		-	0	0	0	0	0	0	0	0	0	0	0	0	0	0	0	0	0	0	0	0	0	0	0	0	0	0	0	0	0	14.49	0	0	0	0	0	0	0	0	0	0	0	0	4.83	0
BMSK0001415		runt-related transcription factor 3 isoform X2	0	0	0.11	0	0	0	0	0	0	0	0	0	0.1	0	0	0.11	0	0	0.11	0.1	0	0	0	0.2	0.1	0	0.19	0	0	0	0	0.2	0.1	0.036667	0	0	0	0.033333	0.036667	0.07	0.066667	0.096667	0	0.1
BMSK0001416	Runx3	Runt domain	0	0	0	0	0	0	0	0	0	0	0	0	0	0	0	0	0	0	0	0	0	0	0	0	0	0	0	0	0	0	0	0	0	0	0	0	0	0	0	0	0	0	0	0
BMSK0001417	run	runt	43.18	40.25	39.6	33.15	40.77	40.24	42.75	61.04	45.07	21.09	22.67	20.96	20.16	16.13	20.23	10.56	8.24	11.17	15.46	15.77	14.03	3.86	4.33	3.98	13.25	13.35	13.05	5.83	4.6	5.87	10.9	9.18	11.73	41.01	38.0533	49.62	21.5733	18.84	9.99	15.0867	4.05667	13.2167	5.43333	10.6033
BMSK0001418		-	0	0	0	0	0	0	0	0	0	0	0	0	0	0	0	0	0	0	0	0	0	0	0	0	0	0	0	0	0	0	0	0	0	0	0	0	0	0	0	0	0	0	0	0
BMSK0001419	RUNX3	Runt domain	0	0	0	0	0	0	0.6	0	0	0	0	0	0	0	0	0	0	0	0	0	0	0	0	0	0	0	0	0.25	0	0	0	0	0	0	0	0.2	0	0	0	0	0	0	0.083333	0
BMSK0001420		runt-related transcription factor 3	2.39	2.39	1.91	21.2	21.54	22.65	30.3	40.32	31.05	24.54	23.38	31.57	33.35	28.76	31.08	20.32	20.98	25.27	8.82	6.35	6.66	16.54	16.46	15.87	4.92	4.15	5.24	16.18	14.19	15.19	1.71	2	1.81	2.23	21.7967	33.89	26.4967	31.0633	22.19	7.27667	16.29	4.77	15.1867	1.84
BMSK0001421	fl(2)d	pre-mR -splicing regulator female-lethal(2)D [Amyelois transitella]	119.19	138.27	168.08	95.84	63.63	70.99	81.29	69.13	66.07	59.66	43.41	48.43	38.18	39.27	60.75	39.99	36.79	32.01	33.4	33.03	35.1	27.89	26.22	27.34	31.2	30.4	30.56	21.11	23.96	22.1	35.3	39.58	36.97	141.847	76.82	72.1633	50.5	46.0667	36.2633	33.8433	27.15	30.72	22.39	37.2833
BMSK0001422	CEP162	centrosomal protein of 162 kDa isoform X1	2.14	2.65	2.91	4.4	2.63	2.88	3.71	3.76	3.04	4.26	3.38	3.35	3.08	2.55	3.8	2.6	2.38	2.07	1.21	0.75	1.43	3.3	2.55	2.33	2.57	2.23	1.75	2.29	2.22	2.16	1.61	2.09	2.07	2.56667	3.30333	3.50333	3.66333	3.14333	2.35	1.13	2.72667	2.18333	2.22333	1.92333
BMSK0001423		molting fluid carboxypeptidase A precursor	3.71	4.17	4.51	16.97	15.33	15.2	15.89	14.48	15.3	16	13.87	17.05	12.7	10.59	15.94	4.66	5.49	6.89	3.32	4.32	4.02	3.1	2.97	4.98	4.42	5.08	3.9	2.43	2.39	2.93	27.54	25.76	24.25	4.13	15.8333	15.2233	15.64	13.0767	5.68	3.88667	3.68333	4.46667	2.58333	25.85
BMSK0001424	Prpf6	Pre-mR -processing factor 6 [Papilio xuthus]	41.59	42.05	41.71	45.58	47.18	45.62	53.24	55.25	42.8	34.66	31.25	27.53	27.36	27.51	29.18	23.17	25.59	24.96	27.85	26.3	27.58	21.84	21.53	19.8	22.82	25.8	23.94	21.44	21.74	20.51	32.53	30.98	27.51	41.7833	46.1267	50.43	31.1467	28.0167	24.5733	27.2433	21.0567	24.1867	21.23	30.34
BMSK0001425		uncharacterized protein LOC101742807	0.42	0.37	0.2	0.07	0.14	0.24	0.38	0.07	0	0.36	0.21	0.07	0.12	0	0.36	0.34	0.21	0.51	0.07	0	0.13	0.44	0.13	0.19	0.18	0	0.12	0.27	0.44	0.13	0.06	0	0.12	0.33	0.15	0.15	0.213333	0.16	0.353333	0.066667	0.253333	0.1	0.28	0.06
BMSK0001426	insv	Uncharacterized protein OBRU01 10577 [Operophtera brumata]	323.37	350.04	348.7	416.35	397.35	396.9	363.58	421.57	358.06	345.17	330.87	335.14	220.57	191.76	228.88	135.41	134.57	140.96	74.42	73.45	75.29	130.57	123.77	126.11	62.39	62.48	62	107.59	113.3	111.02	33.09	34.97	31.22	340.703	403.533	381.07	337.06	213.737	136.98	74.3867	126.817	62.29	110.637	33.0933
BMSK0001427	insv	uncharacterized protein LOC101746308	801.31	990.5	1017.89	825.21	584.74	632.26	613.14	654.38	620.79	497.41	337.52	377	246.13	241.23	298.53	239.04	221.35	232.07	126.09	121.9	119.85	236.82	252.64	269.55	116.77	116.67	111.9	246.45	253.41	245.1	69.68	61.58	64.06	936.567	680.737	629.437	403.977	261.963	230.82	122.613	253.003	115.113	248.32	65.1067
BMSK0001428	LSM3	LSM Sm-like protein family member	20.06	18.3	19.45	36.05	31.84	43.16	37.89	22.27	43.48	50.53	45.88	41.02	55.38	58.79	63.91	39.63	38.94	42.9	51.15	54.34	60.19	39.58	29.78	39.69	46.68	50.37	42.92	32.56	33.53	32.65	51.85	69.28	64.82	19.27	37.0167	34.5467	45.81	59.36	40.49	55.2267	36.35	46.6567	32.9133	61.9833
BMSK0001429	Ddx46	probable ATP-dependent R helicase DDX46 isoform X1	44.66	56.93	59.84	135.11	110.44	116.07	135.89	124.19	98.37	117.22	98.27	97.01	94.98	93.37	108.46	60.59	64.55	66.15	72.07	67.16	69.76	58.48	49.97	53.13	68.68	73.33	66.51	47.44	58.16	55.11	78.75	78.15	72.09	53.81	120.54	119.483	104.167	98.9367	63.7633	69.6633	53.86	69.5067	53.57	76.33
BMSK0001430	E(spl)mbeta-HLH	enhancer of split mbeta, partial	2.59	1.24	2.06	419.82	490.91	433.31	285.83	332.58	294.94	748.29	829.07	899.58	821.24	876.1	721.55	431.65	374.95	434.34	403.92	413.6	409.32	600.56	543.23	583.39	594.16	581.15	597.03	592.44	546.73	592.26	517.18	474.02	496.24	1.96333	448.013	304.45	825.647	806.297	413.647	408.947	575.727	590.78	577.143	495.813
BMSK0001431		-	0	0	1.51	0	0	0	0	0	0	0	0.25	0	0	0	0	0	0	0	0.96	0	0	5.6	0	0	0	0	0	0	0	0	0	0.89	0	0.503333	0	0	0.083333	0	0	0.32	1.86667	0	0	0.296667
BMSK0001432	E(spl)malpha-BFM	enhancer of split malpha, partial	0.15	0	0	26.69	25.94	28.5	29.08	27.08	23.9	62.24	47.69	70.93	108.99	128.3	133.57	157.73	143.16	173.68	622.36	669.27	629.2	119.63	133.65	123.76	841.35	923.42	867.35	154.34	148.51	153.65	948.07	915.88	992.61	0.05	27.0433	26.6867	60.2867	123.62	158.19	640.277	125.68	877.373	152.167	952.187
BMSK0001433		uncharacterized protein LOC101741933	0	0.22	0.08	89.96	101.8	97.17	85.41	92.87	89.47	89.52	85.54	100.95	117.17	131.31	128.23	124.5	123.65	132.23	365.98	383.49	378.14	80.85	100.13	96.89	524.64	546.02	561.91	102.12	90.85	94.01	658.37	651.13	664.64	0.1	96.31	89.25	92.0033	125.57	126.793	375.87	92.6233	544.19	95.66	658.047
BMSK0001434		-	10.82	11.18	13.07	6.93	11.06	8.06	9.96	10.15	9.65	12.6	12.45	15.6	7.02	11.73	8.34	7.76	7.88	7.39	3.09	4.42	2.46	6.76	5.22	5.27	3.1	4.52	4.1	5.96	6.82	5.73	3.94	3.26	2.01	11.69	8.68333	9.92	13.55	9.03	7.67667	3.32333	5.75	3.90667	6.17	3.07
BMSK0001435		uncharacterized protein LOC101737731	20.07	28.87	32.29	36.12	27.36	26.37	28.54	25.27	23.09	24.57	18.63	23.87	16.24	17.15	22.85	18	15.59	17.57	15.84	15.9	15.12	15.73	17.32	16.76	17.01	20.88	16.19	19.6	22.41	17.64	12.98	18.2	19.5	27.0767	29.95	25.6333	22.3567	18.7467	17.0533	15.62	16.6033	18.0267	19.8833	16.8933
BMSK0001436	E(spl)mbeta-HLH	enhancer of split mbeta protein-like [Amyelois transitella]	11.75	13.35	13.29	172.09	234.85	185.95	92.85	90.43	86.78	59.13	72.39	58.71	63.63	72.29	57.25	19.19	18.55	23.29	30.47	27.43	31.55	16.97	14.06	13.99	48.44	56.09	60.02	32.79	37.43	37.45	68.78	62.1	63.46	12.7967	197.63	90.02	63.41	64.39	20.3433	29.8167	15.0067	54.85	35.89	64.78
BMSK0001437	E(spl)mgamma-HLH	class E basic helix-loop-helix protein 40	2.35	1.95	2.42	133.18	167.29	160.73	130.45	176.84	145.71	84.97	107.03	96.75	133.11	147.84	111.27	125.54	106.42	125.54	249.79	242.71	242.35	65.2	71.35	65.32	293.37	314.06	314.35	74.74	65.85	77.15	329.82	311.12	316.17	2.24	153.733	151	96.25	130.74	119.167	244.95	67.29	307.26	72.58	319.037
BMSK0001438		uncharacterized protein LOC106126877 [Papilio xuthus]	41.34	36.93	32.5	490.31	782.46	623.33	650.38	732.17	643.99	531.17	668.72	602.6	538.51	490.86	409.05	224.8	235.13	287.58	184.03	165.6	159.09	108.18	113.48	97.22	136.41	126.3	136.64	92.52	92.46	92.48	88.19	74.55	74.54	36.9233	632.033	675.513	600.83	479.473	249.17	169.573	106.293	133.117	92.4867	79.0933
BMSK0001439		malate dehydrogenase, mitochondrial isoform X1	0	0	0.08	0.09	0.08	0.29	0.18	0	0	0.26	0	0	0	0.17	0	0	0.17	0	0	0	0	0	0	0	0	0.06	0	0	0	0	0	0	0	0.026667	0.153333	0.06	0.086667	0.056667	0.056667	0	0	0.02	0	0
BMSK0001440		pancreatic lipase-related protein 2	0.43	0	0	0	0	0.56	0	0	0.51	0	0	0.5	0.42	0.48	0	0.45	0	0.44	0	0.41	0	0	0	0	0.41	0	0	0.44	0	0	0	0	0	0.143333	0.186667	0.17	0.166667	0.3	0.296667	0.136667	0	0.136667	0.146667	0
BMSK0001441		protein split ends	0	0	0.26	0.28	0	0	0.15	0	0	0.42	0	0.27	0.12	0	0.27	0.39	0.4	0.24	0	0	0.24	0.12	0.36	0.12	0.11	0	0	0.38	0.59	0	0	0.12	0	0.086667	0.093333	0.05	0.23	0.13	0.343333	0.08	0.2	0.036667	0.323333	0.04
BMSK0001442		lethal(3)neo18	214.65	213.77	256.33	220.47	178.28	223.87	223.68	183.21	223.06	208.32	200.27	197.63	183.5	196.01	218.81	142.45	146.62	156.8	171.72	156.72	170.75	116.13	133.83	133	140.75	143.3	142.27	112.37	120.29	116.97	167.72	194.69	197.73	228.25	207.54	209.983	202.073	199.44	148.623	166.397	127.653	142.107	116.543	186.713
BMSK0001443	ARFGEF3	brefeldin A-inhibited guanine nucleotide-exchange protein 3	0.01	0	0.05	0.11	0.14	0.14	0.17	0.19	0.07	0.22	0.22	0.16	0.11	0.16	0.26	0.22	0.12	0.24	0.24	0.29	0.17	0.2	0.17	0.06	0.33	0.45	0.56	0.4	0.11	0.1	0.48	0.38	0.54	0.02	0.13	0.143333	0.2	0.176667	0.193333	0.233333	0.143333	0.446667	0.203333	0.466667
BMSK0001444	Reck	serine protease inhibitor [Danaus plexippus]	10.6	9.99	8.85	2.09	2.81	3.42	3.24	3.74	3.26	3.65	3.63	4.61	6.49	7.35	6.02	8.58	8.96	6.56	9.8	9.37	9.1	8.23	7.37	6.43	9.93	10.05	9.67	6.38	6.13	6.92	12.26	11.29	9.26	9.81333	2.77333	3.41333	3.96333	6.62	8.03333	9.42333	7.34333	9.88333	6.47667	10.9367
BMSK0001445	ND-75	DH-ubiquinone oxidoreductase 75 kDa subunit, mitochondrial	128.16	128.42	125.02	129.19	158.31	145.47	140.4	147.8	130.76	96.03	97.9	92.71	96.06	93.51	83.23	79.09	83.61	80.61	97.01	97.01	94.76	64.32	69.73	61.14	77.61	76.59	81.72	62.5	62.96	66.5	91.25	73.33	72.65	127.2	144.323	139.653	95.5467	90.9333	81.1033	96.26	65.0633	78.64	63.9867	79.0767
BMSK0001446		elongation factor 1-beta'	552.77	563.23	559.67	484.2	421.3	402.72	458.52	427.35	431.2	520.82	527.59	615.59	605.95	646.29	720.17	626.01	611.96	635.19	704.42	718.37	702.08	681.67	694.11	725.68	801.69	795.51	807.43	740.68	701.33	708.2	766.68	765.23	830.07	558.557	436.073	439.023	554.667	657.47	624.387	708.29	700.487	801.543	716.737	787.327
BMSK0001447	ERLIN2	protein lin-54 homolog isoform X3	128.36	125.09	120.2	52.9	54.01	56.02	65.26	68.81	56.86	47.62	45.05	44.69	46.52	43.92	50.29	47.74	50.61	44.94	41.94	40.95	45.99	45.93	45.36	47.54	42.37	41.81	41.65	42.32	42.5	42.88	46.09	52.29	47.86	124.55	54.31	63.6433	45.7867	46.91	47.7633	42.96	46.2767	41.9433	42.5667	48.7467
BMSK0001448		-	0	0	0	1.42	1.15	0.64	1.7	1.95	1.19	1.88	0.63	1.51	1.44	1.37	1.55	2.37	1.15	0.72	0.77	0.41	0.61	1.06	0.53	1.19	1.53	1.14	1.32	1.49	1.26	1.5	1.76	2.34	1.46	0	1.07	1.61333	1.34	1.45333	1.41333	0.596667	0.926667	1.33	1.41667	1.85333
BMSK0001449	CSN4	putative cop9 complex subunit [Danaus plexippus]	170.5	207.1	236.42	202.95	135.19	152.82	174.06	146.55	153.08	138.01	118.97	140.07	124.77	127.13	184.73	101.78	116.77	109.11	118.4	122.17	122.54	102.54	99.11	118.22	109.57	108.33	103.95	105.12	103.42	101.97	114.14	134.41	136.83	204.673	163.653	157.897	132.35	145.543	109.22	121.037	106.623	107.283	103.503	128.46
BMSK0001450	porin	voltage-dependent anion-selective channel isoform X1	630.58	564.53	510.6	841.7	1180.42	1026.47	1017.42	1309.74	1096.63	671.33	821.07	758.38	1003	926.4	843.2	777.27	774.77	801.97	1166.33	1181.87	1096.96	684.68	790.5	703.19	916.92	898.57	933.33	713.45	685.47	677.36	1009.44	928.5	985.9	568.57	1016.2	1141.26	750.26	924.2	784.67	1148.39	726.123	916.273	692.093	974.613
BMSK0001451		protein msta, isoform A [Plutella xylostella]	0.06	0.42	0.15	2.76	1.43	2.31	1.39	1.83	1.05	3.19	2.74	2.23	2.5	1.72	2.39	1.84	2.01	1.9	2.19	1.28	1.32	2.44	2.01	1.71	1.84	1.51	1.16	2.1	2.4	2.66	1.49	2.08	1.85	0.21	2.16667	1.42333	2.72	2.20333	1.91667	1.59667	2.05333	1.50333	2.38667	1.80667
BMSK0001452		zinc finger CCHC domain-containing protein 9 isoform X2	49.17	51.59	58.42	41.93	30.28	35.53	42.6	33.95	36.02	37.92	30.26	33.45	30.36	30.09	41.6	33.85	32.96	31.58	27.8	23.85	27.84	33.46	28.93	35.78	27.34	26.55	24.92	34.62	37.64	37	25.63	33.61	32.1	53.06	35.9133	37.5233	33.8767	34.0167	32.7967	26.4967	32.7233	26.27	36.42	30.4467
BMSK0001453	SHPK	Sedoheptulokinase [Operophtera brumata]	42.03	44.76	50.26	48.06	35.78	35.97	37.78	34.48	35.03	39.74	39.61	40.98	28.5	30.14	41.21	30.67	36.93	32.54	24.01	25.86	24.5	32.49	31.29	34.38	24.98	28.3	24.81	31.8	32.28	31.83	23.54	26.68	24.18	45.6833	39.9367	35.7633	40.11	33.2833	33.38	24.79	32.72	26.03	31.97	24.8
BMSK0001454	Mtor	target of rapamycin isoform 2	49.5	52.3	49.52	89.52	91.84	94.41	105.39	109.13	81.84	79.31	79.28	64.11	73.17	75.55	69.44	61.39	63.68	58.98	52.86	52.66	53.95	66.93	57.3	55.97	57.37	53.35	55.14	61.73	62.41	62.95	55.16	52.81	49.74	50.44	91.9233	98.7867	74.2333	72.72	61.35	53.1567	60.0667	55.2867	62.3633	52.57
BMSK0001455	Cda	cytidine deaminase	8.27	6.29	7.05	7.88	7.54	7.35	7.75	7.05	8.98	11.71	10.93	12.72	9.71	8.14	10.24	6.74	6.21	6.83	6.42	5.95	5.04	7.05	6	6.04	5.83	6.74	4.87	7.77	6.52	8.11	6.14	6.79	6.49	7.20333	7.59	7.92667	11.7867	9.36333	6.59333	5.80333	6.36333	5.81333	7.46667	6.47333
BMSK0001456	Tor	target of rapamycin isoform 1	4.49	6.37	7.23	9.44	5.7	6.94	10.88	9.75	6.62	8.32	6.81	5.97	6.92	6.47	8.39	6.86	5.78	5.7	4.59	3.88	4.91	5.4	3.83	3.65	4.86	5.15	4.02	3.55	4.19	4.15	4.62	5.06	4.82	6.03	7.36	9.08333	7.03333	7.26	6.11333	4.46	4.29333	4.67667	3.96333	4.83333
BMSK0001457		-	0	0	0	0	0	0	0	0	0	0	0	0	0	0	0	0	0	0.85	0	0	0	0	0	0	2.27	0	0	0	0	0	0	0	0	0	0	0	0	0	0.283333	0	0	0.756667	0	0
BMSK0001458		reverse transcriptase [Operophtera brumata]	0	0	0	0	1.16	0.65	0	1.75	1.75	1.17	1.7	1.73	1.91	1.64	0	1.56	1.62	1.51	2.53	1.42	1.46	1.47	1.91	0.47	3.72	2.37	0.45	1.52	1.89	2.9	2.25	1.89	1.39	0	0.603333	1.16667	1.53333	1.18333	1.56333	1.80333	1.28333	2.18	2.10333	1.84333
BMSK0001459	Ube4b	ubiquitin conjugation factor E4 B isoform X2 [Amyelois transitella]	145.12	163.65	168.07	89.98	88.19	98.48	100.81	111.62	81.06	49.46	40.98	38.56	37.14	35.22	38.09	28.53	30.17	29.54	31.77	28.61	30.78	27.89	25.31	24.6	25.21	27.84	25.18	23.16	25.48	26.18	30.72	25.17	27.05	158.947	92.2167	97.83	43	36.8167	29.4133	30.3867	25.9333	26.0767	24.94	27.6467
BMSK0001460	heix	ubiA prenyltransferase domain-containing protein 1 homolog	48.4	59.63	72.52	18.01	14.5	20.36	19.62	15.32	17.75	9.46	9.86	9.41	5.13	6.19	8.45	8.05	7.11	6.18	5.07	4.24	4.61	8.5	8.21	8.34	5.1	6.11	5.3	8.56	10.91	8.75	8.61	7.54	7.34	60.1833	17.6233	17.5633	9.57667	6.59	7.11333	4.64	8.35	5.50333	9.40667	7.83
BMSK0001461	Arpc2	actin-related protein 2/3 complex subunit 2	163.09	213.54	255.06	131.28	88.32	113.98	133.92	110.59	96.95	79.48	57.05	51.58	43.7	35.03	54.09	35.42	32.7	25.98	32.37	25.26	32.03	29.14	26.14	28.03	28.29	27.89	27.44	22.17	23.41	24.92	30.65	35.06	33.09	210.563	111.193	113.82	62.7033	44.2733	31.3667	29.8867	27.77	27.8733	23.5	32.9333
BMSK0001462		Transmembrane inner ear expressed protein [Papilio machaon]	0.23	0.12	0	2.26	2.7	2.13	2.04	2.05	3.74	5.52	4.79	8.22	6.85	9.07	6.46	8.49	6.25	8.77	11.82	13.13	11.94	7.16	7.59	6.51	12.43	9.66	10.64	5.14	4.33	4.63	6.86	5.82	7.51	0.116667	2.36333	2.61	6.17667	7.46	7.83667	12.2967	7.08667	10.91	4.7	6.73
BMSK0001463		MAR-binding filament-like protein 1-1 [Papilio machaon]	2.08	2.05	3.53	2.31	1.54	1.74	1.8	2.19	1.98	2.07	1.33	1.57	1.04	1.05	2.56	1.58	1.67	1.89	3.01	4.01	4.04	1.76	2.18	1.8	6.44	7.66	5.47	1.49	1.52	1.08	9.01	11.86	11.31	2.55333	1.86333	1.99	1.65667	1.55	1.71333	3.68667	1.91333	6.52333	1.36333	10.7267
BMSK0001464		uncharacterized protein LOC101745004	18.59	20	21.1	28.72	23.52	25.31	29.12	30.05	24.73	34.56	31.62	34.41	25.91	27.66	30.76	33.4	33.04	30.88	20.86	20.99	21.27	44.73	38.29	42.13	24.38	26.04	23.67	50.54	51.65	52.17	25.75	27.33	26.37	19.8967	25.85	27.9667	33.53	28.11	32.44	21.04	41.7167	24.6967	51.4533	26.4833
BMSK0001465		-	0.2	0	0	0	0	0.23	0.32	0	0.7	0	0.25	0.44	0	0.23	0.4	0.43	0.23	0	0.21	0	0.71	0	0	0.19	0	0.32	0	0.06	0.2	0	0.19	0.39	0.21	0.066667	0.076667	0.34	0.23	0.21	0.22	0.306667	0.063333	0.106667	0.086667	0.263333
BMSK0001466		-	0	0	0	0	0	1.13	0	0	0	0	0	0.58	0	0	0	0	0	0	0	0	0	0	0	0	0	0.27	0	0	0	0	0	0	0	0	0.376667	0	0.193333	0	0	0	0	0.09	0	0
BMSK0001467	yjbQ	uncharacterized protein LOC101738183	327.57	365.44	417.13	164.54	109.64	140.15	144.23	121.71	123.59	79.5	51.79	58.31	39.46	35.9	55.11	40.47	37.14	30.43	31.15	31.56	34.9	33.87	37.06	39.17	34.15	36.23	33.08	32.57	32.65	32.51	39.73	38.31	34.93	370.047	138.11	129.843	63.2	43.49	36.0133	32.5367	36.7	34.4867	32.5767	37.6567
BMSK0001468	Polrmt	D -directed R polymerase, mitochondrial	106.77	127.11	139.29	63.35	49.58	58.97	73.93	60.49	51.66	30.81	26.57	25.43	22.26	20.69	25.4	21.63	20.95	18.28	19.11	16.21	18.97	16.04	16.73	16.28	15.79	15.2	12.71	14.59	14.85	17.75	19.39	17.99	16.16	124.39	57.3	62.0267	27.6033	22.7833	20.2867	18.0967	16.35	14.5667	15.73	17.8467
BMSK0001469	Kiaa0556	uncharacterized protein KIAA0556	14.38	17.05	18.15	8.54	8.35	11.18	7.6	7.62	7.96	8.36	7.48	8.87	6.13	6.7	6.84	6.08	6.23	6.89	5.83	5.78	5.98	6.77	7.23	7.87	7.23	8.38	6.32	6.32	7.37	6.29	7.88	7.19	6.48	16.5267	9.35667	7.72667	8.23667	6.55667	6.4	5.86333	7.29	7.31	6.66	7.18333
BMSK0001470	rars	arginine--tR ligase, cytoplasmic	26.44	34.69	43.99	23.65	12.13	15.18	20.36	14.33	14.23	16.21	10.86	12.44	10.99	9.58	15.99	10.72	10.23	9.77	9.8	9.33	10.78	10	10.12	9.39	9.26	9.13	7.59	9.11	9.52	8.46	10.55	12.7	11.79	35.04	16.9867	16.3067	13.17	12.1867	10.24	9.97	9.83667	8.66	9.03	11.68
BMSK0001471	MMD	monocyte to macrophage differentiation factor isoform X2	20.8	21.66	21.93	8.36	6.78	8.68	8.58	8.39	7.66	5.88	4.44	3.79	2.51	2.88	2.78	1.88	1.83	1.53	1.18	1.27	1.19	1.6	1.34	2.07	1.56	1.44	1.33	0.87	0.97	1.3	1.67	0.88	1.07	21.4633	7.94	8.21	4.70333	2.72333	1.74667	1.21333	1.67	1.44333	1.04667	1.20667
BMSK0001472	Borcs6	BLOC-1-related complex subunit 6 isoform X1	44.29	44.19	49.26	36.01	23.4	26.43	28.7	23.7	23.94	28.95	22.34	25.02	19.94	16.9	25.78	17.15	20.78	20.65	15.6	15.87	14.75	21.8	17.21	21.18	19	19.32	19.19	22.16	24.81	22.15	15.35	18	16.36	45.9133	28.6133	25.4467	25.4367	20.8733	19.5267	15.4067	20.0633	19.17	23.04	16.57
BMSK0001473	ATAD2B	ATPase family AAA domain-containing protein 2-like isoform X2	17.01	18.38	21.4	32.54	23.91	25.89	33.3	27.33	24.89	34.52	27.96	25.99	23.38	21.2	31.82	28.56	24.26	24.09	15.59	13.79	16.25	31.85	26.55	26.65	18.85	18.48	15.36	30.57	30.81	31.56	13.35	14.6	13.34	18.93	27.4467	28.5067	29.49	25.4667	25.6367	15.21	28.35	17.5633	30.98	13.7633
BMSK0001474	lov	protein jim lovell [Amyelois transitella]	45.67	49.83	55.42	58.5	40.95	48.63	58.81	47.97	40.36	32.68	21.25	21.13	14.69	12.8	20.41	9	8.85	8.11	2.12	1.84	2.32	7.76	7.58	8.93	1.46	1.2	1.33	8	8.79	8.65	1.45	0.59	0.7	50.3067	49.36	49.0467	25.02	15.9667	8.65333	2.09333	8.09	1.33	8.48	0.913333
BMSK0001475	lov	BTB/POZ domain	2.94	0.08	6.27	0	0.3	0.93	0.75	0.82	0	0.2	0	0.18	0	0	0	0	0.19	0.17	0	0	0	0	0	0	0	0	0	0	0	0.16	0	0	0	3.09667	0.41	0.523333	0.126667	0	0.12	0	0	0	0.053333	0
BMSK0001476		-	0	0	0	0	0	0	0	0	0	0	0	0	0	0	0	0	0	0	0	0	0	0	0	0	0	0	0	0	0	0	0	0	0	0	0	0	0	0	0	0	0	0	0	0
BMSK0001477		PIF1-like helicase	0	0	0	0	0	0	0	0.18	0.05	0	0	0	0	0	0	0	0	0.4	0	0	0.13	0.06	0	0	0	0	0.1	0	0	0	0	0	0	0	0	0.076667	0	0	0.133333	0.043333	0.02	0.033333	0	0
BMSK0001478		-	0	0	0	0	0	0	0	1.41	0	1.34	1.31	0	1.06	1.21	0	0	0	0	1.12	0	2.14	0	0	1.04	3.07	0.86	1.93	0	1.02	0	0	1.04	1.02	0	0	0.47	0.883333	0.756667	0	1.08667	0.346667	1.95333	0.34	0.686667
BMSK0001479		-	0	0	0	0	0	0	0	0	0	0	0	0	0	0	0	0	0	0	0	0	0	0	0	0	0	0	0	0	0	3.84	0	0	0	0	0	0	0	0	0	0	0	0	1.28	0
BMSK0001480		-	0	0	0	0	0	0	0	0	0	0	0	0	0	0	0	0	0	0	0	0	0	0	0	0	0	0	0	0	0	0	0	0	0	0	0	0	0	0	0	0	0	0	0	0
BMSK0001481		Family of unknown function (DUF5641)	0	0	0	0	0	0	0	0	0	26.67	0	0	11.97	0	0	0	0	0	20	10.62	0	0	0	0	0	0	0	0	12.34	5.71	0	0	0	0	0	0	8.89	3.99	0	10.2067	0	0	6.01667	0
BMSK0001482	opn4l	neuropeptide receptor A34	0	0.3	0	0	0	0	0.38	0	0	0.18	0.17	0.35	0	0	0	0.33	0	0.46	0.47	0.59	0.15	0	0	0.15	0.29	1	0.71	0.32	0.15	0.48	0.57	0.15	0.72	0.1	0	0.126667	0.233333	0	0.263333	0.403333	0.05	0.666667	0.316667	0.48
BMSK0001483	SMYD1	protein msta	0	0	0.06	0	0.07	0	0	0	0.14	0	0	0	0	0.07	0	0	0	0	0	0	0	0	0	0	0	0	0	0	0	0	0	0	0	0.02	0.023333	0.046667	0	0.023333	0	0	0	0	0	0
BMSK0001484	SmydA-8	protein msta, isoform B	0.34	0.53	0.76	0.49	0.2	0.15	0.14	0.47	0.07	0.14	0	0	0	0.07	0.07	0	0	0	0	0.06	0	0	0	0	0	0.05	0.06	0	0	0.13	0	0.06	0	0.543333	0.28	0.226667	0.046667	0.046667	0	0.02	0	0.036667	0.043333	0.02
BMSK0001485	Sb	trypsin-1-like	0	0	0	0	0	0	0	0	0.19	0	0	0	0	0	0	0	0	0	0.17	0	0	0.17	0	0	0	0.13	0	0	0	0	0	0	0	0	0	0.063333	0	0	0	0.056667	0.056667	0.043333	0	0
BMSK0001486		uncharacterized protein LOC105842389	0.17	0.23	0.19	0.42	0	0	0.11	0.2	0.1	0.51	0.29	0.4	0.09	0.25	0	0.19	0.39	0.18	0.46	0.52	0.62	0	0.23	0	1.43	2.46	1.72	0.09	0.09	0.19	6.39	7.5	6.97	0.196667	0.14	0.136667	0.4	0.113333	0.253333	0.533333	0.076667	1.87	0.123333	6.95333
BMSK0001487	ZNF277	Uncharacterized protein OBRU01 21543 [Operophtera brumata]	46.25	51.49	59.96	28.53	17.39	21.69	23.69	17.22	18.92	19.76	12.79	14.24	10.82	9.02	15.36	11.22	11.59	9.74	7.94	7.23	8.4	11.54	11.29	12.71	7.56	8.95	6.71	12.21	12.75	10.09	8.65	9.38	9.85	52.5667	22.5367	19.9433	15.5967	11.7333	10.85	7.85667	11.8467	7.74	11.6833	9.29333
BMSK0001488		-	0	0	0	0	0	0	0	0	0	0	0	0	0	0	0	0	0	0	0	0	0	0	0	0	0	0	0	0	0	0	0	0	0	0	0	0	0	0	0	0	0	0	0	0
BMSK0001489	PIF6	PIF1-like helicase	0	0	0	0	0	0	0	0	0	0	0	0	0	0	0	0	0	0	0	0.09	0	0	0	0	0	0	0.4	0	0	0	0	0	0	0	0	0	0	0	0	0.03	0	0.133333	0	0
BMSK0001490	CCHa1-R	neuropeptide receptor A15	0	0	0	0	0	0	0	0	0	0	0	0	0	0	0	0	0	0	0	0	0	0	0	0	0	0	0	0	0	0	0	0	0	0	0	0	0	0	0	0	0	0	0	0
BMSK0001491	CCHa1-R	7 transmembrane receptor (rhodopsin family)	0	0	0	0	0	0	0	0	0	0	0	0	0	0	0	0	0	0	0	0	0	0	0	0	0	0	0	0	0	0	0	0	0	0	0	0	0	0	0	0	0	0	0	0
BMSK0001492	Znhit1	zinc finger HIT domain-containing protein 1-like [Plutella xylostella]	60.99	66.89	67.47	70.43	51.67	58.83	56.09	47.74	54.99	62.53	56.92	68.28	62.18	61.15	80.41	51.88	56.45	54.12	55.09	51.11	54.85	43.27	44.2	50.37	43.57	43	40.89	43.33	42.57	41.39	45.13	48.57	50.15	65.1167	60.31	52.94	62.5767	67.9133	54.15	53.6833	45.9467	42.4867	42.43	47.95
BMSK0001493	ATOH8	protein atonal homolog 8 [Papilio xuthus]	3.8	5.04	5.99	4.22	3.42	3.61	4.22	3.83	3.29	4.21	4.13	4.18	5.49	4.37	6.42	4.12	3.48	3.69	4.95	4.27	5.04	5.13	3.4	3.82	5.97	5.23	5.07	4.74	4.71	5.54	6.48	6.85	7.13	4.94333	3.75	3.78	4.17333	5.42667	3.76333	4.75333	4.11667	5.42333	4.99667	6.82
BMSK0001494	GRHPR	XP 004924439.1 glyoxylate reductase/hydroxypyruvate reductase isoform X1	0.43	0.18	0.29	0.32	0.2	0.29	0.22	0.62	0.21	0.94	0.5	0.82	1.94	1.82	0.92	2.94	2.58	2.46	5.9	5.04	4.9	3.54	2.62	2.74	4.08	4.6	3.63	2.96	3.65	2.95	2.27	3.31	3.07	0.3	0.27	0.35	0.753333	1.56	2.66	5.28	2.96667	4.10333	3.18667	2.88333
BMSK0001495	GRHPR	XP 004924437.1 glyoxylate reductase/hydroxypyruvate reductase	2.24	1.87	1.73	2.02	2.13	2.53	1.2	2.46	1.67	2.7	4.51	2.44	6.22	8.66	3.76	11.48	10.15	12.33	21.49	18.88	17.51	8.66	11.93	9.41	16.29	16.23	26.91	7.96	5.76	6.05	22.26	25.17	20.16	1.94667	2.22667	1.77667	3.21667	6.21333	11.32	19.2933	10	19.81	6.59	22.53
BMSK0001496		ragulator complex protein LAMTOR3 homolog [Papilio polytes]	21.33	20.05	16.11	9.5	9.08	13.54	10.82	9.39	12.65	10.25	8.98	9.09	8.44	8.53	8.27	8.06	8.71	7.9	5.71	8.18	8.99	9.45	9.53	10.47	8.08	7.78	8.41	10.55	12.1	9.61	6.93	10.54	9.2	19.1633	10.7067	10.9533	9.44	8.41333	8.22333	7.62667	9.81667	8.09	10.7533	8.89
BMSK0001497	map3k7ip3	uncharacterized protein LOC101743924 isoform X2	18.51	24.32	29.23	20.86	12.75	15.98	19.72	15.7	12.46	15.4	11.1	10.72	9.35	9.23	14	10.19	8.32	9.14	7.78	6.38	7.99	8.92	6.77	6.96	7.52	7.17	6.33	6.94	7.11	7.15	5.86	5.86	6.1	24.02	16.53	15.96	12.4067	10.86	9.21667	7.38333	7.55	7.00667	7.06667	5.94
BMSK0001498	Syf2	pre-mR -splicing factor Syf2	32.34	39.59	45.91	20.33	12.34	18	20.37	15.77	13.54	13.39	10.22	10.61	9.5	10.51	14.79	9.35	9.14	8.81	8.5	8.19	8.94	8.1	7.87	8.31	7.94	8.48	7.68	7.44	9.34	8.07	8.57	12.09	10.98	39.28	16.89	16.56	11.4067	11.6	9.1	8.54333	8.09333	8.03333	8.28333	10.5467
BMSK0001499	exc-4	chloride intracellular channel isoform X1	54.14	60.55	61.37	67.17	57.83	68.29	69.61	66.22	63.9	75.5	73.36	83.37	77.12	75.31	81.91	81.05	79.38	83.4	70.53	67.49	77	99.29	84.87	91.51	74.5	71.82	69.81	101.8	101.75	97.81	67.12	71.06	68.92	58.6867	64.43	66.5767	77.41	78.1133	81.2767	71.6733	91.89	72.0433	100.453	69.0333
BMSK0001500	Nudt8	nucleoside diphosphate-linked moiety X motif 8-like	5.82	4.37	7.78	3.93	1.14	1.1	3.29	2.35	2.68	0.12	0.89	1.53	0.85	0	0	0	0.92	1.36	1.59	1.02	0.13	0	0	0.68	0	0.35	0.69	0	0.33	0	0	3	0.12	5.99	2.05667	2.77333	0.846667	0.283333	0.76	0.913333	0.226667	0.346667	0.11	1.04
BMSK0001501	Marcal1	SWI/SNF-related matrix-associated actin-dependent regulator of chromatin subfamily A-like protein 1 isoform X2	16.21	21.69	24.45	17.51	14.13	15.93	19.13	16.01	13.7	13.69	9.98	9.68	7.88	7.87	10.91	9.53	8.43	8.55	6.29	6.75	6.96	9.02	7.06	7.8	7.18	7.27	6.09	8.7	10.57	8.89	8.13	7.89	7.31	20.7833	15.8567	16.28	11.1167	8.88667	8.83667	6.66667	7.96	6.84667	9.38667	7.77667
BMSK0001502	Nudt8	nucleoside diphosphate-linked moiety X motif 8	58.48	71.63	76.91	25.73	17.28	19.93	24.36	19.73	20.07	12.87	10.12	12.44	7.17	6.66	8.79	12.34	11.85	8.77	8.25	8.99	8.81	7.65	7.14	9.06	2.97	3.89	2.71	11.33	12.51	13	8.86	12.3	11.24	69.0067	20.98	21.3867	11.81	7.54	10.9867	8.68333	7.95	3.19	12.28	10.8
BMSK0001503		serine protease inhibitor dipetalogastin isoform X2	0.91	0.43	0.57	4.05	7.12	7.51	7.08	8.15	9.49	44.12	61.31	68.4	69.81	41.76	38.93	179.93	173.23	178.1	35.44	31.41	29.73	159.1	115.26	136.92	21.35	20.37	25.76	84.25	95.67	112.21	20.35	30.08	24.25	0.636667	6.22667	8.24	57.9433	50.1667	177.087	32.1933	137.093	22.4933	97.3767	24.8933
BMSK0001504	colt	congested-like trachea protein	110.8	103.02	96.12	54	52.98	57.81	59.26	55.62	60.89	26.73	24.49	26.87	25.36	20.96	26.38	21.32	21.94	18.9	37.36	39.1	39.13	15.63	16.04	13.76	27.09	25.18	26.54	11.27	9.34	10.34	37.62	41.38	41.85	103.313	54.93	58.59	26.03	24.2333	20.72	38.53	15.1433	26.27	10.3167	40.2833
BMSK0001505		G patch domain and ankyrin repeat-containing protein 1 homolog [Papilio machaon]	0	0	0	0	0	0	0	0	0	7.25	6.61	4.85	5.45	5.21	8.36	4.86	3.82	7.95	0	0	0.2	5.15	6.17	7.12	0.47	1.34	1.24	9.35	14.09	11.9	0	0	0.3	0	0	0	6.23667	6.34	5.54333	0.066667	6.14667	1.01667	11.78	0.1
BMSK0001506		-	0	0	0	0	0	0	0	0	0	0	0	0	0.48	0	0.48	0.99	0	0	0	0	0	0	0	0	0	0	0	0.33	0	0	0.39	0	0	0	0	0	0	0.32	0.33	0	0	0	0.11	0.13
BMSK0001507	NPC1	Niemann-Pick C1 protein	199.96	195.51	194.25	74.23	105.89	93.76	108.79	126.11	81.55	75.03	73.7	65.54	66.95	67.6	55.69	92.07	85.85	85.73	57.72	52.65	59.3	102.83	86.36	83.9	56.95	54.22	54.15	96.83	101.88	108.81	58.97	41.96	40.91	196.573	91.2933	105.483	71.4233	63.4133	87.8833	56.5567	91.03	55.1067	102.507	47.28
BMSK0001508		sarcoplasmic calcium-binding protein 1	0.54	0.63	0.52	1.89	2.15	2.05	1.04	1.24	1.3	2.68	2.5	2.49	1.76	2.74	1.32	2.65	2.06	2.31	0.47	0.48	0.38	2.72	3.99	3.17	1.15	1.27	1.65	5.13	5.24	3.76	0.32	0.41	0.25	0.563333	2.03	1.19333	2.55667	1.94	2.34	0.443333	3.29333	1.35667	4.71	0.326667
BMSK0001509		thioredoxin domain-containing protein 15 [Papilio machaon]	0	0	0	8.43	0	2.75	3.96	0	3.8	11.88	8.74	18.49	14.22	14.99	22.33	12.99	8.1	16.96	8.46	9.61	10.59	11.71	13.51	16.96	10.16	11.3	10.29	17.34	14.8	15.04	8.41	14.92	9.53	0	3.72667	2.58667	13.0367	17.18	12.6833	9.55333	14.06	10.5833	15.7267	10.9533
BMSK0001510	GRHPR	glyoxylate reductase/hydroxypyruvate reductase	277.1	277.43	255.35	71.96	79.09	74.03	77.32	78.35	75.94	45.49	54.97	56.72	51.61	53.8	48.61	66.46	60.07	53.37	47.72	52.06	46.37	46.41	64.87	58.62	32.06	33.85	34.23	56.32	57.49	55.27	47.51	39.66	41.22	269.96	75.0267	77.2033	52.3933	51.34	59.9667	48.7167	56.6333	33.38	56.36	42.7967
BMSK0001511	Sh2d4b	SH2 domain-containing protein 4B	23.62	28.88	32.9	17.08	13.45	16.17	23.07	18.96	14.13	17.2	11.5	11.13	13.03	14.46	17.79	9.58	10.66	10	7.72	5.75	7.13	11.17	8.63	9.73	8.23	9.37	8.41	6.89	7.5	7.18	8.23	8.72	8.66	28.4667	15.5667	18.72	13.2767	15.0933	10.08	6.86667	9.84333	8.67	7.19	8.53667
BMSK0001512		uncharacterized protein LOC105386167 [Plutella xylostella]	0	0	0	0	0	0	0	0	0	0	0	0	0	0	0	0	0	0	0	0	0	0	0	0	0	0	0	0	0	0	0	0	0	0	0	0	0	0	0	0	0	0	0	0
BMSK0001513	CDKL2	cyclin-dependent kinase-like 4 isoform X1	0	0	0	0	0	0	0	0	0	0.26	0	0	0	0.38	0	0	0	0	0	0	0	0	0	0	0	0.09	0	0	0	0	0	0	0	0	0	0	0.086667	0.126667	0	0	0	0.03	0	0
BMSK0001514	GST2	glutathione S-transferase sigma 2 isoform X1	82.2	92.46	102.59	90.99	60.92	84.19	74.92	60.13	63.94	74.76	59.83	48.53	37.52	37.46	47.43	53.37	60.8	55.78	48.17	48.2	49.4	92.8	81.26	80.94	60.6	70.77	75.28	103.92	107.32	107.99	82.14	89.45	81.34	92.4167	78.7	66.33	61.04	40.8033	56.65	48.59	85	68.8833	106.41	84.31
BMSK0001515	ZCCHC24	zinc finger CCHC domain-containing protein 24-like [Amyelois transitella]	0.01	0.01	0	0.07	0.02	0.02	0.02	0	0	0.07	0.07	0.04	0	0.12	0.05	0.09	0.09	0.06	0.18	0.15	0.2	0.13	0.22	0.05	0.29	0.4	0.59	0.36	0.29	0.28	0.47	0.71	0.52	0.006667	0.036667	0.006667	0.06	0.056667	0.08	0.176667	0.133333	0.426667	0.31	0.566667
BMSK0001516		trichohyalin-like	0	0	0	0	0	0	0	0	0	0	0	0	0	0	0	0	0	0	0	0	0	0	0	0	0	0	0	7.69	0	0	0	0	0	0	0	0	0	0	0	0	0	0	2.56333	0
BMSK0001517	Slc22a3	solute carrier family 22 member 3-like, partial [Papilio polytes]	0.09	0.09	0.1	0.11	0	0	0.11	0	0.11	0.55	0.11	0.75	0.53	1.08	1.15	1.86	1.22	1.42	5.33	6.56	6.12	1.33	0.99	1.38	4.12	5.58	6.19	0.74	0.23	0.79	5.38	5.2	4.3	0.093333	0.036667	0.073333	0.47	0.92	1.5	6.00333	1.23333	5.29667	0.586667	4.96
BMSK0001518	GST2	uncharacterized protein LOC105841373	0	0.62	0	4.42	5.6	2.63	4.58	4.71	4.05	2.38	2.79	3.26	3.17	4.79	5.07	3.07	1.36	3.3	1.05	0.4	1.63	1.84	1.61	2.18	1.95	1	1.13	1.71	1	0.64	1.51	1.19	1.53	0.206667	4.21667	4.44667	2.81	4.34333	2.57667	1.02667	1.87667	1.36	1.11667	1.41
BMSK0001519		melanoma-associated antigen G1-like [Papilio machaon]	17.18	17.97	20.71	13.69	9.2	11.33	14.97	13.84	10.4	16.77	16.09	13.64	13.93	12.79	18.59	12.32	13.27	11.6	7.37	6.91	8.08	11.52	8.96	9.43	7.88	8.36	8.35	6.16	7.89	6.41	6.23	7.87	6.93	18.62	11.4067	13.07	15.5	15.1033	12.3967	7.45333	9.97	8.19667	6.82	7.01
BMSK0001520	misc-1	mitochondrial 2-oxoglutarate/malate carrier protein isoform X2	0	0	0	17.94	11.91	12.71	16.08	11.69	11.94	30.53	24.72	30.17	22.01	17.54	29.89	18.02	18.51	18.89	12.59	13.11	14.43	20.38	18.1	20.14	14.07	15.32	12.95	12.98	11.21	12.04	8.01	9.63	7.41	0	14.1867	13.2367	28.4733	23.1467	18.4733	13.3767	19.54	14.1133	12.0767	8.35
BMSK0001521	misc-1	mitochondrial 2-oxoglutarate/malate carrier protein	0	0	0	0.29	0.14	0.15	0	0	0.14	0.42	0.27	0.27	0.12	0.13	0.41	0.26	0	0.12	0	0	0	0	0.36	0.24	0.23	0.1	0	0.63	0.12	0.25	0	0.24	0	0	0.193333	0.046667	0.32	0.22	0.126667	0	0.2	0.11	0.333333	0.08
BMSK0001522	Slob	slowpoke-binding protein [Amyelois transitella]	0	0	0	0.18	0.06	0.2	0.06	0.36	0.12	0.24	0.17	0.53	0.2	0.06	0.06	0.17	0.35	0.26	0.11	0.05	0	0.47	0.52	0.1	0.15	0.04	0	0.49	0.31	0.33	0.05	0.05	0.1	0	0.146667	0.18	0.313333	0.106667	0.26	0.053333	0.363333	0.063333	0.376667	0.066667
BMSK0001523		Plasmodium histidine-rich protein (HRPII/III)	1.03	0.95	1.3	12.18	12.01	9.82	14.1	12.46	11.95	23.64	25.27	29.82	20.33	20.03	23.87	29.61	27.69	29.57	14.83	15.87	15.88	37.23	33.09	35.41	24.1	23.53	21.37	49.62	43.73	41.63	23.99	23.07	22.72	1.09333	11.3367	12.8367	26.2433	21.41	28.9567	15.5267	35.2433	23	44.9933	23.26
BMSK0001524		-	17.05	21.29	22.91	21.75	18.76	20.42	19.92	19.02	21.36	24.48	19.12	21.74	19.55	19.94	21.61	21.03	19.58	20.16	16.44	16	17.31	22.1	21.95	21.12	18.77	19.63	19.54	25.26	22.94	24.45	14.62	13.49	12.76	20.4167	20.31	20.1	21.78	20.3667	20.2567	16.5833	21.7233	19.3133	24.2167	13.6233
BMSK0001525	spr	sepiapterin reductase	17.6	20.86	23.2	29.85	26.3	32.58	36.59	34.04	28.67	28.35	25.93	23.91	32.06	33.41	39.92	25.2	31.05	28.05	57.76	53.05	57.84	19.23	18.54	17.4	37.27	36.5	44.06	12.8	11.95	12.23	34.44	38.89	39.78	20.5533	29.5767	33.1	26.0633	35.13	28.1	56.2167	18.39	39.2767	12.3267	37.7033
BMSK0001526		PIF1-like helicase	0	0	0	0	0.21	1.04	0	1.81	0.53	0	0.31	0	1.9	0	0.46	0.26	0	0	0	0	0.48	0.76	0	0	0.47	0	0	0	1.6	0	0	0	1.71	0	0.416667	0.78	0.103333	0.786667	0.086667	0.16	0.253333	0.156667	0.533333	0.57
BMSK0001527	SKI	ski oncogene isoform X1	0.03	0.07	0.04	0.36	0.25	0.66	0.83	0.57	0.28	0.68	0.79	0.46	0.8	1.02	0.97	0.93	0.46	0.82	1.22	0.89	1.19	0.83	0.52	0.25	1.1	1.42	0.8	0.25	0.61	0.58	1.15	0.9	1.01	0.046667	0.423333	0.56	0.643333	0.93	0.736667	1.1	0.533333	1.10667	0.48	1.02
BMSK0001528		hypothetical protein TcasGA2 TC001839 [Tribolium castaneum]	0	0	0	0	0	0	0	0	0	0	0	0.22	0	0	0	0	0	0	0	0	0	0	0	0	0	0	0	0.2	0.38	0	0	0	0	0	0	0	0.073333	0	0	0	0	0	0.193333	0
BMSK0001529		-	0	0	0	0	0	0	0	0	0.81	0	0	0	0	0	0	0	0	0	0	0	0	0	0	0	0	0	0.61	0	0	0	0	0	0	0	0	0.27	0	0	0	0	0	0.203333	0	0
BMSK0001530		-	0.34	0.3	0.52	0.54	0.19	0.01	0.26	0.4	0.45	0.67	0.63	0.58	0.49	0.29	1.14	0.34	0.57	0.59	0.47	0.46	0.31	0.3	0.44	0.28	0.54	0.76	0.48	0.44	0.47	0.17	0.78	1.64	0.98	0.386667	0.246667	0.37	0.626667	0.64	0.5	0.413333	0.34	0.593333	0.36	1.13333
BMSK0001531	SCP2	sterol carrier protein x	342.47	295.3	289	259.98	330.44	302.93	320	348.48	314.66	326.73	356.31	385.17	396.1	422.09	378.1	371.93	377.29	405.58	517.97	522.53	537.7	343.75	360.01	336.19	499.49	478.83	495.79	326.96	323.13	326.75	383.34	397.62	416.52	308.923	297.783	327.713	356.07	398.763	384.933	526.067	346.65	491.37	325.613	399.16
BMSK0001532		uncharacterized protein LOC101740400 isoform X2	5.71	5.83	6.11	2.25	2.34	1.57	2.68	3.42	1.7	0.84	0.54	0.8	0.67	0.48	0.62	0.26	0.48	0.16	0.57	0.53	0.55	0.06	0.36	0.43	0.76	1.15	1.02	0.13	0.6	0.38	0.45	0.71	1.14	5.88333	2.05333	2.6	0.726667	0.59	0.3	0.55	0.283333	0.976667	0.37	0.766667
BMSK0001533		-	0	0	0	0	0	0	0	0	0	0	0	0	0	0	0	0	0	0	0	0	0	0	0	0	0	0	0	0	0	0	0	0	0	0	0	0	0	0	0	0	0	0	0	0
BMSK0001534	Mlf	myeloid leukemia factor	244.79	267.61	265.07	170.54	139.72	145.31	143.48	158.63	120.45	111	80.71	83.79	71.71	68.35	90.74	59.68	60.46	52.4	50.71	49.21	53.09	62.27	51.65	51.58	60.47	60.74	54.36	53.41	67.03	59.42	54.88	57.8	52.75	259.157	151.857	140.853	91.8333	76.9333	57.5133	51.0033	55.1667	58.5233	59.9533	55.1433
BMSK0001535		uncharacterized protein LOC101740269	0.07	0	0	32.27	29.98	26.49	24.09	26.12	21.85	23.68	20.84	20.63	25.64	26.69	25.08	2.74	2.89	4.69	3.17	2.17	2.43	1.25	1.24	0.95	2.33	1.61	2.74	0.91	0.9	0.51	4.06	3.95	4.1	0.023333	29.58	24.02	21.7167	25.8033	3.44	2.59	1.14667	2.22667	0.773333	4.03667
BMSK0001536		uncharacterized protein LOC101739953	0.15	0.09	0.13	31.56	37.23	32.65	55.9	59.29	52.76	78.48	92.72	96.29	142.89	143.68	121.43	148.74	147.8	161.01	97.47	99.93	105.94	127.63	127.12	119.52	115.47	114.83	124.84	104.68	110.91	114.36	99.27	98.72	92.65	0.123333	33.8133	55.9833	89.1633	136	152.517	101.113	124.757	118.38	109.983	96.88
BMSK0001537		uncharacterized protein LOC101746379	0	0	0	0.12	0.35	0.13	0.13	0.36	0.36	0.24	0.7	0.47	0.61	0.35	0.24	1.47	1.05	0.63	0.97	0.51	0.42	0.84	0.62	1.02	0.8	0.51	0.49	0.66	1.44	0.88	0.68	0.51	0.79	0	0.2	0.283333	0.47	0.4	1.05	0.633333	0.826667	0.6	0.993333	0.66
BMSK0001538		uncharacterized protein LOC101739816	0	0	0	0	0	0	0	0	0	0	0	0	0	0	0	0	0	0	0	0	0	0	0	0	0	0	0	0	0	0	0	0	0	0	0	0	0	0	0	0	0	0	0	0
BMSK0001539		uncharacterized protein LOC101739676	0.92	1.78	0.69	1.25	1.36	1.53	1.44	0.88	1.7	20.65	25.2	23.99	28.86	30.09	32.44	155.6	151.06	141.99	98.28	103.37	107.61	246.68	246.24	244.44	76.04	65.06	72.16	375.48	383.71	359.94	31.78	52.01	36.23	1.13	1.38	1.34	23.28	30.4633	149.55	103.087	245.787	71.0867	373.043	40.0067
BMSK0001540		uncharacterized protein LOC110384922	0	0	0.1	0.07	0.04	0.04	0.04	0.14	0	0	0	0	0.03	0	0	0.21	0.07	0.13	0	0.06	0	0.38	0.16	0	0.03	0.03	0	0.17	0.13	0.1	0.06	0	0.06	0.033333	0.05	0.06	0	0.01	0.136667	0.02	0.18	0.02	0.133333	0.04
BMSK0001541		uncharacterized protein LOC106138839 isoform X1 [Amyelois transitella]	0	0	0	1.76	0.87	1.32	0.87	1.11	0.47	15.66	17.73	19.23	15.52	9.13	13.29	153.15	157.72	135.28	27.48	29.97	25.64	358.75	293.27	300.26	27.25	22.93	23.27	366.78	413.14	388.41	9.14	24.67	24.61	0	1.31667	0.816667	17.54	12.6467	148.717	27.6967	317.427	24.4833	389.443	19.4733
BMSK0001542	atad1b	ATPase family AAA domain-containing protein 1-B isoform X2	52.83	53.6	51.56	32.33	27.67	31.74	34.02	30.99	26.3	29.2	27.13	24.16	22.23	21.08	24.88	45.46	45.36	40.33	22.91	21.47	20.83	75	65.6	65.86	22.21	21.39	20.5	86.11	86.54	87.96	20.68	23.16	22.27	52.6633	30.58	30.4367	26.83	22.73	43.7167	21.7367	68.82	21.3667	86.87	22.0367
BMSK0001543		uncharacterized protein LOC106138839 isoform X1 [Amyelois transitella]	0	0	0	0	0	0	0	0	0	0	0	0	0.23	0	0	0	0.27	0	0	0.23	0	0.24	0	0.47	0	0	0.67	0.25	0.23	1	0	0	0	0	0	0	0	0.076667	0.09	0.076667	0.236667	0.223333	0.493333	0
BMSK0001544		-	25.84	31.6	34.32	62.24	46.49	60.78	57.82	57.13	46.33	76.05	54.43	52.94	58.06	58.85	72.5	49.71	55.17	50.18	44.81	45.92	55.18	51.13	39.78	47.13	42.59	46.12	42.09	44.75	56.51	42.9	47.74	55.27	50.85	30.5867	56.5033	53.76	61.14	63.1367	51.6867	48.6367	46.0133	43.6	48.0533	51.2867
BMSK0001545		nucleolar MIF4G domain-containing protein 1 homolog	15.33	17.9	22.3	35.01	29.68	34.03	42.31	30.31	32.6	37.35	33.12	35.95	36.57	32.42	40.3	31.6	23.82	28.78	26.67	26.99	27.44	34.7	28.48	31.57	28.82	29.2	24.4	33.95	35.88	35.08	28.92	29.22	26.28	18.51	32.9067	35.0733	35.4733	36.43	28.0667	27.0333	31.5833	27.4733	34.97	28.14
BMSK0001546	PTEN	-	0	0	0	0	0	0	0	0	0	0	0	0	0	0	0	0	0	0	0	0	0	0	0	0	0	0	0	0	0	0	0	0	0	0	0	0	0	0	0	0	0	0	0	0
BMSK0001547	pten	phosphatidylinositol 3,4,5-trisphosphate 3-phosphatase and dual-specificity protein phosphatase PTEN isoform X1	42.42	40.91	49.48	22.18	25.45	24.38	33.41	27.58	16.57	13.17	12.49	10.28	13.94	15.29	17.77	10.41	8.79	8.13	10.94	9.81	14.4	6.85	5.29	4.11	9.89	10.42	8.99	3.87	3.53	4.01	12.17	8.18	8.38	44.27	24.0033	25.8533	11.98	15.6667	9.11	11.7167	5.41667	9.76667	3.80333	9.57667
BMSK0001548		-	0	0	0	2.77	3.11	2.85	3.16	6.08	4.48	0	0	0	0	0	0	0	0	0	0	0	0	0	0	0	0	0	0	0	0	0	0	0	0	0	2.91	4.57333	0	0	0	0	0	0	0	0
BMSK0001549	Mettl14	N6-adenosine-methyltransferase subunit METTL14 [Amyelois transitella]	18.04	20.08	19.34	27.82	25.07	28.29	33.3	29.84	29.86	28.86	27.56	25.71	29.09	26.48	29.14	25.78	28	25.8	23.44	22.4	23.76	23.79	20.78	21.36	20.88	20.88	22.08	22.25	21.54	21.51	21.59	22.99	22.69	19.1533	27.06	31	27.3767	28.2367	26.5267	23.2	21.9767	21.28	21.7667	22.4233
BMSK0001550		inducible metalloproteinase inhibitor protein-like	6.54	8.77	8.46	34.04	21.54	18.58	44.59	40.36	36.28	36.56	17.97	29.21	41.41	28.29	40.81	30.9	20.39	28.7	24.32	22.68	18.97	23.22	32.01	23.38	35.62	27.35	28.56	36.44	24.01	36.39	36.45	32.47	28.75	7.92333	24.72	40.41	27.9133	36.8367	26.6633	21.99	26.2033	30.51	32.28	32.5567
BMSK0001551		fungal protease inhibitor	0.21	0	0	0	0	0	0	0	0	0.77	0	0	0	0	0	0	0	0	0	0	0	0	0	0	0	0	0	0	0	0	0.2	0	0	0.07	0	0	0.256667	0	0	0	0	0	0	0.066667
BMSK0001552		fungal protease inhibitor F-like	0.26	0	0	0	0	1.02	0.33	1.22	0.93	0.62	0.6	0.91	3.33	2.06	1.79	1.41	0.58	0.27	0.27	1.02	0.53	0.53	0	0.77	0	0.21	0.24	0.21	0	0	0.24	0.51	0.74	0.086667	0.34	0.826667	0.71	2.39333	0.753333	0.606667	0.433333	0.15	0.07	0.496667
BMSK0001553		fungal protease inhibitor F-like isoform X1	6.55	0	0	0	0	0	0	0	0	0	0	0	0	0	0	0	0	0	0	0	0	0	0	0	0	0	0	0	0	0	0	0	0	2.18333	0	0	0	0	0	0	0	0	0	0
BMSK0001554		fungal protease inhibitor F-like	6.07	3.23	3.32	3.88	3.6	3.97	0	0	3.53	3.54	3.46	1.76	0	3.14	3.24	0	1.53	0	0	0	1.39	0	1.34	0	1.33	4.47	2.49	1.42	0	0	1.26	3.97	1.33	4.20667	3.81667	1.17667	2.92	2.12667	0.51	0.463333	0.446667	2.76333	0.473333	2.18667
BMSK0001555		Trypsin Inhibitor like cysteine rich domain	0	0	0	0	0	0	0	0	0	0	0	0	0	0	0	0	0	0	0	0	0	0	0	0	0	0	0	0	0	0	0	0	0	0	0	0	0	0	0	0	0	0	0	0
BMSK0001556		Trypsin Inhibitor like cysteine rich domain	7.22	0	0	0	0	11.96	13.85	0	0	0	0	0	0	8.39	8.84	0	0	0	0	14.64	20.01	0	0	0	3.76	4.8	6.25	0	0	0	14.34	0	0	2.40667	3.98667	4.61667	0	5.74333	0	11.55	0	4.93667	0	4.78
BMSK0001557		fungal protease inhibitor	0.25	0.92	0	0	0.49	0	0	0	0	0	0	0	0.42	1.17	0	0	0.24	0	1.56	4.11	0.93	0	0.21	0.21	1.75	2.15	0.61	0	0	0	2.35	0.63	5.21	0.39	0.163333	0	0	0.53	0.08	2.2	0.14	1.50333	0	2.73
BMSK0001558		fungal protease inhibitor F-like	0	0	1.85	0.7	0.65	0.73	0	0	0	0.66	0.86	1.51	0.53	0	0.83	0	0.79	1.12	1.5	0	0	0.55	0.53	0.53	0.68	0.58	0	0	0.52	0.57	2.82	0	0	0.616667	0.693333	0	1.01	0.453333	0.636667	0.5	0.536667	0.42	0.363333	0.94
BMSK0001559		protein Dok-7-like	41.47	48.77	54.27	26.19	27.31	25.46	31.2	29.3	19.79	11.04	8.97	7.96	7.74	6.61	8.8	4.3	3.81	3.47	7.57	6.57	7.82	3.98	2.98	3.43	8.33	9.48	7.66	1.56	1.82	2.44	11.5	7.6	9.42	48.17	26.32	26.7633	9.32333	7.71667	3.86	7.32	3.46333	8.49	1.94	9.50667
BMSK0001560		uncharacterized protein LOC106138832 [Amyelois transitella]	6.58	11.25	10.5	6.58	3.19	4.43	7.26	5.44	5.53	12.51	9.09	11.12	9.14	9.5	13.24	15.57	13.19	11.81	3.43	3.95	4.22	16.62	13.07	16.05	7.98	8.03	7.39	20.63	18.4	18.28	2.93	4.83	4.57	9.44333	4.73333	6.07667	10.9067	10.6267	13.5233	3.86667	15.2467	7.8	19.1033	4.11
BMSK0001561		-	0	0	0	0	0	0	0	0	0	0	0	0	0.22	0	0	0	0	0	0	0	0	0	0	0	0.21	0	0	0.23	0	0	0	0	0	0	0	0	0	0.073333	0	0	0	0.07	0.076667	0
BMSK0001562	MUC6	mucin-6	0	0	0	0	0	0	0	0	0	0	0	0	0	0	0	0	0	0	0	0	0	0	0	0	0	0	0	0	0	0	0	0	0	0	0	0	0	0	0	0	0	0	0	0
BMSK0001563		uncharacterized protein LOC101737434 isoform X2	0	0	0	0	0	0	0	0	0	0	0	0	0	0	0	1.81	0	0	0	0	0	0	0	0	0	0	0	0	0	0	0	0	0	0	0	0	0	0	0.603333	0	0	0	0	0
BMSK0001564		endonuclease-reverse transcriptase	0	0	0	0	0	0	0	0	0	0	0	0	0	0	0	0	0	0.05	0	0	0	0	0	0	0	0	0	0	0	0	0	0	0	0	0	0	0	0	0.016667	0	0	0	0	0
BMSK0001565		-	0	0	0	0.08	0	0	0	0.13	0	0	0	0.15	0	0	0	0.12	0	0	0.11	0	0	0	0.11	0	0.31	0	0	0	0	0	0	0.21	0	0	0.026667	0.043333	0.05	0	0.04	0.036667	0.036667	0.103333	0	0.07
BMSK0001566	Shaw	potassium voltage-gated channel protein Shaw-like [Plutella xylostella]	0	0	0	0	0	0	0	0	0	0	0	0	0	0	0	0	0	0	0	0	0	0	0	0	0	0	0	0	0	0	0	0	0	0	0	0	0	0	0	0	0	0	0	0
BMSK0001567		-	0.19	0	0.41	0.23	0.22	0	0.47	0.44	0	0	0.21	0.22	0	0	0	0	0	0.19	0	0	0	0	0	0.19	0	0	0	0.4	0.19	0	0.18	0	0.36	0.2	0.15	0.303333	0.143333	0	0.063333	0	0.063333	0	0.196667	0.18
BMSK0001568	Shaw	-	0	0	0	0	0	0	0	0	0	0	0	0	0	0	0	0	0	0	0	0	0	0	0	0	0	0	0	0	0	0	0	0	0	0	0	0	0	0	0	0	0	0	0	0
BMSK0001569	Shaw	potassium voltage-gated channel protein Shaw-like	0	0	0	0	0	0	0	0	0	0	0	0	0	0	0	0	0	0	0	0	0	0	0	0	0	0	0	0	0	0	0	0	0	0	0	0	0	0	0	0	0	0	0	0
BMSK0001570		-	0	0	0	0	0	0	0	0	0	0	0	0	0	0	0	0	0	0	0	0	0	0	0	0	0	0	0	0	0	0	0	0	0	0	0	0	0	0	0	0	0	0	0	0
BMSK0001571		uncharacterized protein LOC105841377	0	0	0	0.28	0.27	0	0	0	0	0	0	0	0	0	0	0	0	0	0	0	0	0	0	0	0	0	0	0	0	0	0	0	0	0	0.183333	0	0	0	0	0	0	0	0	0
BMSK0001572	Shaw	potassium voltage-gated channel protein Shaw	0	0	0.31	0	0	0	0	0	0	0	0	0	0	0	0	0	0	0	0	0	0	0	0	0	0	0	0	0	0	0	0	0	0	0.103333	0	0	0	0	0	0	0	0	0	0
BMSK0001573		ommochrome-binding protein	0	0	0	0	0	0	0	0	0	0	0	0	0	0	0	0	0	0	0	0	0	0	0	0	0	0	0	0	0	0	0	0	0	0	0	0	0	0	0	0	0	0	0	0
BMSK0001574		-	0	0	0.09	0	0	0.11	0	0.09	0	0	0.09	0	0	0	0	0	0	0	0	0	0	0	0	0	0	0	0	0	0	0	0	0	0	0.03	0.036667	0.03	0.03	0	0	0	0	0	0	0
BMSK0001575	dlg1	Guanylate kinase	5.84	5.66	6.85	9.88	8.62	10.37	10.66	9.87	10.58	10.85	8.93	10.2	7.77	6.64	9.81	8.95	6.59	7.81	5.88	5.64	5.46	9.97	10.46	9.15	8.07	8.07	7.26	12.52	10.91	12.06	6.86	7.94	7.6	6.11667	9.62333	10.37	9.99333	8.07333	7.78333	5.66	9.86	7.8	11.83	7.46667
BMSK0001576	DLG5	disks large homolog 5 isoform X1	4.63	5.68	5.88	6.03	4.53	5.09	6.84	6.54	4.06	3.56	2.71	1.39	1.85	1.52	2.27	1.92	2.15	1.33	0.92	0.67	1.2	1.31	0.99	0.79	1.05	1.36	0.74	0.81	1.08	0.99	1.42	1	0.96	5.39667	5.21667	5.81333	2.55333	1.88	1.8	0.93	1.03	1.05	0.96	1.12667
BMSK0001577	dlg2	PDZ domain	0	0	0	0	0.2	0	0	0	0	0.34	0	0	0	0.42	0	0	0	0	0	0	0	0.09	0	0	0	0	0	0	0	0	0	0	0	0	0.066667	0	0.113333	0.14	0	0	0.03	0	0	0
BMSK0001578		-	0	0	0	0	0	0	0	0	0	0	0	0	0.04	0	0	0	0	0	0	0	0	0	0	0	0	0	0	0	0	0	0	0	0	0	0	0	0	0.013333	0	0	0	0	0	0
BMSK0001579		blastopia polyprotein [Lasius niger]	0.02	0	0	4.45	2.39	7.71	3.79	3.63	2.27	16.5	7.56	7.52	9.07	5.81	11.94	7.53	7.77	5.01	9.61	11.39	11.39	6.76	7.5	15.28	16.54	12.5	18.32	9.18	11.46	13.28	17.75	20.15	30.48	0.006667	4.85	3.23	10.5267	8.94	6.77	10.7967	9.84667	15.7867	11.3067	22.7933
BMSK0001580	ball	nucleosomal histone kinase 1 isoform X2	32.29	36.78	40.56	46.24	34.62	39.72	41.85	36	34.44	40.94	35.47	34.15	30.82	27.49	37.55	23.95	22.03	21.77	18.87	18.05	20.56	24.91	22.86	22.35	22.9	23.82	21.02	22.68	22.86	22.34	19.04	22.04	19.55	36.5433	40.1933	37.43	36.8533	31.9533	22.5833	19.16	23.3733	22.58	22.6267	20.21
BMSK0001581	spz4	spatzle-like protein isoform X1	25.68	23.81	27.66	19.03	19.49	22.35	23.5	27.42	18.32	14.38	14.38	13.85	7.96	5.51	6.28	1.8	2.94	3.14	1.49	0.95	1.08	1.94	2.12	2.04	1.59	1.16	0.72	0.9	0.73	0.56	2.07	1.34	1.73	25.7167	20.29	23.08	14.2033	6.58333	2.62667	1.17333	2.03333	1.15667	0.73	1.71333
BMSK0001582		protein msta, isoform B	0	0.08	0.08	0.45	0.78	0.1	0.28	0.26	0.53	0.44	0.43	0.43	0.15	0.26	0.17	0.33	0.17	0.08	0.4	0.52	0.61	0.15	0.23	0.15	0.29	0.25	0.5	0.24	0.23	0.16	0.71	0.37	0.29	0.053333	0.443333	0.356667	0.433333	0.193333	0.193333	0.51	0.176667	0.346667	0.21	0.456667
BMSK0001583		protein msta	0.34	0.16	0.2	0.41	0.05	0.3	0.25	0.13	0.11	0.22	0.21	0.24	0.07	0.13	0.19	0.23	0.55	0.26	0.2	0.18	0.19	0.36	0.35	0.42	0.36	0.72	0.77	0.47	0.21	0.39	2.48	2.96	2.93	0.233333	0.253333	0.163333	0.223333	0.13	0.346667	0.19	0.376667	0.616667	0.356667	2.79
BMSK0001584	ave	protein aveugle [Amyelois transitella]	44.95	54.64	69.65	43.94	26.56	31.48	36.68	25.85	26.89	28.26	19.49	23.08	16.74	15.98	24.86	15.57	15.96	13.12	9.29	7.89	9.9	15.71	14.39	15.42	10.64	11.09	10.1	15.89	19.72	16.26	9.63	12.09	11.04	56.4133	33.9933	29.8067	23.61	19.1933	14.8833	9.02667	15.1733	10.61	17.29	10.92
BMSK0001585		uncharacterized protein LOC101743154 isoform X2	0.99	0.08	0	0	0	0	0	0	0	0	0	0	0	0	0	0	0	0	0	0	0	0	0	0	0.34	0	0	0	0.32	0	0	0	0	0.356667	0	0	0	0	0	0	0	0.113333	0.106667	0
BMSK0001586		pericentrin	0	0	0	0	1.95	0.96	2.17	1.33	1.8	1.37	1.08	1.14	0.44	1.45	0.31	1.29	1.97	1.56	0.62	0.71	1.08	0.73	0.2	0.03	0	0	0.57	0.29	0.69	0.26	0	0.21	0.23	0	0.97	1.76667	1.19667	0.733333	1.60667	0.803333	0.32	0.19	0.413333	0.146667
[truncated: 14,483 more rows]
