# Supplementary material for: Hippo and Wnt as Early Initiators: Integrated Multi-Omics Reveals the Signaling Basis for Corona-Induced Diapause Termination in Silkworm
Source: Insects. 2026 Jan 21;17(1):123. doi: 10.3390/insects17010123 (PMC12841698; doi:10.3390/insects17010123)
Supplement: Supplementary file 1 [file insects-17-00123-s001.zip › Supplementary Table S5.xlsx]

## Sheet: Supplementary Table S5
Accession_id	Description	Peptide	AAs	MW[kDa]	calc.pi	Symbol	Protein Name	Entrez ID	C0_1	C0_2	C0_3	C1_1	C1_2	C1_3	E1_1	E1_2	E1_3	C12_1	C12_2	C12_3	E12_1	E12_2	E12_3	C24_1	C24_2	C24_3	E24_1	E24_2	E24_3	C36_1	C36_2	C36_3	E36_1	E36_2	E36_3	C48_1	C48_2	C48_3	E48_1	E48_2	E48_3
BMSK0000003.1	gene=BMSK0000003	5	877	94.8	9.03156	-	-	-	314.191	191.502	419.087	298.192	264.968	410.967	318.406	324.723	424.223	322.584	497.302	278.057	302.766	513.837	493.221	456.176	341.53	504.026	340.51	346.016	291.707	283.371	239.684	328.66	562.622	471.328	733.584	403.212	559.165	411.288	469.216	510.002	556.055
BMSK0000006.1	gene=BMSK0000006	7	299	33.2	5.50897	-	-	-	422.266	488.726	202.552	439.39	562.902	523.781	314.081	595.042	596.785	661.28	475.081	666.663	618.886	391.457	604.072	737.76	495.141	814.724	695.813	738.25	584.747	604.272	612.567	609.632	660.419	776.346	590.989	815.636	621.632	629.015	1000.97	725.887	801.714
BMSK0000019.1	gene=BMSK0000019	2	308	34.5	4.25177	-	-	-	0.1	0.1	0.1	100.263	89.0639	41.9371	104.612	58.1885	108.54	70.533	41.491	97.0089	144.963	141.143	91.6301	52.6183	107.137	128.619	202.547	229.324	182.308	132.021	152.755	270.462	175.175	302.844	123.367	212.343	102.089	72.0834	402.836	300.143	299.579
BMSK0000024.1	gene=BMSK0000024	10	371	41.5	6.2713	-	-	-	838.824	1120.73	977.037	457.113	607.68	1099.21	91.0188	126.871	120.039	468.033	681.377	305.76	513.674	946.257	451.002	568.872	888.744	509.903	1339.39	1390.92	1372.47	1256.64	993.379	837.543	1156.48	1594.41	1921.52	1639.14	1338.43	1257.02	2421.78	2136.68	3048.9
BMSK0000025.1	gene=BMSK0000025	11	238	27.2	7.69342	-	-	-	1222.24	1298.2	1290.42	1210.87	1153.69	1382.47	1573.52	1133.11	1119.3	1479.92	1181.75	1402.12	1087.17	1337.61	1248.11	1208.67	1116.98	1267.43	1424.64	1040.62	1249.15	976.657	1248.58	1286.58	1155.93	952.666	1215.24	1192.52	1321.04	1211.87	1173.7	1052.16	1059.72
BMSK0000026.1	gene=BMSK0000026	6	945	104.6	5.96332	-	-	-	228.808	192.734	191.489	560.042	436.572	584.408	459.343	384.109	346.796	566.784	419.872	708.972	538.633	450.088	360.621	361.303	373.033	407.185	394.67	472.864	425.216	459.411	375.932	533.007	458.461	453.85	409.536	274.379	309.955	214.2	464.706	504.992	451.185
BMSK0000027.1	gene=BMSK0000027	3	330	36.4	9.17779	-	-	-	486.503	458.036	529.316	639.608	755.428	658.565	699.805	709.58	433.854	817.04	813.352	779.661	720.576	514.286	818.549	975.281	704.759	801.08	759.16	923.525	675.542	833.754	516.53	719.031	581.986	659.666	659.252	633.666	607.476	657.936	419.989	636.944	453.673
BMSK0000030.1	gene=BMSK0000030	1	103	11	6.23529	-	-	-	0.1	0.1	0.1	0.1	0.1	0.1	0.1	0.1	0.1	104.547	86.4237	49.1496	0.1	0.1	0.1	11.5812	22.0968	59.8258	169.399	215.763	106.329	116.333	119.873	85.634	119.814	100.742	58.2234	12.0512	3.54903	87.0695	90.8469	189.169	135.739
BMSK0000039.1	gene=BMSK0000039	2	122	14.1	5.88776	-	-	-	160.582	83.662	200.644	0.1	0.1	0.1	17.7227	96.0565	106.929	0.1	0.1	0.1	0.1	0.1	0.1	103.359	95.1625	94.5352	58.8564	161.463	34.8387	214.607	156.802	176.128	126.21	150.391	216.533	160.506	187.821	315.404	502.281	101.941	98.5821
BMSK0000053.1	gene=BMSK0000053	19	926	106.8	5.87372	-	-	-	1037.35	937.414	988.838	552.346	619.054	682.321	621.135	527.873	664.433	459.666	398.791	470.343	398.07	508.835	489.615	398.15	298.603	377.005	336.882	287.057	336.438	291.579	329.419	400.259	225.744	280.31	221.885	203.355	281.032	369.212	203.413	206.42	175.5
BMSK0000057.1	gene=BMSK0000057	5	181	21.2	10.0524	-	-	-	45.7408	78.3249	98.6061	318.622	222.334	277.865	190.85	198.419	246.616	213.833	321.444	242.763	213.194	269.216	288.526	360.072	251.304	214.99	237.556	281.98	345.974	290.352	314.912	268.442	345.585	300.279	479.012	292.821	236.596	214.863	401.872	615.577	538.394
BMSK0000060.1	gene=BMSK0000060	2	570	65.9	6.25971	-	-	-	54.2083	28.9685	100.796	0.1	0.1	0.1	98.5572	57.3136	55.1388	84.2359	144.463	131.973	175.815	170.605	148.662	93.1704	49.8477	44.839	94.3027	38.0454	92.8565	124.76	100.015	174.708	101.844	147.501	112.869	88.0988	40.4407	90.5634	98.2035	106.644	130.579
BMSK0000067.1	gene=BMSK0000067	11	4369	499.1	4.91412	-	-	-	224.698	171.337	131.608	407.563	162.416	153.763	161.787	200.758	216.32	102.179	126.831	174.922	126.792	111.054	152.356	97.3588	119.516	182.845	140.326	99.9129	109.254	146.15	82.2369	243.69	133.09	94.6915	100.304	120.942	126.182	147.65	0.1	0.1	0.1
BMSK0000068.1	gene=BMSK0000068	1	354	39.2	8.01385	-	-	-	421.389	486.615	727.943	251.459	359.779	403.395	351.967	264.417	528.551	238.613	473.763	262.476	289.255	268.908	279.154	318.159	260.727	288.832	160.372	229.12	166	148.627	145.07	217.86	0.1	0.1	0.1	232.978	213.653	303.868	154.346	228.377	149.484
BMSK0000071.1	gene=BMSK0000071	6	143	15.9	9.18585	-	-	-	283.532	408.305	127.293	232.659	391.69	766.983	669.271	468.16	450.697	328.142	277.536	467.694	579.566	490.715	404.978	271.391	554.441	343.664	723.563	477.617	392.025	402.255	526.266	264.774	451.225	551.93	449.503	199.869	444.175	241.123	208.086	246.022	341.077
BMSK0000075.1	gene=BMSK0000075	5	98	11.5	7.78912	-	-	-	438.99	288.823	388.226	1613.77	1795.14	1617.14	962.174	1520.38	1478.24	1442.26	1460.79	1270.07	1022.46	1289.19	1438.6	1337.6	902.321	1184.93	1017.34	1079.07	1398.59	1306.16	1505.43	1235.78	1220.76	1237.33	980.398	1234.88	1136.2	994.575	1103.45	1020.9	1017.49
BMSK0000076.1	gene=BMSK0000076	5	369	41.8	5.47052	-	-	-	260.472	289.558	379.529	921.335	914.252	928.071	933.706	856.18	960.232	667.988	1072.24	921.403	919.573	917.042	979.535	644.72	825.142	870.276	979.869	930.38	731.986	923.237	811.437	706.588	987.758	965.921	979.507	909.033	919.371	797.467	830.439	1025.49	710.188
BMSK0000077.1	gene=BMSK0000077	6	270	31.6	9.80463	-	-	-	231.762	91.8956	251.857	125.693	142.232	161.222	115.098	125.61	156.679	219.885	193.575	173.865	135.982	158.108	246.838	256.746	194.164	219.598	477.261	296.933	191.33	200.905	324.05	238.887	315.548	358.334	331.403	353.652	381.626	276.095	557.156	450.385	493.78
BMSK0000079.1	gene=BMSK0000079	4	2773	306.9	7.73151	-	-	-	0.1	0.1	0.1	71.9257	42.8806	140.165	104.455	100.83	125.292	103.318	113.54	90.2686	163.895	103.082	170.832	121.32	47.4943	85.4347	129.208	38.3334	97.8977	103.654	57.7486	68.0364	171.802	109.361	218.927	41.47	129.509	121.732	189.492	255.887	127.355
BMSK0000081.1	gene=BMSK0000081	4	273	30.7	6.06989	-	-	-	195.126	207.645	205.79	90.6386	102.128	129.09	255.441	106.935	110.624	0.1	0.1	0.1	134.157	140.244	201.648	190.65	58.9249	94.4976	303.1	195.683	200.197	186.344	157.746	228.397	162.181	231.575	181.199	123.926	22.8849	89.0562	165.457	168.023	212.293
BMSK0000084.1	gene=BMSK0000084	12	380	41.2	5.30218	-	-	-	1512.91	1711.38	1450.21	1993.66	1987.4	1863.3	2085.92	2121.22	1734.47	1783.79	1969.99	1876.78	1751.2	1793.22	1692.25	1707.95	2105.39	1847.64	1728.94	1837.57	1742.24	2062.77	1746.97	1800.59	1719.9	2347.31	2330.5	1949.71	1958.81	2303.76	2386.38	2647.96	2458.53
BMSK0000085.1	gene=BMSK0000085	12	442	49.6	8.26654	-	-	-	2008.09	2189.39	2240.79	2851.44	3143.91	2959.26	2725.88	2895.8	2976.26	2942.89	3148.13	2858.34	2884.4	2893.59	2568.51	2449.78	2437.89	2571.58	2667.88	2444.24	2582.77	2647.25	2118.69	2099.47	2085.85	2492.6	2118.31	2158.15	2181.26	2349.97	1881.98	2211.46	1945.88
BMSK0000087.1	gene=BMSK0000087	2	145	17	5.01898	-	-	-	269.051	411.337	421.614	309.15	295.37	329.5	348.699	418.34	249.324	365.842	322.111	363.678	343.446	276.67	229.271	260.189	488.067	486.297	210.782	280.421	407.476	368.699	299.97	222.937	212.173	68.6407	128.601	260.625	342.638	329.817	409.37	359.828	428.182
BMSK0000091.1	gene=BMSK0000091	24	450	49.8	5.05194	-	-	-	139774	143403	147087	144176	149117	149571	152031	146160	136155	135466	147943	140313	141593	134376	139003	147008	153597	141191	169075	155929	144054	139121	140907	142607	162539	179386	158847	152545	158826	155155	190191	182415	176361
BMSK0000093.1	gene=BMSK0000093	21	480	52.5	8.6087	-	-	-	2397.4	2397.48	2589.5	3001.91	3256.93	3267.23	2760.48	2639.77	2576.26	3361.54	4005.5	2887.57	3489.79	3407.52	3605.23	4219.81	3956.48	3732.76	4929.13	3698.25	4315.39	3887.43	3808.58	4408.58	4998.94	5347.43	5410.69	4382.72	4171.32	4173.96	6775.63	5991.8	6117.55
BMSK0000095.1	gene=BMSK0000095	2	787	85.7	4.96869	-	-	-	0.1	0.1	0.1	0.1	0.1	0.1	90.9441	116.571	30.4622	33.7526	41.7999	41.5468	14.6658	18.5592	52.8171	0.1	0.1	0.1	72.0405	39.4916	105.715	42.7115	28.0813	145.232	61.6213	92.8	85.5521	0.1	0.1	0.1	216.877	99.0798	91.4781
BMSK0000096.1	gene=BMSK0000096	20	742	82.6	7.7774	-	-	-	1776.1	1596.23	2121.43	1508.25	1627.41	1724.34	1794.76	1547.73	1473.62	1732.36	1751.53	1701.39	1243.34	1690.62	1738.87	1784.79	1453.36	1686.99	1736.65	1616.1	1535.72	1592.85	1920.27	1548.45	1347.7	1306.84	1544.27	1905.81	1634.74	1422.26	1344.92	1236.37	1271.52
BMSK0000099.1	gene=BMSK0000099	1	364	40.8	6.22443	-	-	-	236.934	345.618	169.289	206.376	198.06	309.12	143.515	236.015	180.828	219.208	122.195	189.548	156.046	159.122	153.505	150.608	169.899	185.269	300.387	272.757	248.297	208.575	128.872	149.566	262.525	222.121	198.722	0.1	0.1	0.1	314.019	146.088	191.08
BMSK0000101.1	gene=BMSK0000101	33	975	110.3	6.97882	-	-	-	2483.93	2591.05	2767.96	2730.16	2566.53	2987.06	2821.37	2665.1	2851.61	2724.41	2555.89	2372.13	2845.61	2236.06	2467.07	2143.46	2426.97	2319.97	2135.78	2239.45	1975.87	2153.97	2224.61	2095.34	1724.77	1909.01	1716.32	1957.54	2254.81	2057.34	1400.95	1427.67	1395.91
BMSK0000104.1	gene=BMSK0000104	1	140	15.5	10.0165	-	-	-	180.705	217.013	161.713	118.344	423.894	116.805	215.601	89.077	122.677	190.806	473.894	259.081	255.339	279.53	334.507	481.155	118.671	153.852	379.427	173.178	360.932	129.037	163.581	281.161	198.844	148.342	246.509	337.27	154.861	268.621	337.296	382.311	133.522
BMSK0000106.1	gene=BMSK0000106	55	3656	403.8	5.22333	-	-	-	158.215	148.724	136.265	199.252	192.04	157.219	173.631	140.733	207.727	192.738	233.158	205.879	216.615	208.848	218.732	285.905	278.356	292.762	361.995	325.405	339.275	261.773	275.041	276.616	516.603	463.698	451.287	259.001	294.37	274.107	668.564	648.218	707.745
BMSK0000108.1	gene=BMSK0000108	27	1578	174.7	4.96307	-	-	-	400.047	277.044	377.384	298.746	335.129	309.942	480.626	471.043	389.394	457.16	257.846	429.377	453.141	414.884	361.757	450.243	403.772	621.568	648.465	772.731	722.301	542.411	564.182	476.17	847.604	697.905	934.887	608.775	637.7	470.306	1232.46	1085.83	1232.22
BMSK0000114.1	gene=BMSK0000114	8	418	46.7	7.56317	-	-	-	274.32	192.533	229.899	262.085	375.109	270.376	351.486	346.533	242.103	407.261	392.704	263.928	290.809	390.121	413.017	395.298	478.905	389.703	317.245	356.574	342.539	456.546	349.653	372.153	335.62	424.977	319.844	442.024	387.051	325.692	386.661	367.434	404.812
BMSK0000115.1	gene=BMSK0000115	19	641	71.3	6.56024	-	-	-	1650.03	1664.04	1632.74	3091.4	2835.58	3001.88	2825.37	2872.92	2832.03	2267.08	2058.12	2117.03	2150.58	2280.43	1893.82	1516.44	1714.63	1704.14	1375.55	1313.27	1584.16	1460.33	1490.96	1477.53	1182.2	1166.57	1388.34	1495.53	1573.59	1567.56	941.599	1165.89	1294.84
BMSK0000118.1	gene=BMSK0000118	7	954	113.1	9.20355	-	-	-	258.972	115.123	103.858	251.16	175.414	177.962	153.109	204.828	226.059	235.819	247.729	228.391	268.842	241.968	275.055	229.159	156.388	283.343	268.998	248.113	366.266	331.27	249.879	249.665	376.94	346.791	387.075	272.115	234.298	233.878	413.536	423.597	414.524
BMSK0000120.1	gene=BMSK0000120	15	477	54.1	4.34027	-	-	-	797.557	709.883	793.611	1583.1	1501.7	1480.05	1481.42	1752.92	1521.36	1574.98	1444.76	1323.12	1524.51	1618.81	1556.63	1544.51	1541.45	1719.75	2243	1980.93	1989.04	1694.19	1645.23	1548.92	1788.86	1904.74	2058.64	1621.22	1726.07	1874.33	2209.45	1953.4	2192.86
BMSK0000121.1	gene=BMSK0000121	17	274	32.3	5.92291	-	-	-	1338.26	1634.59	1511.23	2741.67	2466	2618.49	2278.71	2697.91	2425.33	2600.63	2462.25	2820.11	2820.43	3012.56	2565.87	2843.59	2956.73	2990.15	3188.79	3305.22	3791.22	2481.56	2484.69	2602.84	4021.61	3635.5	3945.09	2964.76	2814.56	3019.84	4340.06	4166.45	3885.04
BMSK0000134.1	gene=BMSK0000134	1	205	22.3	7.50165	-	-	-	423.233	391.724	451.258	109.319	130.426	254.461	292.172	134.993	130.396	88.123	120.093	120.207	151.183	201.374	152.482	140.715	165.524	144.096	198.229	139.332	199.899	138.337	141.484	115.495	346.311	183.41	201.077	103.716	107.807	117.519	323.395	449.513	359.8
BMSK0000141.1	gene=BMSK0000141	4	200	22.3	9.53876	-	-	-	1407.52	1068.88	706.616	470.809	838.512	591.214	618.792	917.071	657.817	980.974	786.925	917.372	773.247	866.793	574.992	1011.09	425.245	937.994	497.461	931.601	846.774	858.75	718.771	604.314	801.983	601.147	736.732	465.599	933.337	959.411	632.902	553.862	879.738
BMSK0000143.1	gene=BMSK0000143	7	1071	116.8	6.82245	-	-	-	130.1	177.698	163.665	115.147	110.42	110.266	124.737	56.9066	169.386	181.252	224.319	110.723	143.394	149.605	191.651	194.292	222.424	290.16	124.273	208.293	150.09	151.847	158.442	214.459	275.435	249.247	251.287	280.575	598.071	360.385	342.454	222.704	286.406
BMSK0000144.1	gene=BMSK0000144	2	239	25.9	6.11468	-	-	-	821.157	671.491	686.047	727.479	872.351	843.689	679.566	645.839	904.211	533.625	399.611	623.281	625.58	923.091	841.318	713.721	817.499	932.114	649.056	975.498	641.927	644.959	673.892	777.787	792.481	757.805	809.166	1347.18	715.619	855.993	873.231	687.542	654.59
BMSK0000145.1	gene=BMSK0000145	9	567	64.3	6.14813	-	-	-	837.598	1047.64	749.992	778.937	813.441	1060.82	822.68	832.752	820.105	1158.08	797.741	1175.68	1111.79	1108.29	790.569	965.725	830.407	1025.3	1061.98	1003.4	1152.35	1086.57	1144.92	520.552	896.101	831.976	1292.9	858.257	556.451	920.314	949.687	1086.97	1169.51
BMSK0000146.1	gene=BMSK0000146	1	266	30.8	8.14142	-	-	-	0.1	0.1	0.1	0.1	0.1	0.1	270.049	214.694	136.281	151.393	134.818	130.184	179.587	247.227	142.236	141.623	154.373	159.722	150.917	163.498	206.166	153	136.073	140.472	268.479	199.673	137.266	218.365	366.257	233.162	277.117	382.182	369.15
BMSK0000147.1	gene=BMSK0000147	3	1052	122.3	5.534	-	-	-	822.889	831.497	643.242	524.601	571.12	529.063	342.011	676.912	656.375	531.777	683.113	607.938	587.204	575.873	623.23	723.849	531.101	603.839	628.833	665.868	631.008	526.842	685.438	577.672	486.902	540.961	530.472	500.916	689.838	483.982	488.271	604.791	663.419
BMSK0000153.1	gene=BMSK0000153	22	622	70.8	6.86371	-	-	-	574.417	718.564	540.659	1646.02	1838.36	1614.4	1545.7	1646.48	1598.88	1591.73	1419.37	1811.66	2064.41	1853.04	1972.33	1761.99	1673.85	1801.88	2527.91	2796.84	2578.31	1813.61	1691.53	1695.5	2692.77	2802	3024.1	1520.58	1689.19	1552.61	2867.14	2648.44	3199.55
BMSK0000155.1	gene=BMSK0000155	4	299	33.1	9.815	-	-	-	114.813	165.226	173.838	346.74	221.627	401.671	220.357	206.935	165.545	341.234	121.429	231.268	176.41	202.274	319.46	259.797	205.056	240.04	190.115	244.911	195.779	147.224	136.697	250.958	197.106	50.1988	252.815	124.709	82.8275	262.814	140.459	161.604	189.496
BMSK0000156.1	gene=BMSK0000156	2	132	15.2	5.62848	-	-	-	239.827	101.74	246.136	405.295	343.731	293.623	513.658	262.14	393.991	379.24	562.557	412.856	393.147	364.247	536.433	375.99	586.272	529.694	437.996	382.258	534.458	314.414	433.825	299.252	534.093	395.868	487.969	472.266	433.18	341.818	300.001	380.989	420.768
BMSK0000159.1	gene=BMSK0000159	25	1040	118.1	6.18048	-	-	-	948.34	923.966	860.226	1022.53	1108.61	1038.43	956.277	1153.47	976.608	1180.13	1109.3	1175.92	1177.82	1102.4	1081.05	1089.51	1060.02	1108.01	1029.53	1019.91	1032.37	1126.64	1025.69	1085.46	1050.88	994.793	1061.13	1083.71	1023.14	1014.14	892.879	978.302	1034.03
BMSK0000164.1	gene=BMSK0000164	1	212	24.4	6.86005	-	-	-	238.096	207.838	242.299	164.075	178.7	190.639	122.08	75.0704	369.937	273.029	263.274	377.351	136.747	139.709	140.388	172.789	139.434	338.591	169.92	173.559	176.625	132.802	311.477	154.566	205.439	162.299	150.849	201.471	196.184	184.767	100.622	159.79	295.727
BMSK0000165.1	gene=BMSK0000165	5	146	16.9	5.84247	-	-	-	1354.49	1498.76	1882.38	1234.09	904.558	1275.87	1144.34	983.829	1056.66	1038.81	1263.91	812.915	726.228	924.206	967.873	687.797	830.969	921.123	914.076	564.246	529.562	677.517	594.283	928.813	853.318	747.188	566.55	908.473	735.084	1069.36	841.724	828.039	696.785
BMSK0000166.1	gene=BMSK0000166	15	355	40.3	5.32623	-	-	-	3243.15	3725.75	3116.34	2761.36	2829.06	3023.37	2397.81	2560.97	2912.65	2666.3	2037.51	2289.42	2158.84	2335.66	2187.9	2023.03	1961.98	2073.96	2130.62	2030.44	2010.98	2109.6	2089.45	2090.89	1588.42	1890.86	1817.99	1838.4	1970.4	1950.89	1582.67	1523.57	1647.36
BMSK0000167.1	gene=BMSK0000167	7	147	16.5	9.21783	-	-	-	749.838	709.282	591.983	597.072	666.312	715.992	632.874	677.23	688.74	694.541	674.527	529.627	641.673	580.023	480.432	525.218	623.319	511.56	528.173	512.696	580.927	517.888	585.812	502.015	480.446	620.727	509.352	595.673	567.454	472.728	458.36	480.858	480.677
BMSK0000173.1	gene=BMSK0000173	15	1127	124.7	5.40851	-	-	-	2182.78	2909.82	1709	2921.39	2295.55	2704.1	2543.09	3108.59	3111.96	4139.1	3691.91	3386.37	3057.79	3193.76	3878.3	4627.43	3386.18	3545.84	4006.23	2951.49	3551.01	3754.2	3785.51	4135.42	3037.72	3368.18	2920.56	4326.72	4291.96	4155.58	3525.97	4238.77	3625.35
BMSK0000174.1	gene=BMSK0000174	5	358	42.2	9.16571	-	-	-	607.872	423.99	603.667	670.357	614.471	611.674	510.714	695.436	547.439	592.44	640.42	527.166	634.756	558.111	536.168	641.588	794.236	755.671	608.143	550.965	743.253	589.569	593.789	685.02	660.761	369.245	538.935	670.203	520.217	555.871	537.235	555.83	592.012
BMSK0000175.1	gene=BMSK0000175	16	1398	155.6	5.50836	-	-	-	1206.09	1495.2	1192.2	1551.22	1361.85	1144.57	1218.3	1374.05	1220.41	1513.17	1257.25	1480.15	1320.04	1166.19	1369.46	1269.46	1399.93	1415.56	1185.02	1197.76	1110.52	1229.63	1130.56	1011.72	1047.62	1102.44	1289.33	1155.48	1222	1422.29	1421.23	1137.33	1274.16
BMSK0000184.1	gene=BMSK0000184	5	144	16.5	5.2348	-	-	-	4875.25	4136.39	4082.21	4691.25	4385.24	3848.75	3513.52	3175.38	3343.1	2802.99	4137.61	4818.49	4184.01	4147.9	3458.27	4162.85	4324.84	5174.1	4481.56	4909.24	4488.72	4657.82	4624.71	3956.72	4252.68	3905.67	4761.47	4590	4140.25	4040.37	5269.02	5693.15	4806.11
BMSK0000186.1	gene=BMSK0000186	16	1201	138.5	5.93487	-	-	-	465.989	453.556	493.831	453.967	400.11	370.498	521.041	410.609	408.291	421.788	453.171	452.862	339.749	364.966	441.532	474.605	388.183	439.419	404.619	315.715	348.529	408.726	277.857	324.51	341.649	338.009	313.67	341.382	382.119	378.669	365.089	425.795	291.221
BMSK0000187.1	gene=BMSK0000187	10	617	68.7	5.37262	-	-	-	623.922	334.736	534.138	818.221	928.517	868.598	459.654	646.914	631.334	929.582	864.88	825.606	914.45	910.521	796.95	885.656	663.442	914.125	997.733	933.63	813.239	979.406	1076.7	682.524	746.426	783.163	766.984	847.919	740.289	607.436	849.681	768.276	753.35
BMSK0000188.1	gene=BMSK0000188	11	221	25.4	5.86151	-	-	-	560.551	534.265	601.8	982.52	887.639	902.148	953.715	851.46	919.683	1015.74	1048.37	905.365	954.063	1109.31	1187.75	1247.35	1131.02	1048.8	1173.14	900.655	1028.41	1221.95	1199.74	1210.99	904.351	832.815	1038.9	1288.02	1418.31	1188.57	1115.94	1003.77	969.636
BMSK0000192.1	gene=BMSK0000192	1	478	55.8	7.22638	-	-	-	1031.52	2052.54	2153.29	1908.81	1917.79	960.123	557.319	1276.2	994.874	1104.95	1550.94	807.566	533.598	1388.38	1776.19	1696.45	1127.87	794.181	1293.48	1017.23	606.069	1066.69	1355.2	2007.7	1480.37	1100.62	786.588	1767.9	900.327	1558.57	1907.86	2281.87	524.259
BMSK0000195.1	gene=BMSK0000195	12	148	16.6	4.55499	-	-	-	16793.2	15861	19947.6	19448.9	17003	15390.8	15581.5	15307.5	15886.7	15206.7	19469.7	15548.5	15723.5	14243	15898.5	16484.1	15500	14913.4	12268.4	12771.9	15035.5	13462.9	12539.2	15383.1	13377.4	12367.5	12696	16429.1	13839.2	16054.7	11796.8	12994.1	11810.2
BMSK0000196.1	gene=BMSK0000196	10	514	59.6	9.21002	-	-	-	1107.83	1059.1	1045.21	899.373	1061.4	862.069	853.038	987.136	912.993	894.633	1115.16	1048.86	1173.93	980.945	802.125	1088.2	977.171	1325.45	1331.35	1161.3	1055.78	866.018	941.526	1144.23	1364.93	1263.56	1218.43	1432.12	1211.99	1089.13	1694.59	1352.05	1069.19
BMSK0000201.1	gene=BMSK0000201	1	4814	544.3	5.84345	-	-	-	82.1686	118.543	136.66	144.545	187.862	177.996	210.22	246.454	90.4746	296.125	305.856	258.555	281.571	184.726	483.291	257.496	306.699	280.431	354.368	411.452	470.241	314.211	331.784	509.773	560.963	623.163	464.596	392.856	332.934	301.025	762.084	684.674	743.354
BMSK0000204.1	gene=BMSK0000204	4	145	16.4	9.78253	-	-	-	274.048	118.659	260.576	347.354	195.935	271.078	166.167	211.757	169.502	252.294	141.74	123.048	97.0063	154.053	109.031	73.9539	197.775	70.0759	80.1952	114.671	201.603	129.024	144.709	155.034	59.8253	75.3394	100.407	186.936	131.544	179.4	174.01	91.6179	60.0302
BMSK0000207.1	gene=BMSK0000207	12	709	81	5.49127	-	-	-	192.017	194.107	261.931	168.014	224.856	116.35	213.374	160.684	249.328	210.091	166.251	184.264	296.607	255.67	158.249	145.83	171.658	299.016	331.374	362.553	311.532	171.661	199.509	233.864	351.996	389.49	422.929	166.599	226.588	189.414	412.647	483.66	465.088
BMSK0000209.1	gene=BMSK0000209	3	857	96.7	6.16571	-	-	-	139.425	125.592	140.409	235.871	164.211	156.818	60.5167	95.5569	251.15	282.089	145.85	194.571	275.594	184.536	87.4625	128.156	192.268	195.567	179.441	191.295	195.201	78.3461	239.637	180.503	197.824	244.596	226.58	223.747	170.439	163.852	264.233	207.739	296.816
BMSK0000210.1	gene=BMSK0000210	12	199	22.3	5.84674	-	-	-	2011.4	1700.19	1979.87	2076.45	2052.52	1539.29	2220.42	1814.56	1832.57	1904.04	1993.46	1796.25	1910.33	1906.97	2199.22	2201.65	1890.19	2091.67	2102.73	2053.06	2333.92	1970.7	1681.25	2190.35	2371.67	2184.58	2683.03	1998.6	2013.45	2087.88	2423.84	3024.17	2352.93
BMSK0000212.1	gene=BMSK0000212	14	852	94.7	7.28229	-	-	-	248.353	308.569	317.988	298.275	268.242	241.524	224.284	216.255	316.333	193.763	138.922	136.326	160.344	212.146	160.02	256.903	185.531	182.144	374.06	318.422	292.805	222.464	173.993	193.693	294.676	418.131	439.257	146.59	208.236	227.37	505.358	604.225	514.159
BMSK0000217.1	gene=BMSK0000217	3	548	60.3	6.56244	-	-	-	321.674	351.306	371.673	263.859	153.436	283.241	343.938	256.462	381.739	231.061	309.209	311.011	149.833	303.012	260.665	264.557	214.936	177.366	199.019	152.977	197.542	262.023	241.901	156.521	176.364	171.092	206.59	264.554	126.244	195.101	189.712	154.72	215.729
BMSK0000218.1	gene=BMSK0000218	11	535	60.6	6.3122	-	-	-	652.047	631.689	627.146	730.141	675.603	845.987	910.524	885.517	741.1	953.648	608.429	907.024	854.925	778.3	694.916	731.777	826.152	685.775	916.264	822.154	752.351	835.417	916.3	724.987	507.985	531.106	736.035	829.648	765.568	557.36	524.847	727.749	813.785
BMSK0000219.1	gene=BMSK0000219	17	544	61.3	5.73138	-	-	-	520.89	510.666	571.945	640.651	656.923	722.553	707.983	590.18	620.69	697.166	638.974	687.534	609.5	568.976	629.863	612.801	627.63	637.965	679.424	655.862	595.634	606.979	677.25	555.632	607.543	586.54	515.911	632.383	601.323	554.618	576.169	430.256	537.92
BMSK0000221.1	gene=BMSK0000221	7	446	48.2	6.63654	-	-	-	202.518	291.508	277.297	235.088	328.094	287.683	250.713	241.844	204.374	257.197	255.743	232.669	291.215	205.751	321.505	334.237	363.957	316.199	313.587	318.598	221.532	339.925	243.044	346.071	261.848	257.894	281.259	294.677	358.448	198.458	265.613	294.75	295.46
BMSK0000233.1	gene=BMSK0000233	3	211	24.2	10.192	-	-	-	805.491	821.5	507.604	539.781	532.837	868.61	747.799	1234.51	725.066	731.337	748.453	611.924	679.205	745.407	550.599	717.129	225.889	259.76	692.222	946.208	494.937	761.251	788.763	800.506	918.398	781.494	741.401	720.442	414.422	613.812	923.604	953.368	451.909
BMSK0000234.1	gene=BMSK0000234	2	263	29.7	6.67181	-	-	-	220.14	229.216	190.568	376.53	246.617	238.311	327.34	316.086	243.297	228.039	246.945	364.056	249.936	215.587	277.06	240.797	231.68	263.435	446.803	408.668	326.656	307.255	152.173	373.473	283.447	327.486	238.506	580.863	208.409	244.41	496.864	143.289	152.932
BMSK0000238.1	gene=BMSK0000238	6	431	47.3	5.112	-	-	-	161.053	139.095	171.978	362.236	308.239	261.405	193.953	186.198	89.5525	385.646	550.278	465.797	246.155	335.188	386.987	754.895	523.018	647.756	733.433	466.639	779.666	791.623	603.512	973.439	872.019	801.739	683.632	1055.5	1094.36	1125.82	1094.13	912.536	1093.67
BMSK0000253.1	gene=BMSK0000253	6	263	29.4	5.32709	-	-	-	681.459	484.849	663.152	679.189	680.193	826.361	792.132	692.401	754.78	813.576	1105.41	694.832	750.492	715.751	781.865	885.745	1138.89	870.042	688.362	499.485	871.483	738.907	812.326	821.182	410.245	733.928	524.534	764.87	718.639	819.667	544.128	737.927	546.802
BMSK0000254.1	gene=BMSK0000254	1	386	44.3	6.26239	-	-	-	0.1	0.1	0.1	264.808	156.589	208.46	247.958	303.865	323.454	394.332	514.532	277.606	286.639	284.506	402.683	221.971	152.323	257.495	281.421	245.654	421.714	405.335	385.103	602.477	412.581	418.14	364.139	441.875	385.267	361.614	408.427	429.353	439.065
BMSK0000256.1	gene=BMSK0000256	16	596	69.6	5.37128	-	-	-	1984.92	1936.92	2122.95	2230.55	2269.52	2372.28	2283.36	2350.94	2237.95	2410.6	2331.62	2279.38	2242.8	2368.76	2377.16	2781.7	2421.44	2615.18	2414.21	2211.79	2351.76	2504.83	2648.5	2783.71	2403.57	2484.53	2340.03	3006.36	2928.57	2939.6	2703.12	2725.16	1986.18
BMSK0000257.1	gene=BMSK0000257	20	393	43.6	6.26605	-	-	-	103328	108121	102362	101740	102346	93519.1	99488.8	99096.2	96549	106202	98381	93173.7	97669	100132	99072.4	114132	107732	108755	107247	102187	104864	121786	119225	121127	102282	108147	109015	126118	137324	125743	111917	108158	107794
BMSK0000266.1	gene=BMSK0000266	12	260	30.9	5.86029	-	-	-	6580.85	6277.37	6999.32	3119.99	3683.63	3767.41	3187.64	2931.73	3538.32	2277.01	2475.14	3013.2	2628.49	2649.61	2505.87	2156.3	2384.03	1880.17	2206.09	1376.14	1489.24	1736.05	1855.6	1784.03	1251.41	2014.41	1194.85	1782.15	1471.36	1300.35	1188.85	1066.37	911.417
BMSK0000271.1	gene=BMSK0000271	2	659	72.5	5.65118	-	-	-	120.472	101.103	30.055	56.8529	113.571	140.656	93.5649	38.1972	96.1909	104.508	75.0568	143.097	99.3747	163.18	44.0836	106.242	70.4848	44.3537	192.743	152.96	53.8864	119.447	145.557	97.3285	237.914	119.823	79.436	87.3926	42.9976	32.852	89.9524	84.0112	83.2617
BMSK0000274.1	gene=BMSK0000274	13	174	18.7	5.65265	-	-	-	14279.1	15486.8	15970.4	15828.9	14968.4	16044.2	17235.9	15950.3	15223.3	13954.6	14736.9	13978.5	14422.3	17482.9	15298.2	17101.7	15381.7	17367.3	17782.8	15786.3	13920	15730.6	17034.8	16906.3	16536.7	13041.7	14316.6	15127	16589.8	16267.6	17013.9	14796.1	13060.3
BMSK0000276.1	gene=BMSK0000276	39	632	71.2	8.30157	-	-	-	21679.8	20602.9	21300.6	17297.7	17281.1	17738.3	14707.9	16353.2	17034	9858.24	10106.4	10848.5	8366.36	10556.5	8622.88	5803.4	6009.7	6628.78	5471.71	4762.21	5009.58	5138.46	5208.28	5736.33	4563.39	5580.15	5089.97	5002.17	5102.33	5067.63	5157.44	5783.19	5258.39
BMSK0000280.1	gene=BMSK0000280	1	495	55.1	6.52875	-	-	-	436.055	554.081	661.343	956.014	820.357	716.766	455.492	593.81	703.626	575.431	571.121	776.797	621.452	1032.69	513.028	643.144	1004.25	529.935	679.142	572.909	567.106	1356.77	1054.17	1011.85	231.498	861.662	199.695	982.032	741.575	534.241	630.323	748.628	455.418
BMSK0000283.1	gene=BMSK0000283	1	176	20.5	9.44757	-	-	-	195.853	187.152	931.607	255.85	425.891	1217.5	997.724	473.734	859.004	584.92	1165.7	172.445	204.332	132.027	1321.53	486.258	999.258	799.275	1172.12	336.742	345.365	538.071	489.308	518.068	150.449	1126.68	117.581	1490.61	352.293	762.95	288.549	232.864	278.995
BMSK0000286.1	gene=BMSK0000286	1	131	14.8	8.18768	-	-	-	120.165	63.3305	91.6653	132.743	129.307	248.621	174.208	303.381	312.113	318.465	325.719	228.255	149.197	158.723	138.728	165.036	277.309	136.694	197.418	216.186	211.457	333.352	221.662	324.187	53.7415	254.981	213.095	188.99	269.89	165.238	122.688	103.892	32.2496
BMSK0000288.1	gene=BMSK0000288	14	326	37.5	6.39593	-	-	-	321.958	875.965	882.93	441.411	474.084	585.397	482.393	697.18	432.741	1631.83	1715.39	1341.28	1920.49	1727.34	2351.94	4223.99	4455.18	3850.43	5405.38	5081.3	5428.39	5176.16	5230.83	5118.74	5908.79	5899.58	6464.42	6216.46	6980.13	5856.95	7820.86	8253.2	7919.93
BMSK0000290.1	gene=BMSK0000290	24	1329	151.6	5.55548	-	-	-	492.715	613.039	525.91	396.625	476.265	487.736	432.238	425.34	473.389	479.563	405.741	419.903	385.441	430.734	350.689	370.942	392.835	373.201	370.613	346.552	374.747	373.041	362.701	386.243	344.002	328.432	280.317	422.389	379.04	419.072	453.355	344.579	379.677
BMSK0000292.1	gene=BMSK0000292	6	121	13.7	4.84039	-	-	-	0.1	0.1	0.1	825.43	865.512	659.025	975.094	648.758	621.681	2583.13	2730.98	2279.24	2802.45	2268.43	3195.89	7643.5	7017.22	6062.56	9622.97	8136.31	8028.91	7059.1	7779.71	7371.94	8362.64	9450.31	9040.8	11114.2	9929.76	9650.33	12747.5	11471.6	11866.9
BMSK0000293.1	gene=BMSK0000293	15	1167	133.8	7.4444	-	-	-	241.247	316.733	323.788	420.169	407.069	390.299	346.758	458.309	358.961	367.826	324.19	389.562	363.882	393.777	326.095	472.841	449.081	359.634	404.903	459.065	335.623	312.876	319.368	369.64	392.532	327.468	427.65	287.73	283.764	329.397	522.86	440.054	495.953
BMSK0000297.1	gene=BMSK0000297	21	465	51.9	8.83527	-	-	-	26393.5	26391.5	27785.8	28305.6	28846.4	28268.4	30164.3	29938.3	29014.4	34737.4	34929.2	33272.3	37032.4	35716.8	38331.5	42628.2	43504.2	41890.6	56773.5	55256.3	53411	39766.9	41278.8	41094.2	54406.6	56077.5	55478.9	42926.1	43543	41048.7	63697.3	60295.3	58459.5
BMSK0000298.1	gene=BMSK0000298	21	422	48.5	7.09967	-	-	-	7753.67	8012.98	7779.71	12168.7	13672.7	12871	11497.9	12299.6	11279.7	12655.9	10988.7	13104.5	13370.3	12602.2	10261.7	10987.8	11916.8	11448.5	9991.96	11182.8	11488.1	11823.3	11512	9548.43	9954.52	9770.72	11120.8	10501.2	11145.5	11856.6	8168.98	8972.97	8793.53
BMSK0000307.1	gene=BMSK0000307	25	1261	136.9	6.36761	-	-	-	1953.52	1680.97	1844.67	1735.5	1716.32	1871.64	1826.53	1738.64	1988.58	1615.48	1942.42	1672.04	1721.03	1628.95	1603.93	1412.19	1387.02	1291.21	1302.9	1400.48	1323.17	1247.26	1411.02	1449.47	1121.22	1274.56	1162.81	1366.56	1085.33	1201.47	1201.67	961.6	1037.27
BMSK0000308.1	gene=BMSK0000308	6	163	18.7	5.48553	-	-	-	1748.95	1606.96	1895.72	1874.47	1674.34	1740.88	1891.19	1677.18	1728.98	1588.12	2060.14	1862.29	1992.5	1548.53	1909.94	1724.17	2001.77	1913.79	1936.79	1628.14	1882.19	1753.75	1501.98	2231.81	1701.77	1992.33	1785.03	1674.93	1826.62	1651.98	1859.7	1639.05	1570.42
BMSK0000310.1	gene=BMSK0000310	15	422	47.8	6.24823	-	-	-	346.416	295.389	304.735	1079.8	1062.87	900.151	1186.32	987.637	836.863	1933.29	2198.39	1919.69	2235.82	2006.07	2541.59	4295.68	4037.82	3636.08	4763.42	4837.32	4689.54	4877.89	4508.5	4391.09	5104.94	5000.54	5227.34	4903.66	5011.12	4845.15	4711.61	5625.18	5050.74
BMSK0000311.1	gene=BMSK0000311	14	767	86.9	6.52289	-	-	-	179.555	200.537	431.459	182.711	160.479	249.899	234.349	226.891	150.213	356.639	355.896	329.537	226.227	253.194	290.948	378.756	347.173	332.466	360.052	354.625	302.932	406.219	316.255	314.424	321.054	295.632	296.283	330.137	403.331	484.779	242.646	225.66	254.988
BMSK0000312.1	gene=BMSK0000312	24	562	63.9	5.74628	-	-	-	487.125	481.697	495.231	797.32	739.535	719.612	957.94	755.231	620.497	1349.02	1388.94	1215.16	1427.75	1333.28	1414.55	2007.3	2088.24	1959.46	2040.93	2176.54	2115.81	2062.39	2063.52	2230.83	2224.09	2117.31	2050.31	2277.57	2356.74	2271.08	1888.41	1880.17	1730.25
BMSK0000313.1	gene=BMSK0000313	5	118	12.9	8.60394	-	-	-	272.89	244.217	717.161	469.998	469.803	506.268	941.196	356.273	486.61	714.271	1290.99	448.698	882.714	754.189	1039.64	1212.33	1203.86	996.563	1932.07	1047.43	1161.26	793.847	945.823	2033.91	1178.18	1571.78	899.049	1963.27	1019.84	1252.26	1145.78	964.015	850.434
BMSK0000316.1	gene=BMSK0000316	18	889	101.2	5.54047	-	-	-	306.138	242.325	329.565	336.665	268.913	313.918	281.881	353.238	301.254	337.788	353.125	326.223	411.517	348.376	372.978	391.825	214.325	379.374	248.672	415.523	352.485	303.112	374.427	355.518	289.538	323.993	443.702	325.366	409.925	353.061	320.968	459.208	405.47
BMSK0000317.1	gene=BMSK0000317	34	631	70.6	9.10651	-	-	-	2401.11	2339.81	2595.04	2739.31	2731.35	2477.98	2837.3	2853.85	2755.58	2890.54	2806.77	2860.17	2580.94	2523.87	3049.45	2683.59	2421.84	2590.51	2623.8	2692.22	2336.65	2306.61	2178.99	2546.76	2590.63	2487.77	2580.71	2299.87	2182.86	2468.26	2463.29	2407.66	2441.92
BMSK0000319.1	gene=BMSK0000319	11	367	41.9	5.91718	-	-	-	287.749	144.863	222.874	917.43	829.575	901.055	908.356	946.735	814.635	1074.18	1014.88	937.432	1041.59	884.156	1083.32	1240.98	983.551	1123.66	1336.37	1361.96	1239.63	992.284	1082.7	1086.08	1415.63	1300.71	1190.29	1048.22	1019	1015.03	1607.46	1594.07	1493.05
BMSK0000326.1	gene=BMSK0000326	1	459	50.9	5.07489	-	-	-	444.118	526.202	159.984	240.931	325.074	984.482	744.738	503.479	1581.37	1123.71	805.907	893.106	913.75	526.619	400.664	457.939	1080.39	837.693	2839.22	1553.67	1142.51	1147.75	1079.41	2603.87	1317.74	1667.45	1198.24	3342.26	1401.64	1240.47	2801.25	1126.82	1264.86
BMSK0000328.1	gene=BMSK0000328	8	933	104.8	5.60333	-	-	-	77.6404	76.5854	148.062	324.341	377.206	301.568	236.237	289.141	232.03	279.256	440.064	386.546	384.813	376.556	376.592	336.267	285.955	425.159	512.819	462.587	437.282	384.737	407.74	270.128	519.645	431.274	626.946	391.618	315.48	297.53	531.571	640.651	507.052
BMSK0000329.1	gene=BMSK0000329	12	822	92.1	5.61493	-	-	-	167.328	233.716	176.363	337.528	292.15	309.279	369.521	316.345	298.299	288.078	337.228	343.259	306.377	329.809	403.214	327.404	400.177	378.081	361.373	394.349	377.44	333.566	341.276	345.158	386.301	364.646	387.034	298.794	306.751	331.69	472.781	437.269	458.187
BMSK0000330.1	gene=BMSK0000330	7	552	61.5	8.66205	-	-	-	5030.78	4550.13	5039.69	4401.76	4416.44	3772.84	5381.35	3954.48	4398.83	4193.25	5643.86	4435.8	4503.47	3734.03	4820.48	3988.7	4483.33	3634.64	3942.81	3679.84	3547.78	4570.02	3367.73	4413	4419.58	4049.58	3716.32	4793.41	4630.93	5297.28	5255.68	3607.88	3573.15
BMSK0000332.1	gene=BMSK0000332	12	1640	168.3	6.29205	-	-	-	2367.08	2439.38	2216.25	2069.82	2190.17	2053.09	2416.98	2043.85	2070.46	2010.71	1967.42	2048.58	2089.54	1965.37	2065.25	2135.67	2123.9	2348.91	2085.05	2239.9	2012.22	2339.1	2297.38	2193.1	2040.78	1979.81	1946.14	2520.64	2584.69	2406.35	1974.54	1726.3	2035.49
BMSK0000337.1	gene=BMSK0000337	14	138	16	8.7348	-	-	-	1556.4	1946.9	2138.18	2147.92	2169.49	2190.56	2063.09	1712.87	1666.74	2099.87	2819.49	2012.89	1995.47	1983.02	2253.39	2544.45	2463.63	1876.44	2306.57	1880.36	2538.34	2171.25	2158.88	2373.87	2101.82	2416.51	2544.62	2488.23	2338.35	2003.72	2374.89	2392.43	1962.75
BMSK0000338.1	gene=BMSK0000338	7	262	29.3	5.69928	-	-	-	730.454	633.768	808.208	725.945	658.784	676.965	662.039	663.287	573.762	465.082	537.583	504.876	666.446	449.647	425.777	523.001	457.775	440.255	228.747	373.914	521.496	450.266	625.009	458.531	277.887	388.842	441.607	620.465	451.785	584.241	359.552	312.531	321.368
BMSK0000340.1	gene=BMSK0000340	4	576	64.9	8.69025	-	-	-	169.676	195.809	193.697	211.965	216.655	320.35	260.231	232.629	258.995	400.89	221.878	233.122	347.098	202.363	403.499	279.846	480.146	267.07	329.621	358.557	260.85	59.3206	197.964	291.481	321.23	310.54	247.059	229.189	201.245	210.733	351.325	395.185	317.205
BMSK0000345.1	gene=BMSK0000345	34	761	86.6	5.8399	-	-	-	13780	13744.8	13771	12448.5	12012.6	12780.9	13890.6	11701.5	12613.6	11760.8	12836.8	12399.2	12463.9	11975.5	12735.5	12206.8	12971.3	12518	11495.6	10053.9	11075.6	11205.7	12501.3	12679.7	10499.7	10723.3	10514	13218.7	12779.6	13162.8	10602.3	10515.3	10564.1
BMSK0000346.1	gene=BMSK0000346	3	1023	113.5	6.29633	-	-	-	187.466	178.936	162.961	219.075	235.588	277.655	75.8672	234.525	250.05	146.766	141.631	261.958	179.479	129.777	336.403	288.35	578.344	230.226	360.512	263.817	122.66	154.262	246.868	119.705	159.764	107.996	97.4085	225.065	375.246	147.511	433.278	406.254	125.318
BMSK0000348.1	gene=BMSK0000348	57	1438	161.5	6.25177	-	-	-	3339.99	3602.32	3608.72	2688.96	2598.74	2979.57	2988.27	3036.42	2975.94	3466.23	3418.61	3445.02	3803.95	3407.25	3362.05	3830.81	4083.58	3938.91	4957	4751.78	4756.73	3941.29	3802.49	3773.84	4483.96	4866.4	4773.61	3981.03	3912.09	4075.67	4913.23	4561.65	4622.67
BMSK0000350.1	gene=BMSK0000350	11	259	27.7	10.6962	-	-	-	13068.4	12302.5	13754.6	4089.62	3656.57	4283.94	2198.97	4342.9	5423.17	5033.36	4713.69	4201.61	3959.05	3954.72	4420.57	2357.48	3543.08	4176.85	3126.1	5493.09	5149.28	4520.23	4694.98	4414.64	5547.22	6061.51	5120.66	4461.31	3676.4	3505.29	7207.8	6037.55	6006.07
BMSK0000352.1	gene=BMSK0000352	30	507	56.9	8.11163	-	-	-	1194.1	1123.08	1167.46	6175.67	7205.84	6871.6	8865.06	7356.71	6361.84	12590.8	13066.5	11478.9	14795.4	12212.5	15017.9	22455.1	22886.9	21382.7	35635	30973.6	30792.6	25005.8	25592.2	22948	35081.3	38919.8	37140.5	27233.4	31265.4	24682.5	42458.7	42719.1	41388.9
BMSK0000356.1	gene=BMSK0000356	16	447	51.1	5.23431	-	-	-	737.161	830.561	849.054	831.74	822.859	881.095	889.467	779.273	760.731	790.772	823.011	734.188	768.067	781.293	756.733	876.714	901.074	808.172	905.689	788.416	934.434	1050.99	855.337	949.079	963.797	791.226	978.98	1018.72	942.579	1064.57	1099.32	1070.2	1056.36
BMSK0000357.1	gene=BMSK0000357	10	271	31.9	5.78766	-	-	-	927.662	1053.64	852.169	1207.47	952.552	826.194	856.601	936.059	736.616	983.376	849.49	977.783	1210.47	1076.77	786.016	1106.51	1035.91	1298.71	788.798	899.972	1260.14	1006.32	931.947	716.534	1326.84	1071.95	1341.48	1032.99	1154.75	1152.46	1318.97	1379.55	1529.91
BMSK0000365.1	gene=BMSK0000365	3	487	55.8	8.6795	-	-	-	42.0055	63.1698	121.23	179.226	134.675	133.318	129.468	223.065	119.239	245.736	140.737	273.694	123.16	111.517	241.151	337.125	218.418	263.654	192.279	244.627	163.29	172.442	198.268	351.393	198.885	105.366	280.141	225.151	94.8543	151.608	186.232	200.586	100.639
BMSK0000366.1	gene=BMSK0000366	1	309	29.8	6.23883	-	-	-	1998	409.307	1796.58	401.465	819.66	698.534	1203.56	398.464	721.759	539.279	1616.06	715.615	1381.53	203.024	1484.9	1384.64	2139.26	1065.1	1355.74	424.702	959.999	233.288	586.723	1699.56	1660.97	1550.68	1238.03	1705.34	1832.54	1365.66	1261.1	1394.46	1284.87
BMSK0000369.1	gene=BMSK0000369	14	445	50.4	8.04608	-	-	-	1289.21	1521.57	1254.39	1182.28	1369.61	1334.31	1272.82	1302.75	1185.48	1452.03	1461.3	1279.58	1338.96	1388.6	1395.52	1634.98	1557.02	1648.82	1629.53	1451.81	1357.65	1661.68	1441.34	1466.73	1423.39	1455.48	1353.08	1628.74	1862.21	1877.17	1345.84	1421.66	1388.48
BMSK0000371.1	gene=BMSK0000371	18	248	27.8	7.71747	-	-	-	8314.95	8873.51	7783.1	8628.43	9164	10241.7	10164.4	8670.66	9182.67	9310.11	9412.93	10073	9759.69	9554.4	9550.88	10778.7	9993.62	10721	12035.8	10947.8	10699	11213.4	11380.9	9943.08	9106.22	10501.6	9911.43	11169.1	11112.7	10482.1	10868.4	10771.9	10069
BMSK0000372.1	gene=BMSK0000372	3	1812	200.1	6.00617	-	-	-	329.866	559.825	458.289	71.4666	188.361	117.367	157.863	119.348	307.244	69.0381	144.385	141.056	165.876	89.7117	118.359	75.0974	59.7994	210.438	101.757	192.118	50.3412	188.131	104.946	67.9994	120.204	182.969	99.9798	163.501	129.246	70.4614	227.349	221.714	228.874
BMSK0000373.1	gene=BMSK0000373	11	421	47.2	6.1734	-	-	-	258.796	328.701	264.037	350.8	364.177	342.805	311.132	294.623	344.905	360.955	264.945	291.209	239.445	299.726	291.64	336.311	306.106	346.347	352.962	267.946	252.454	280.526	323.205	301.816	261.591	391.636	322.1	283.138	352.368	283.932	246.256	232.26	239.542
BMSK0000374.1	gene=BMSK0000374	25	461	49.6	9.38422	-	-	-	4161.56	4113.55	5167.05	6207.27	5307.05	5378.66	6678.04	5647.31	5360.35	6644.56	7287.69	6146.23	6690.07	6318.11	6854.52	7497.11	7842.01	7341.86	10740.1	10143.7	9599.66	7906.64	7840.06	8390.54	11763.2	13481.6	12050	9477.62	8409.84	7872.17	15568.5	14657.7	14277
BMSK0000376.1	gene=BMSK0000376	7	105	11.4	5.28461	-	-	-	1277.33	1156.36	1275.11	1683.63	1550.66	1447.38	1496.33	1462.71	1547.17	1400.46	1496.4	1547.87	1380.15	998.876	1474.24	1380.42	1472.34	1390.91	1325.3	1203.13	1368.15	1356.01	1356.11	1567.84	1104.58	1303.06	1229.74	1383.89	1408.67	1312.29	992.206	1008.29	1209.46
BMSK0000378.1	gene=BMSK0000378	1	164	18.3	5.54742	-	-	-	158.99	148.241	174.331	157.143	255.657	120.337	149.536	124.214	74.222	157.792	183.473	137.645	125.802	154.726	163.245	208.199	105.528	97.1139	97.761	90.7928	120.288	156.946	177.896	322.92	148.945	153.862	210.305	187.323	181.854	224.595	236.838	317.987	221.454
BMSK0000383.1	gene=BMSK0000383	10	464	51.4	8.20355	-	-	-	856.657	933.193	648.846	943.821	960.394	1001.67	868.349	1018	1057.74	892.735	982.791	1001.06	870.84	1103.72	968.736	1053.66	1151.33	1083.45	1415.88	1509.02	1384.93	1289.98	1216.82	1202.29	1578.99	1512.09	1677.53	1231.93	1235.26	1002.35	1568.78	1832.02	1867.24
BMSK0000387.1	gene=BMSK0000387	12	255	26.9	8.5451	-	-	-	3613.3	3433.04	3516.88	4321.23	4447.16	4348.62	4327.98	4363.33	4360.62	4441.28	4563.43	4452.99	3925.55	4161.44	4445.6	4041.96	2977.03	3717.11	4568.79	4270.22	3973.54	4078.6	4601.79	3816.52	3911.7	3720.81	4050.69	4251.48	3476.85	3684.47	3836.2	3815.44	4120.19
BMSK0000392.1	gene=BMSK0000392	5	126	14.3	8.89203	-	-	-	2043.07	2021.47	1614.51	1617.56	1720.78	1439.33	1868.27	2085.73	1723.05	1838.87	1436.86	1844.91	1881.78	2210.96	1721.1	2025.28	1534.29	2032.62	1580.48	1961.69	2079.17	1725.7	1719.47	1528.41	1681.17	1573.2	1868.42	1600.97	1527.65	1718.35	1094.2	1584.32	1599.31
BMSK0000398.1	gene=BMSK0000398	13	257	30	9.61249	-	-	-	1456.48	1513.86	1376.2	1505.89	1437.87	1463.11	1204.23	1430.62	1457.21	1425.02	1172.21	1372.98	1445.02	1288.79	1089.07	1332.89	1420.83	1310.65	1142.03	1281.69	1391.29	1308.72	1083.89	1125.51	1274.83	1293.2	1271.65	1018.24	1123.23	1198.2	1061.46	1058.98	1037.37
BMSK0000399.1	gene=BMSK0000399	3	529	58.7	9.36066	-	-	-	167.75	169.046	128.188	172.442	111.928	130.685	127.64	125.046	168.173	156.235	211.555	178.122	249.143	240.713	224.93	177.092	275.74	299	145.991	254.59	257.577	208.334	363.579	191.502	317.893	350.693	347.044	227.799	286.197	236.031	173.22	271.855	592.097
BMSK0000404.1	gene=BMSK0000404	10	313	35.8	8.57221	-	-	-	7048.45	6932.87	6349.09	6306.58	6846.64	6679.65	6577.12	6525.87	6092.31	6572.53	5886.35	6518.7	6603.91	6476.37	5742.69	5203.22	6067.86	5761.46	4853.04	4869.99	5335.86	5090.61	5683.12	5063.83	4836.55	5198.94	4720.61	5591.86	5774.42	5647.13	4106.44	4452	4326.71
BMSK0000423.1	gene=BMSK0000423	6	201	21.4	5.07526	-	-	-	88.9408	165.883	144.443	632.099	684.397	689.476	532.639	688.906	580.088	1075.66	1074.11	1052.51	919.494	869.714	989.711	1134.23	944.165	1162.09	871.997	708.097	969.058	921.517	872.397	1035.46	1009.13	902.93	903.958	1141.28	1017.45	1053.27	1016.7	881.714	846.939
BMSK0000425.1	gene=BMSK0000425	6	555	64.4	6.52862	-	-	-	513.414	556.778	933.297	541.408	405.849	903.014	568.1	685.599	407.254	722.915	570.582	838.06	795.676	644.442	782.517	889.662	859.533	909.193	736.103	320.501	860.225	724.593	664.967	960.501	957.092	610.293	801.033	602.82	694.847	601.697	511.993	1582.94	930.562
BMSK0000439.1	gene=BMSK0000439	1	239	26.5	8.79547	-	-	-	0.1	0.1	0.1	285.758	471.24	331.557	576.945	442.169	267.749	387.889	560.008	630.715	665.921	371.397	272.993	156.875	382.841	174.614	324.397	859.209	681.477	472.514	303.795	136.799	730.384	860.252	912.309	453.574	266.345	300.709	617.683	828.494	990.209
BMSK0000444.1	gene=BMSK0000444	33	753	82.7	5.21942	-	-	-	6351.17	6501.55	6987.82	6201.5	6707.98	5903.26	6582.17	6403.61	6212.59	6662.12	6355.35	6203.87	6156.79	6614.24	6225.61	6214.49	6102.12	5630.2	6614.67	5902.56	6632.35	6303.5	5840.95	6033.75	6306.82	6152.28	6411	5615.64	6155.6	6329.75	6113.65	6130.45	6151.07
BMSK0000449.1	gene=BMSK0000449	19	423	46.6	5.76422	-	-	-	682.893	735.888	657.373	906.127	1049.99	978.433	1121.52	1117.12	851.433	1295.7	1106.03	1411.39	1146.74	990.271	1262.87	1440.94	1393.96	1367.04	1338.81	1428.26	1225.93	1419.75	1820.38	1591.51	1607.33	1406.36	1472.51	1715.23	1707.14	1439.73	2001.5	1755.8	2128.03
BMSK0000450.1	gene=BMSK0000450	17	594	67.8	8.69782	-	-	-	1086.84	996.495	1000.9	959.745	944.664	993.202	1126.93	832.484	1056.71	967.36	962.511	990.686	887.48	1053.59	924.431	856.14	887.15	853.245	950.21	955.309	850.023	958.406	957.127	795.788	816.895	831.42	875.66	984.683	926.091	835.914	792.598	857.94	801.263
BMSK0000451.1	gene=BMSK0000451	1	228	25.5	6.36212	-	-	-	2220.03	2473.69	2818.74	2436.12	2585.04	3331.51	2714.6	2644.39	3685.13	2775.17	2143.49	2447.77	2459.42	3044.14	3098.73	3127.66	2736.38	1938.01	2984.87	2774.26	2882.47	2735.19	3052.63	3228.05	3006.92	2547.45	1859.47	3494.96	2092.72	2563.42	2827.32	2520.37	2594.79
BMSK0000460.1	gene=BMSK0000460	4	613	70.5	7.05829	-	-	-	184.805	122.556	257.578	174.618	129.163	275.452	145.633	162.111	217.989	192.126	251.058	140.396	210.685	116.235	138.454	204.001	194.761	144.154	106.393	173.006	180.818	227.062	149.843	158.101	189.909	202.37	136.907	174.491	212.544	140.314	200.561	112.801	130.987
BMSK0000478.1	gene=BMSK0000478	39	778	89.8	8.883	-	-	-	14264.7	14913.4	16456.4	15864.7	15235.5	14373.3	13915.5	13928.9	14111.3	13676.9	14588.8	13717.8	13679.1	13500.1	12754.9	12241.5	12170.6	12193.2	11725.2	11235.1	11128.3	11189.5	11431.2	12333.2	9270.91	10035.6	10370.9	12559.1	11736.2	11847.1	8713.02	9027.89	8425.01
BMSK0000480.1	gene=BMSK0000480	47	861	96.6	8.17523	-	-	-	3914.6	3859.17	4023.89	4610.3	4639.43	4375.61	4466.76	4680.06	4259.65	5281.19	5198.51	5146.42	5307.46	5341.99	5022.79	5920.73	5881.95	5951.13	6920.59	6332.91	6973.1	5526.14	5646.2	5835.92	7909	7533.71	8272.45	5632.77	6021.49	5881.49	8716.14	8163.8	8837.44
BMSK0000481.1	gene=BMSK0000481	3	58	6	10.7084	-	-	-	3948.86	3121.46	4490.73	6063.68	5789.02	3289.64	4313.02	3675.49	3036.14	3974.29	7864.78	3685.16	4165.77	4991.13	8269.84	6617.54	4875.48	5355.17	8525.32	6067.82	4598.54	3855.46	5271.03	5800.75	6673.91	5729.11	6616.18	7322.55	2714.64	7106.89	10641.1	7415.99	5667.75
BMSK0000486.1	gene=BMSK0000486	5	220	24	4.85797	-	-	-	3383.33	5587.74	3731.02	7675.14	8618.09	8245.13	7439.54	6228.73	7120.36	7812.25	9793.71	7420.84	6451.33	7233.22	8020.65	9969.89	9416.89	6710	10659.8	10596.5	10034.3	6931.87	9339.83	10196.1	9562.87	12163.8	13276	9568.78	8136.7	8152.16	17512.8	12501.1	12443
BMSK0000492.1	gene=BMSK0000492	29	452	49.6	7.55072	-	-	-	20784	21973.3	21712.2	21043.1	20780	20957.4	20416.6	20579.9	21294.1	19909.3	20489.5	18885	17567.9	19768.6	20727.6	20031.7	18417.2	18946.8	20501	17623.1	17709.4	20400.5	19936.3	21035.7	16257.6	16219.7	15898.9	19776.6	19835.3	19624.2	16388.3	14225.4	15560.9
BMSK0000494.1	gene=BMSK0000494	19	1281	144.3	6.79633	-	-	-	345.705	343.073	277.537	741.184	761.728	766.083	759.717	700.273	682.849	682.041	651.208	698.554	767.717	740.896	671.464	773.965	755.768	753.286	795.027	722.226	673.217	590.917	677.559	711.446	780.729	605.87	827.097	678.93	618.934	779.485	725.572	836.275	746.401
BMSK0000499.1	gene=BMSK0000499	8	191	21.2	6.16254	-	-	-	1749.11	1711.15	2295.89	2155.52	2078.45	1892.89	2171.48	2163.9	1942.22	1968.86	2401.62	1995.84	1811.82	1780.48	2172.5	2764.07	1903.82	2140.87	2414	2114.94	2360.15	2294.03	2114.68	2335.07	2231.22	1982.15	2012.16	2606.64	2189.65	2117.71	2979.54	2485.03	2485.88
BMSK0000500.1	gene=BMSK0000500	14	223	25	5.29938	-	-	-	6524.8	6384.53	7330.34	8427.86	7992.89	8343.09	9853.61	8249.3	8763.76	8188.62	8271.08	7685.03	7829.84	8623.53	8974.82	9146.73	9618.99	8504.4	11265.9	9318.59	9276.59	8939.1	9528.45	9347.91	10182.7	9160.09	9863.12	9615.66	8512.68	9075.61	11891.1	9671.81	10369.8
BMSK0000502.1	gene=BMSK0000502	3	94	10.8	5.5368	-	-	-	297.039	150.189	235.327	90.7868	59.0143	209.22	157.699	114.991	124.984	61.4597	295.88	228.304	267.236	263.621	384.953	211.7	236.85	223.11	258.082	249.655	110.596	90.5842	236.351	278.318	76.2033	268.844	265.241	156.901	262.816	121.898	94.4877	76.546	199.365
BMSK0000503.1	gene=BMSK0000503	3	88	9.6	5.69794	-	-	-	7523.48	7640.51	6556.32	6186.41	5014.84	5999.92	8407.06	5876.69	5450.36	6457.41	5890.32	6014.75	5781	5880.88	4131.22	4762.27	7066.19	5833.33	7124.23	5886.32	5765.61	7340.56	8738.76	5189.1	5931.33	5255.57	6218.45	7836.39	7477.7	7515.01	5956.69	4349.38	5492.29
BMSK0000505.1	gene=BMSK0000505	6	382	44.1	4.70966	-	-	-	78.5187	123.724	135.963	165.296	153.916	152.171	179.807	81.8266	202.671	293.249	256.277	224.384	294.879	272.855	220.623	233.834	260.726	253.245	483.032	593.695	415.982	266.939	331.105	272.047	530.686	436.066	624.767	396.08	330.35	535.831	719.893	690.33	642.14
BMSK0000506.1	gene=BMSK0000506	9	392	46	9.19476	-	-	-	209.815	168.95	127.803	274.662	348.255	291.537	388.096	335.759	285.718	478.613	538.775	482.652	530.456	436.163	596.679	908.164	732.354	951.73	1080.14	947.662	1004.9	968.589	997.885	980.4	970.69	995.376	1088.28	1430.55	1629.89	1350.49	1240.22	1019.47	1071.94
BMSK0000509.1	gene=BMSK0000509	4	203	23.3	9.64557	-	-	-	217.14	256.271	213.066	309.806	393.639	287.514	280.369	393.351	312.178	412.837	263.303	577.8	348.268	397.184	352.61	544.304	335.48	572.47	638.6	437.962	473.697	373.04	393.916	515.288	449.555	399.062	397.809	624.07	281.737	337.683	432.204	350.583	304.13
BMSK0000510.1	gene=BMSK0000510	2	691	79.1	6.78009	-	-	-	142.946	184.192	153.507	150.513	239.985	211.241	254.535	200.893	162.97	277.589	226.977	256.414	360.738	300.115	405.382	258.026	201.318	209.451	381.246	213.472	362.74	195.749	165.692	323.117	281.922	50.5543	222.19	409.559	411.956	298.033	364.194	187.045	224.313
BMSK0000511.1	gene=BMSK0000511	16	432	46.6	9.06451	-	-	-	2468.29	2794.18	2733.2	3110.15	3192.81	3206.78	4182.88	4197.04	4039.03	5869.05	7389.42	5262.09	7098.54	6984.91	7979	12113.1	12120.7	11673.2	17681.1	15460.2	16967.6	11953.5	11982	13569.5	17993.8	19446.9	18350.2	16820.6	14895.7	13746.5	25871.7	22438.3	21462.5
BMSK0000512.1	gene=BMSK0000512	1	66	7.1	4.61395	-	-	-	5984.68	5972.05	5135.19	4755.74	4821.97	4804.19	4867.69	5000.32	6037.67	4179.88	5853.14	5969.24	3942.21	5699.44	3984.93	4070.76	2837.49	3025.2	2975.6	2590.45	2769.91	4122.43	4663.88	4736.96	2837.92	2681.84	3804.25	3165.03	3072.5	3469.55	2469.03	2631.46	1812.92
BMSK0000513.1	gene=BMSK0000513	9	526	59.1	8.46686	-	-	-	386.489	411.547	444.274	371.339	330.432	384.591	239.164	388.002	310.174	390.14	245.745	387.838	332.76	393.766	349.319	348.972	334.554	367.825	267.288	300.442	435.399	318.124	359.743	369.923	307.552	375.527	377.804	422.992	387.378	465.181	354.893	386.081	386.928
BMSK0000516.1	gene=BMSK0000516	6	373	42.9	5.1452	-	-	-	152.319	273.846	161.336	222.011	253.707	291.137	220.006	344.061	437.178	315.38	267.061	205.685	203.646	236.179	215.06	266.224	214.717	302.913	303.512	393.067	239.624	310.499	371.929	351.69	261.306	324.88	292.152	309.231	409.339	201.646	289.764	212.672	273.476
BMSK0000518.1	gene=BMSK0000518	1	717	82.8	6.96539	-	-	-	234.07	1046.02	449	405.522	1023.97	443.004	1096.68	714.938	249.551	835.116	875.092	876.047	740.182	437.059	301.815	325.751	225.333	272.23	245.178	276.732	235.721	353.269	613.647	572.523	230.624	651.96	208.177	1009.87	911.758	782.509	176.424	754.255	573.992
BMSK0000519.1	gene=BMSK0000519	1	503	57.9	9.18256	-	-	-	474.605	866.75	465.4	813.033	1035.07	847.811	916.512	653.392	824.827	626.332	586.389	637.023	526.656	495.553	1009.23	712.793	724.458	664.283	830.094	498.796	522.068	852.576	515.64	542.184	754.801	473.71	605.285	318.914	827.977	427.479	643.658	745.798	538.669
BMSK0000530.1	gene=BMSK0000530	8	985	108.6	6.82745	-	-	-	332.603	356.342	549.487	612.889	294.638	485.936	404.801	529.611	287.813	350.59	609.952	309.503	426.405	323.43	354.67	339.235	250.714	234.911	536.72	486.007	405.22	326.46	115.908	272.977	414.878	289.781	468.908	430.915	351.898	463.789	400.723	573.839	397.113
BMSK0000531.1	gene=BMSK0000531	3	239	27.3	5.77753	-	-	-	79.0398	159.249	134.62	105.213	121.989	122.321	34.276	40.8818	187.548	173.685	259.04	155.644	205.675	278.12	234.322	453.95	352.95	319.441	435.903	522.173	675.613	421.963	339.528	487.072	770.309	662.782	904.107	547.478	409.438	405.668	835.44	1100.52	1011.52
BMSK0000541.1	gene=BMSK0000541	3	104	11.7	4.54523	-	-	-	1088.68	1233.69	1086.33	674.983	929.569	733.737	906.434	1035.38	963.656	876.965	902.651	764.044	886.776	910.911	600.547	1020.49	937.679	750.334	707.335	665.704	729.558	851.027	920.835	783.583	892.213	663.211	739.273	1009.49	833.593	806.645	648.064	546.865	638.184
BMSK0000544.1	gene=BMSK0000544	2	449	49.9	7.49933	-	-	-	817.911	781.752	383.57	361.013	274.52	221.995	207.175	587.811	201.273	0.1	0.1	0.1	236.115	303.071	155.294	154.404	130.964	113.79	286.859	209.909	179.258	0.1	0.1	0.1	252.938	256.147	182.818	0.1	0.1	0.1	136.394	158.914	130.915
BMSK0000550.1	gene=BMSK0000550	4	389	43.5	5.27435	-	-	-	616.216	514.989	475.926	559.832	613.655	742.507	553.18	654.674	464.516	876.119	759.129	762.439	1130.87	512.834	1142.8	1130.79	1226.91	1145.65	969.131	1150.43	966.293	955.409	987.575	1073.09	1045.02	1082.82	1347.19	993.918	1028.54	1096.91	1193.28	1225.15	1145.7
BMSK0000553.1	gene=BMSK0000553	11	319	35.7	5.53729	-	-	-	815.494	648.628	711.346	974.771	791.847	877.934	919.729	1105.25	994.388	1134.73	1394.59	1012.53	1236.78	1168.4	1145.99	1876.54	1641.58	2124.57	1920.07	1365.26	1576.87	1881.19	1610.67	1751.64	1978.83	2064.16	1923.89	2444.66	2257.94	2173.84	2091.72	1848.92	1893.36
BMSK0000555.1	gene=BMSK0000555	1	331	37.5	9.27277	-	-	-	104.17	223.303	133.28	180.298	244.702	177.609	156.011	119.907	177.004	169.341	144.752	187.504	118.816	112.832	143.525	121.048	115.076	112.195	64.3494	90.2141	128.663	58.4532	65.2662	84.183	0.1	0.1	0.1	172.7	164.947	185.91	141.626	140.291	146.616
BMSK0000562.1	gene=BMSK0000562	3	231	24.3	8.90607	-	-	-	56.1926	36.2569	65.1116	115.181	188.28	139.021	160.11	133.395	147.978	127.183	132.74	164.474	140.627	260.425	133.201	183.171	129.348	187.379	209.932	234.012	130.333	150.121	85.8692	152.399	264.247	289.062	228.513	463.633	133.009	80.8334	369.001	171.634	270.95
BMSK0000563.1	gene=BMSK0000563	2	420	43.9	9.10162	-	-	-	0.1	0.1	0.1	0.1	0.1	0.1	92.3928	43.2596	117.933	137.774	136.249	167.623	238.686	228.237	161.558	223.898	217.484	178.355	203.973	132.932	403.879	573.035	206.034	244.554	349.317	335.204	248.814	162.172	159.151	125.449	421.553	955.881	386.437
BMSK0000566.1	gene=BMSK0000566	4	132	13.8	8.03632	-	-	-	271.114	218.045	352.32	886.193	937.835	881.688	803.564	923.605	816.186	706.794	786.09	914.161	1039.94	1021.98	1036.1	906.063	809.38	772.234	1256.34	1221	1047.25	786.433	887.248	941.407	1406.89	954.961	1296.58	814.866	714.482	587.862	1358.45	1306.86	1438.7
BMSK0000568.1	gene=BMSK0000568	6	603	67.5	9.341	-	-	-	411.327	188.324	333.765	805.615	606.278	635.738	424.91	800.224	362.467	567.235	667.557	576.721	558.426	692.45	897.727	849.851	498.603	738.895	822.804	1072.72	698.958	498.437	507.105	470.951	1063.99	828.799	884.107	603.938	405.358	515.732	1250.98	904.742	1025.22
BMSK0000576.1	gene=BMSK0000576	12	282	32	5.13324	-	-	-	18621.1	20782.1	18501.2	17646.5	18930.7	18983.2	15412.6	18555.1	17468.2	16434.1	14752.9	14455.4	17267.5	15558.6	15080.2	15922.2	16121.6	15988.5	13808.2	14913.9	14216.4	14916.1	15715	15412.8	13474.5	14579.4	13529.6	14648	16573.5	17168.9	12758.8	12267.2	12359.6
BMSK0000577.1	gene=BMSK0000577	2	120	13.3	8.75897	-	-	-	431.049	256.55	263.58	245.473	238.839	470.417	501.831	402.959	308.831	167.728	372.645	468.97	298.997	302.891	335.926	363.302	563.519	247.598	528.817	367.686	359.283	406.358	329.42	499.825	342.031	449.504	518.653	553.626	609.272	476.923	417.544	424.802	403.633
BMSK0000579.1	gene=BMSK0000579	10	331	36.4	6.75763	-	-	-	737.231	829.837	580.136	836.495	784.923	1007.17	757.107	832.074	791.688	972.407	728.895	976.339	779.52	828.041	681.48	991.835	1116.83	1288.91	809.599	982.755	1037.87	1367.39	1405.13	996.808	517.373	673.718	748.474	1104.94	1348.96	1037.43	675.516	713.88	863.141
BMSK0000580.1	gene=BMSK0000580	17	639	70.9	7.67902	-	-	-	274.25	282.43	252.942	261.135	273.41	366.842	309.516	244.153	362.273	381.697	297.462	466.454	457.204	364.677	461.971	906.238	586.119	749.857	666.408	884.094	765.254	601.801	748.738	971.924	813.544	592.963	793.002	829.616	813.415	1096.72	968.639	911.021	910.521
BMSK0000583.1	gene=BMSK0000583	11	719	79.7	6.52606	-	-	-	135.8	112.856	157.833	202.212	213.349	238.457	274.917	209.5	283.616	381.629	287.496	247.907	224.414	280.562	337.011	349.591	237.458	337.734	334.379	261.262	407.735	335.895	410.61	228.062	394.107	414.824	362.182	309.705	253.122	332.958	415.309	459.734	460.892
BMSK0000587.1	gene=BMSK0000587	12	785	87.3	5.55414	-	-	-	152.301	174.402	222.629	204.323	168.582	213.357	188.352	171.478	169.513	268.82	238.604	254.58	231.207	184.88	251.41	355.884	272.099	342.873	314.827	288.104	281.155	321.642	391.006	394.178	279.248	291.793	288.657	448.4	498.934	378.371	304.928	327.57	348.748
BMSK0000602.1	gene=BMSK0000602	2	89	9.8	9.57306	-	-	-	56.2293	102.352	60.7331	177.806	216.831	203.095	129.677	206.277	122.733	99.0761	128.17	93.5583	140.761	277.867	202.341	126.92	102.179	223.042	328.89	209.638	150.393	221.614	226.756	122.981	205.622	186.988	109.46	108.529	202.838	144.837	224.751	228.949	256.139
BMSK0000608.1	gene=BMSK0000608	82	3895	426.4	4.82623	-	-	-	3158.18	3575.89	3568.46	3623.89	3261.77	3500.71	3518.71	3203.47	3530.91	3486.44	3872.64	3357.36	2972.41	3366.31	3751.52	4139.38	4156.62	4110.8	3829.59	3419.52	3440.41	3709	4323.03	4062.81	3218.76	3358.22	3353.13	3912.57	4309.72	4179.82	3254.67	3080.89	3267.18
BMSK0000609.1	gene=BMSK0000609	6	366	41.7	4.28815	-	-	-	666.717	953.254	984.772	809.137	829.444	842.183	1024.12	704.029	706.295	1028.06	1029.29	623.167	802.636	852.797	777.304	779.543	1018	1022.29	1078.78	757.496	716.827	864.409	1041.33	889.764	811.78	969.181	809.398	1052.37	849.096	966.057	756.578	542.646	692.507
BMSK0000615.1	gene=BMSK0000615	4	143	15.8	4.94208	-	-	-	202.173	221.945	217.552	348.97	328.182	151.315	241.068	282.423	194.083	236.871	176.755	251.325	203.404	259.193	427.699	388.9	200.245	440.892	218.648	402.902	218.223	152.101	139.577	267.277	530.274	261.063	547.002	400.895	301.448	266.938	919.593	562.883	673.601
BMSK0000619.1	gene=BMSK0000619	3	206	23.5	9.59479	-	-	-	342.361	392.987	377.827	324.126	220.333	281.262	315.679	213.284	229.266	240.049	148.73	192.815	253.152	271.666	202.195	155.034	108.553	156.752	196.548	230.07	155.072	76.1798	114.776	140.51	126.04	120.793	209.55	158.059	105.011	133.462	221.076	192.669	180.634
BMSK0000620.1	gene=BMSK0000620	1	286	31.4	6.24347	-	-	-	370.482	374.678	293.543	263.359	110.881	97.6122	305.829	226.642	190.446	105.452	145.295	204.56	120.397	153.584	252.51	142.677	169.722	157.547	250.941	258.913	144.304	130.588	153.958	165.131	177.278	138.199	168.348	127.626	75.6252	103.937	132.223	113.178	91.5134
BMSK0000623.1	gene=BMSK0000623	68	2367	267.7	6.49811	-	-	-	3134.09	3166.54	3219.12	3600.85	3832.34	4010.69	4006.21	3835.02	3674.22	4411.32	4232	4159.59	4275.95	4119.19	4163.38	4137.13	4120.82	4217.21	4769.71	4643.22	4184.09	4008.03	3713.29	3839.73	4224.5	4399.77	4288.09	3861.96	3917.59	3915.73	4953.5	4573.13	4525.44
BMSK0000624.1	gene=BMSK0000624	3	57	6.5	8.25299	-	-	-	4346.61	3976.23	3742.23	3423.57	4970.53	3851.69	3576.05	3667.25	3563.45	4151.93	3311.65	3947.91	4439.64	3695.72	3770.78	4001.85	3671.49	4269.92	3534.51	4086.61	4047.08	3620.11	3759.39	3112.37	3635.85	4070.35	4414.2	3441.36	3718.73	4467.99	3796.59	3971.82	5057.07
BMSK0000626.1	gene=BMSK0000626	1	138	15.9	6.29291	-	-	-	17.3596	93.0102	47.5489	67.3134	68.4944	69.3137	100.784	17.5358	22.6021	41.5714	92.3754	134.276	33.522	140.515	83.1454	125.397	33.8283	93.1058	200.29	89.0381	30.4668	10.2374	42.4	28.2955	82.4504	14.1913	53.5578	88.9135	5.3741	68.5282	138.175	26.6732	61.7065
BMSK0000643.1	gene=BMSK0000643	3	125	13.8	6.35211	-	-	-	629.853	548.998	684.054	594.491	627.413	877.511	851.75	931.617	952.684	938.87	986.88	898.424	902.939	918.203	880.166	353.975	967.441	742.92	827.099	760.764	714.012	852.504	612.958	810.571	847.253	879.182	947.775	871.522	1010.67	683.274	926.609	822.586	851.004
BMSK0000644.1	gene=BMSK0000644	8	526	58	8.4101	-	-	-	393.61	364.519	371.985	539.89	556.499	455.909	537.247	567.489	510.756	591.752	585.02	548.387	636.298	594.49	612.741	626.93	723.002	451.114	475.928	676.477	483.199	612.436	593.814	432.613	613.088	596.065	642.378	615.133	610.871	513.969	618.109	574.397	546.315
BMSK0000664.1	gene=BMSK0000664	7	237	27.1	6.16107	-	-	-	570.856	890.212	724.244	1584.09	2216.57	2141.67	1806.61	2210.36	2185.88	2302.94	1782.63	1941.3	1796.48	2154.95	1568.63	2224.69	1377.05	2016.97	1588.56	1925.17	2048.95	1907.35	2057.62	1733.89	1962.52	1185.42	1555.79	1569.51	1999.92	2035.39	1394.71	1364.97	1401.71
BMSK0000665.1	gene=BMSK0000665	2	191	22.3	5.7276	-	-	-	268.201	408.689	370.073	919.13	1210.1	1194.73	1152.06	1096.36	1274.4	958.885	864.489	1241.86	1371.33	1007.47	857.961	993.801	1193.65	971.502	893.783	1151.35	1115.08	782.417	1116.36	501.325	678.348	853.586	974.014	1007.45	917.378	1197.17	604.77	782.178	889.55
BMSK0000673.1	gene=BMSK0000673	13	458	53	6.85822	-	-	-	694.734	687.551	636.474	716.797	766.636	920.609	717.513	621.431	822.035	791.246	829.124	733.813	766.08	821.85	695.538	838.739	915.408	717.328	1114.84	851.586	697.059	790.967	852.104	802.744	816.604	905.806	745.145	992.994	712.054	788.001	1033.52	944.314	735.461
BMSK0000678.1	gene=BMSK0000678	2	421	46.5	8.89716	-	-	-	164.21	196.868	123.058	119.668	141.413	80.5847	246.695	160.54	115.792	230.338	101.479	172.76	122.534	73.5017	64.4062	71.5297	116.139	162.715	0.1	0.1	0.1	86.6636	152.218	166.276	87.1742	106.136	129.498	195.62	164.018	111.315	131.486	253.288	95.8958
BMSK0000680.1	gene=BMSK0000680	38	938	105.9	5.12787	-	-	-	6187.57	5745.8	6066.88	6015.94	5905.07	6041.18	6214.08	5980.02	6200.08	6245.41	6677.03	6138.96	6533.45	6092.09	5851.61	6459.37	6393.61	6337.22	5617.48	5730.44	6167.59	6033.7	5822.36	6386.76	5808.48	6061.99	6264.55	7014.4	6658.95	6790.1	6323.21	6033.07	5575.61
BMSK0000681.1	gene=BMSK0000681	10	876	93.5	9.14398	-	-	-	208.6	247.091	200.623	375.469	472.25	435.091	331.155	368.383	455.426	418.248	315.592	447.855	247.429	421.053	294.476	291.501	321.47	292.345	401.408	408.214	433.932	455.652	392.126	338.747	427.402	504.714	482.597	351.544	339.599	313.987	527.533	498.742	586.747
BMSK0000682.1	gene=BMSK0000682	5	770	84.8	7.48138	-	-	-	327.014	185.3	241.848	188.267	215.822	160.33	225.575	148.839	201.184	365.248	220.799	256.15	208.503	257.461	217.886	256.216	313.772	247.173	306.349	311.657	278.944	275.603	332.868	246.309	328.068	260.945	290.224	269.248	154.361	329.252	360.642	314.144	332.335
BMSK0000684.1	gene=BMSK0000684	56	1365	151.8	6.31061	-	-	-	6243.35	6440.55	6761.64	6456.29	6352.87	6573.2	6652.31	6241.88	6026.3	5619.32	5888.75	5632.6	5855.78	5752.61	5557.26	5215.66	5378.15	5016.03	5007.43	4812.18	4840.75	4682.71	4731.51	5005.75	4148.08	4414.14	4360.89	5002.41	4948.28	4714.46	3615.87	3631.19	3390.96
BMSK0000685.1	gene=BMSK0000685	5	368	40.4	6.15008	-	-	-	2348.65	2667.27	2587.36	2865.77	3037.7	3140.7	2513.13	2985.32	2238.09	3658.92	3742.64	4380.33	3759.16	3201.9	3986.99	4548.3	4410.3	3954.04	3823.78	3761.85	4390.18	4729.67	5389.36	4842.96	4009.11	3634.83	4041.25	4964.76	5192.48	4933.96	3777.25	4273.35	4261.14
BMSK0000686.1	gene=BMSK0000686	4	161	17.8	5.50775	-	-	-	283.714	226.761	383.723	70.1064	74.3832	70.0916	307.827	24.5577	128.625	187.837	138.594	75.8588	193.678	198.625	320.254	269.605	329.847	142.868	525.85	497.648	404.633	280.054	364.432	338.273	515.586	605.751	490.847	274.085	166.684	139.541	422.667	430.532	643.861
BMSK0000689.1	gene=BMSK0000689	18	456	52	5.45563	-	-	-	1052.62	1001.07	983.253	2432.6	2554.11	2494.57	2527.44	2417.08	2645.18	1340.18	1426.77	1607.74	940.049	1224.72	797.196	945.342	972.18	1086.49	524.805	523.641	642.769	688.051	810.267	907.502	375.666	583.056	421.553	859.082	804.363	791.771	467.618	562.797	549.219
BMSK0000693.1	gene=BMSK0000693	11	497	55.4	6.48187	-	-	-	119.576	132.767	89.8122	241.731	221.329	264.669	203.162	263.432	227.015	275.018	292.846	259.423	276.08	302.416	258.039	187.498	275.851	281.446	292.151	287.369	294.596	319.006	311.365	282.86	255.481	242.779	255.393	323.774	374.451	298.379	272.284	243.807	313.133
BMSK0000702.1	gene=BMSK0000702	10	244	26.6	6.61285	-	-	-	992.69	1099.89	1027.78	959.549	916.181	940.419	1168.36	930.536	891.278	1006.19	1036.54	959.541	851.179	858.15	857.212	762.602	933.92	809.926	901.176	797.659	671.551	735.042	692.928	805.933	693.776	781.721	767.721	753.01	759.329	769.769	684.202	624.827	647.556
BMSK0000728.1	gene=BMSK0000728	5	920	98	5.47321	-	-	-	53.7677	75.8143	99.6911	99.4704	63.6127	131.682	118.668	96.0112	158.587	124.952	180.278	174.735	165.89	188.007	177.959	139.853	120.129	206.698	152.628	195.537	226.561	219.35	198.308	154.201	230.363	297.742	226.931	163.905	259.528	212.72	304.595	342.302	311.622
BMSK0000731.1	gene=BMSK0000731	1	259	29	7.02692	-	-	-	89.0512	141.084	101.422	158.89	148.34	238.969	168.009	210.827	113.986	123.275	104.742	184.267	208.614	307.331	267.075	147.384	171.507	267.78	231.092	363.278	241.15	170.984	230.208	160.087	154.365	346.988	266.653	202.777	262.275	353.304	132.936	407.629	430.486
BMSK0000733.1	gene=BMSK0000733	5	282	30.6	8.67743	-	-	-	289.756	175.324	376.979	388.564	354.116	340.466	397.382	407.787	443.772	440.124	436.7	425.898	416.652	382.078	401.825	473.792	418.504	465.944	410.841	600.739	594.319	437.868	402.117	350.83	765.467	498.458	395.685	397.532	329.761	334.072	615.278	470.452	581.171
BMSK0000743.1	gene=BMSK0000743	43	829	95.2	6.36261	-	-	-	4950.29	5290.23	4724.84	4844.61	5193.44	5134.21	5126.19	4827.96	5263.18	4891.42	4720.36	4856.92	4857.31	4959.96	4763.14	4160	4297.78	4364.01	4365.32	4636.52	4228.54	4426.5	4040.86	3875.18	4239.85	4132.05	4217.73	3943.73	4259.22	4012.1	3228.73	3677.59	3619.99
BMSK0000744.1	gene=BMSK0000744	16	563	64.6	9.81964	-	-	-	0.1	0.1	0.1	290.229	250.942	278.334	235.642	284.265	231.732	407.434	562.061	518.752	502.778	401.794	760.298	407.871	551.688	492.547	527.17	861.102	790.476	440.075	440.004	430.234	944.119	810.785	990.318	516.812	373.397	524.699	1209	1274.8	1258.6
BMSK0000745.1	gene=BMSK0000745	4	841	96.3	7.32892	-	-	-	0.1	0.1	0.1	36.2693	162.295	119.297	76.2506	135.833	106.439	62.4943	90.9141	199.249	68.8532	144.121	212.181	93.9056	115.027	183.721	285.531	241.017	299.54	211.137	141.217	201.614	224.43	257.945	402.038	168.537	123.973	80.2773	173.201	234.465	321.417
BMSK0000746.1	gene=BMSK0000746	7	377	43	5.5954	-	-	-	172.3	120.858	142.155	349.597	359.027	356.778	331.983	344.673	275.17	244.324	339.544	288.765	317.341	271.312	313.46	254.192	248.204	229.456	300.182	269.657	280.073	208.465	283.126	169.999	269.718	219.753	249.031	150.92	180.139	141.713	385.195	350.763	350.243
BMSK0000748.1	gene=BMSK0000748	3	114	12.7	9.34943	-	-	-	2048.06	2231.62	1857.99	1919.72	2424.56	1774.7	1628.19	2164.34	1953.61	1636.4	2327.74	1573.88	1112.43	1814.71	2072.03	2805.12	2010.29	2107.28	1776.2	1610.02	1911.71	1061.6	1109.71	2243.46	2269.51	1605.79	1492.64	1853.15	1752.03	2249.98	1713.05	1930.8	1693.27
BMSK0000753.1	gene=BMSK0000753	16	1004	117.8	8.73883	-	-	-	917.579	995.228	1094.17	845.634	1015.63	902.531	1010.44	1042.46	1063.17	912.655	1183.17	992.632	937.752	868.979	1017.51	692.064	842.576	770.616	717.033	976.85	926.253	1033.66	1002.24	879.812	763.774	899.967	819.745	898.009	904.542	806.282	846.064	791.406	860.38
BMSK0000762.1	gene=BMSK0000762	1	764	85.6	7.30414	-	-	-	97.2118	78.8434	87.5637	108.585	103.964	43.5128	67.7481	51.1668	76.456	75.2921	134.694	108.634	140.997	105.046	123.296	100.608	148.708	184.851	19.2484	137.106	94.127	0.1	0.1	0.1	0.1	0.1	0.1	169.982	175.286	215.9	150.589	70.5379	81.8406
BMSK0000764.1	gene=BMSK0000764	18	916	102.7	8.77679	-	-	-	161.782	183.635	150.805	236.833	219.298	272.411	237.827	290.75	225.932	294.238	264.166	264.955	255.019	289.629	280.551	307.137	349.461	340.471	326.736	394.989	360.837	341.454	273.427	275.725	371.698	506.657	377.317	303.415	313.912	298.352	495.268	465.581	405.215
BMSK0000776.1	gene=BMSK0000776	36	895	100.3	6.9726	-	-	-	14141.4	13628.2	14285	13511.7	12599.8	13186.4	13295.2	12425.7	11713.7	12691.2	12527.5	12980.3	12552.9	11781.7	12149	13259.5	11629.8	12915.3	11533.9	12136.6	11772.7	12042.3	11965.3	12748.4	11232.1	11878	11523	12680.1	12937	13334.6	10677.5	10982.6	11391.7
BMSK0000777.1	gene=BMSK0000777	13	432	48.2	8.76239	-	-	-	186.425	175.488	190.278	448.551	452.423	439.565	452.419	447.534	397.835	538.418	488.278	571.387	590.228	437.328	556.718	677.428	740.578	670.528	634.091	538.621	585.409	831.147	791.347	753.395	539.255	657.784	500.873	930.609	1009.75	851.302	597.328	665.822	639.774
BMSK0000781.1	gene=BMSK0000781	2	145	17.2	8.92304	-	-	-	1002.6	699.541	929.53	1009.35	1113.46	699.77	1226.65	1044.43	845.066	1276.91	1075.52	1042.73	945.913	643.81	1140.98	783.677	959.738	822.885	474.628	935.529	1081.04	961.186	684.143	815.335	1075.51	852.156	803.525	907.418	500.548	788.778	922.72	1145.77	1289.71
BMSK0000782.1	gene=BMSK0000782	1	142	15.9	8.99188	-	-	-	229.08	228.904	182.918	228.819	103.684	136.552	0.1	0.1	0.1	91.9131	356.839	88.7767	213.749	272.171	367.54	208.317	83.0496	186.342	189.225	97.3406	138.871	170.719	137.41	175.877	135.278	122.772	99.7099	269.69	164.258	188.093	469.147	348.864	344.005
BMSK0000787.1	gene=BMSK0000787	13	374	41.5	5.8819	-	-	-	992.015	1087.63	891.032	851.189	975.054	960.036	977.832	1049.48	953.673	950.072	795.048	1090.55	946.004	1103.38	915.507	850.301	772.431	931.831	1074.42	1208.91	864.497	1197.17	1145.52	774.701	973.767	906.939	1223.9	929.966	919.952	901.741	1018.31	1147.53	1160.18
BMSK0000791.1	gene=BMSK0000791	1	150	15.8	4.33343	-	-	-	2395.75	4902.05	2232.83	6780.06	3611.03	6603.09	2338.45	4076.48	3804.08	3301.24	2044.2	2511.92	1627.45	4972.65	1955.95	1892.57	2613.4	2336.45	5737.24	1137.59	1212.94	2166.36	2243.11	1652.07	2381.26	2658.98	1671.4	4368.78	5481.57	6478.22	6412.59	2970.74	3544.2
BMSK0000792.1	gene=BMSK0000792	11	921	105.4	8.98871	-	-	-	4275.18	4047.74	3919.13	4803.7	4570.62	5408.69	3010.47	3967.78	4200.46	2606.54	2558.86	3788.83	2308.68	3062.1	3134.33	2714	3043.03	2933.87	3301.58	2516.54	2476.56	3463.78	2751.5	3193.2	3120.39	2351.32	2275.57	2720.47	3303.4	3665.88	3173.09	2738.73	2355.22
BMSK0000793.1	gene=BMSK0000793	10	216	23.8	5.53815	-	-	-	11364.4	13591.7	10303.4	12821.6	14396.4	15347.6	11906.3	12951.4	12064.4	10722.1	10314	12006.7	10353.4	11695	10221.9	12225.2	12297.1	9916.07	8992.26	8823.91	8462.17	11225.8	11048.4	10660.3	11684.2	9346.03	10795.6	12110.3	11926.2	12009.7	9096.46	11078.3	8995.38
BMSK0000795.1	gene=BMSK0000795	3	189	20.5	5.49152	-	-	-	1365.01	846.838	1415.91	1394.25	2339.75	2618.69	2153.9	2096.71	1977.53	943.84	1579.9	2616.96	570.04	866.608	1193.75	1531.55	1344.84	1102.19	4233.64	1428.89	587.174	1160.36	1214.48	2002.99	1371.82	733.597	1192.98	1171.8	1140.64	1194.33	1529.24	1072.42	825.799
BMSK0000796.1	gene=BMSK0000796	9	147	16.9	6.50983	-	-	-	435.25	387.76	347.394	440.622	416.294	463.242	480.022	493.878	477.089	499.709	532.857	330.36	508.056	509.704	457.404	590.617	393.315	435.564	482.123	543.991	453.938	552.909	423.933	492.37	464.362	461.859	456.606	418.24	454.51	401.84	428.68	509.107	445.725
BMSK0000797.1	gene=BMSK0000797	12	220	24.5	9.18878	-	-	-	6330.25	5091.11	4615.6	6889.85	7967.19	10851.9	5708.8	5874.58	5070.77	3626.45	3133.55	6666.62	3042.73	3941.72	4039.18	5226.64	4104.5	3396.42	8234.25	2983.42	2543.42	3556.14	3048.09	3586.8	5446.28	2641.99	3029.54	2928.02	3751.79	3275.52	3871.81	3501.97	2873.63
BMSK0000798.1	gene=BMSK0000798	12	363	40.9	5.24579	-	-	-	3344.8	3194.87	3044.88	3237.71	2997.11	3363.05	3275.7	2698.35	2567.03	2488.1	2523.36	2601.11	2041.88	2640.39	2557.23	2871.66	2833.02	2559.25	2259.52	1831.17	2413.83	2562.19	2405.17	2588.87	2520.6	2334.45	2262.24	2080.19	2648.23	2600.78	2230.81	2151.83	1824.42
BMSK0000799.1	gene=BMSK0000799	4	168	19.4	9.73004	-	-	-	791.301	761.109	762.272	1060.17	1215.23	2348.27	1145.04	583.132	809.785	851.747	699.905	1818.34	487.728	587.138	510.971	1421.59	885.35	423.848	2648.56	691.167	513.003	787.497	678.935	896.508	1105.7	618.588	611.17	765.39	1008.98	832.147	755.767	943.43	476.325
BMSK0000800.1	gene=BMSK0000800	3	336	35.5	6.26569	-	-	-	1372.05	1250.26	1175.41	1319.41	1736.68	1457.19	849.877	1612.28	1347.65	714.448	960.988	1620.27	586.892	922.209	1207.68	721.146	580.112	762.342	1516.62	703.046	423.425	1156.89	1161.26	910.037	600.16	762.67	509.001	652.327	759.604	665.806	1936.38	715.216	455.385
BMSK0000804.1	gene=BMSK0000804	4	168	19	6.97064	-	-	-	117.772	95.6702	234.833	227.005	188.274	203.44	274.408	131.277	123.301	303.628	130.425	163.729	148.628	139.341	90.9055	99.9348	184.816	132.676	226.914	147.565	204.315	134.56	173.805	193.887	83.573	93.0138	116.14	132.233	237.877	189.221	213.969	167.059	114.051
BMSK0000805.1	gene=BMSK0000805	4	347	38.8	7.50311	-	-	-	539.39	501.43	552.458	648.809	712.85	719.531	663.338	612.138	550.316	596.958	507.916	501.846	548.223	606.775	527.404	435.283	436.375	518.13	428.123	360.718	410.749	443.813	354.567	372.112	414.254	378.088	419.914	374.609	380.245	338.172	386.134	358.933	448.796
BMSK0000808.1	gene=BMSK0000808	3	578	66.2	6.20746	-	-	-	215.349	104.567	224.849	223.09	141.967	204.984	163.781	130.373	145.747	164.457	220.729	121.608	78.9851	97.8342	162.041	148.404	100.374	111.754	113.222	111.023	131.806	161.875	87.2835	214.272	89.8688	77.8308	102.594	114.679	215.119	173.429	303.598	161.721	275.549
BMSK0000809.1	gene=BMSK0000809	4	634	72.4	8.87176	-	-	-	195.619	217.484	191.848	105.368	119.236	143.024	106.298	64.8066	174.774	116.13	118.493	148.503	118.782	169.997	194.515	123.862	209.9	161.799	202.677	166.761	237.599	1436.33	122.877	645.351	219.497	239.134	258.501	0.1	0.1	0.1	292.612	219.483	188.93
BMSK0000817.1	gene=BMSK0000817	9	185	21.2	7.64911	-	-	-	1028.59	893.615	1094.17	995.107	960.589	1135.75	1316.54	1005.93	962.541	858.811	1265.38	1030.55	1071.29	1271.75	1096.17	1059.85	1204.36	1303.58	1491.72	1151.6	1259.41	1328.02	1217.22	1302.01	1473.8	1265.3	1468.16	1181.16	1450.38	1414.62	1831.6	1480.36	1453.61
BMSK0000818.1	gene=BMSK0000818	7	217	24.3	9.40167	-	-	-	772.687	555.872	836.241	501.775	421.421	380.204	293.689	340.047	356.962	339.027	155.04	343.681	188.716	264.016	275.48	177.617	103.429	142.051	144.305	232.688	88.0378	176.749	234.698	215.437	127.69	233.619	156.229	104.691	195.213	104.388	72.8559	149.462	130.783
BMSK0000820.1	gene=BMSK0000820	1	155	14.6	5.97577	-	-	-	672.804	496.704	348.351	1060.83	633.058	569.305	714.44	815.948	665.522	325.748	369.59	626.228	365.814	278.246	535.771	455.878	463.268	324.423	240.848	234.079	330.178	416.35	521.054	367.889	459.285	520.973	428.195	342.729	615.664	602.181	277.773	386.464	354.408
BMSK0000821.1	gene=BMSK0000821	3	132	14.1	5.24982	-	-	-	1705.83	1941.94	1223.94	3505.24	2612.78	4054.53	2833.54	2461.51	1745.1	1574.36	908.12	3589.73	1140.19	1577.81	1468.79	2734.45	1917.42	1347.34	3462.13	1548.97	903.058	1310.91	1316.98	1674.55	1719.46	875.358	1073.54	1245.83	1302.23	1412.82	1740.37	1397.63	1342.23
BMSK0000823.1	gene=BMSK0000823	3	152	15.4	4.32953	-	-	-	1847.04	1310.17	1185.51	1622.81	2131.41	3046.38	1975.09	1891.06	1921.76	970.671	1018.31	2598.5	724.664	1079.96	1152.68	1980.95	1537.86	1304.5	2912.39	1103.2	716.406	1078.27	907.32	1122.3	2129.97	804.387	969.634	957.3	1510.46	1019.64	1468.75	1289	786.623
BMSK0000827.1	gene=BMSK0000827	1	180	18.5	3.82794	-	-	-	412.609	199.859	417.432	279.37	622.961	1440.61	263.372	379.364	349.532	73.8927	247.714	1225.75	118.351	120.979	347.454	743.571	424.291	270.356	2049.07	278.918	1017.35	159.154	204.612	376.639	575.441	232.461	324.583	355.797	684.181	272.823	1125.08	607.114	218.751
BMSK0000832.1	gene=BMSK0000832	1	88	9.6	7.64899	-	-	-	1871.46	1458.36	910.68	1736.66	2407.35	2445.62	1784.67	2718.61	2585.44	1584.88	1827.7	1319	2049.88	1730.77	2518.05	2287.41	1421.53	1329.12	2562.54	3077.01	3034.81	2229.5	1763.31	2526.25	1859.78	1428.91	2048.86	1780.35	1655.95	1657.53	1361.38	2259.87	2099.69
BMSK0000845.1	gene=BMSK0000845	5	384	43.5	6.19818	-	-	-	840.012	675.051	715.582	573.02	692.622	497.415	590.557	533.312	456.415	430.983	546.622	597.336	575.113	431.564	606.295	424.698	575.835	449.109	317.591	428.827	358.083	348.176	453.034	432.837	471.609	538.285	457.984	301.267	368.832	451.832	390.473	505.428	414.993
BMSK0000846.1	gene=BMSK0000846	4	411	46.4	5.27753	-	-	-	778.964	436.912	743.091	571.512	581.803	696.56	566.177	751.1	552.313	572.282	998.97	618.255	623.606	487.439	693.728	695.735	519.759	549.817	545.704	476.311	601.521	731.618	499.582	957.441	535.549	526.321	472.575	691.867	517.315	594.562	573.555	642.196	608.666
BMSK0000847.1	gene=BMSK0000847	4	176	20.2	6.3327	-	-	-	400.03	477.469	380.749	383.757	393.451	262.454	475.678	286.732	287.486	264.002	218.981	431.275	316.627	477.172	405.098	446.712	389.608	370.464	283.268	207.992	583.081	192.636	163.256	279.767	482.531	483.598	511.392	478.767	322.032	271.854	347.882	510.518	555.76
BMSK0000848.1	gene=BMSK0000848	11	235	27.3	5.87262	-	-	-	2421.33	2276.46	2643.7	2766.09	2712.58	2506.58	2395.85	2833.76	2518.84	2675.34	2920.28	2848.11	2702.11	2812.69	3011.24	2764.76	2887.44	3033.26	2726	3134.97	3356	3047.47	2925.5	2941.24	3159.64	3239.7	3139.23	3201.24	3276.75	2931.3	3367.69	3454.35	3519.57
BMSK0000850.1	gene=BMSK0000850	3	394	44.9	9.12665	-	-	-	172.441	178.148	127.416	168.162	159.927	103.046	181.082	114.459	143.993	210.505	134.798	144.66	141.179	444.443	173.5	292.044	284.017	251.767	336.83	425.257	237.151	326.711	205.418	223.756	414.812	301.789	306.742	252.057	283.919	182.204	427.173	367.481	386.983
BMSK0000853.1	gene=BMSK0000853	8	128	13.9	6.16815	-	-	-	6740.43	6242.25	7144.54	5220.46	5710.41	6437.53	6608.74	6986.33	6300.21	6667.35	6208.37	6445.23	8236.48	6751.97	5012.33	5156.33	5124.97	7228.61	6398.32	6432.13	7642.2	6005.5	6711.04	5525.62	5976.58	7203.06	6544.56	8349.03	8109.57	7519.4	6441.56	5126.56	5895
BMSK0000855.1	gene=BMSK0000855	3	436	50.6	8.88824	-	-	-	413.857	373.833	436.55	350.784	493.323	539.906	579.029	464.129	346.656	430.313	378.605	395.412	400.657	214.869	323.413	273.56	260.819	304.38	601.389	524.372	539.137	341.875	260.824	373.853	641.435	551.7	513.636	228.948	300.698	439.032	601.013	624.282	596.378
BMSK0000859.1	gene=BMSK0000859	14	181	20	8.48724	-	-	-	3665.19	3434.05	3945.16	3132.58	2499.97	2202.98	2502.11	2703.81	2779.81	2560.98	2732.59	2477.84	2703.52	3123.07	2944.62	3023.94	2534.66	2473.82	2630.73	3397.69	2779.2	2825.65	2617.21	3063.2	3276.49	2532.47	3234.15	3308.81	3010.5	3223.41	3635.6	3662.85	3605.46
BMSK0000860.1	gene=BMSK0000860	9	362	42.2	4.79157	-	-	-	1412.44	1215.04	1098.44	1479.49	1318.9	1452.22	1343.11	1368.64	1256.34	1294.64	1200.75	1052.96	1146.02	1278.39	1076.13	1131.03	845.218	1015.7	1070.53	1247.4	893.49	862.926	1319.11	950.786	1195.33	1071	1201.1	1182.36	793.248	755.089	993.546	963.917	1005.5
BMSK0000862.1	gene=BMSK0000862	34	542	58.8	5.62909	-	-	-	6048.21	6789.84	7512.91	6860.39	7622.34	7443.97	7533.08	6156.61	6367.08	6882.23	8777.74	6992.19	7179	7279.36	7922.51	7809.4	8073.77	7378.38	8372.89	7736.39	7792.79	7105.84	7706.91	7996.11	8000.28	8369.69	8281.19	8231.15	8203.83	7996.29	9494.52	8517.05	7706.99
BMSK0000863.1	gene=BMSK0000863	6	228	24.4	4.84723	-	-	-	8932.9	8419.2	9909.69	11701.2	11347	11876.6	14217.7	10137.8	12499.1	10567.5	14326	10242	11202.9	11175.1	14619.8	12305	13364.5	10933.8	14247	11972.2	11280.7	10689.8	10614.2	13575.9	13184.1	13113.6	11979.1	13498.1	10568.2	12308.4	16864	13875.9	13350.7
BMSK0000864.1	gene=BMSK0000864	6	479	54.1	6.3493	-	-	-	0.1	0.1	0.1	498.903	118.638	159.263	379.994	95.8238	121.517	113.832	155.866	243.682	246.025	274.018	164.445	324.629	362.028	299.217	390.308	409.28	296.323	375.832	377.245	386.443	368.136	483.448	472.821	386.551	461.776	454.55	554.2	498.675	501.406
BMSK0000865.1	gene=BMSK0000865	2	179	19.8	5.38776	-	-	-	396.245	490.292	445.931	478.548	476.315	510.194	464.076	461.068	413.768	740.941	740.903	713.112	892.216	823.425	654.101	1041.79	1074.57	938.864	1262.58	1470.6	1499.07	969.075	1324.46	891.651	1175.28	970.919	1023.91	1096	1343.45	1016.11	1263.89	1289.4	1436.82
BMSK0000866.1	gene=BMSK0000866	6	286	33	8.16779	-	-	-	431.375	442.215	532.1	378.652	287.167	290.65	415.541	361.497	343.776	327.877	519.769	248.997	446.548	317.697	538.693	583.457	451.672	449.962	756.169	606.311	436.539	424.159	310.355	548.425	641.632	534.024	635.854	508.145	565.862	402.143	708.299	673.208	556.01
BMSK0000868.1	gene=BMSK0000868	7	266	30.7	5.14996	-	-	-	1685.18	1419.72	1692.73	1230.93	1037.03	1312.81	1316.22	1122.26	1361.84	1029.18	1604.68	962.312	1094.1	1177.45	1173.54	1165.82	846.21	1097.15	1221.13	861.336	805.383	776.381	1007.48	1042.47	866.111	666.785	961.106	978.024	726.168	687.256	947.461	657.171	728.296
BMSK0000876.1	gene=BMSK0000876	7	697	80	6.72247	-	-	-	159.791	144.079	72.3617	46.5647	163.634	122.439	248.224	185.127	161.153	184.393	92.0573	171.324	274.676	93.8874	119.896	258.434	177.41	162.811	193.218	286.157	400.56	119.038	68.854	98.7281	279.104	351.37	474.529	227.978	128.011	143.948	304.6	403.228	590.366
BMSK0000883.1	gene=BMSK0000883	2	254	30.2	9.42987	-	-	-	0.1	0.1	0.1	0.1	0.1	0.1	137.905	52.2699	128.154	334.711	263.813	300.071	277.578	467.903	372.06	1257.32	1027.66	1379.23	820.869	963.85	969.846	1177.91	1066.35	1159.45	631.27	460.744	618.653	1518.81	1357.47	1291	579.274	608.82	623.596
BMSK0000890.1	gene=BMSK0000890	11	2466	273	6.53155	-	-	-	328.168	278.67	257.776	257.747	171.892	158.314	181.771	199.858	219.907	312.97	134.562	180.288	205.675	246.514	277.821	199.259	254.278	329.109	240.945	325.422	249.273	273.615	166.849	312.286	388.796	462.846	365.774	212.588	299.324	274.608	581.43	482.189	474.495
BMSK0000891.1	gene=BMSK0000891	14	593	66.5	9.92535	-	-	-	236.868	155.958	245.656	335.736	379.826	427.422	282.588	305.554	344.207	483.433	386.24	422.003	467.678	448.873	621.235	348.5	388.776	504.995	450.021	815.049	793.642	514.39	503.983	475.676	1122.23	1007.09	1235.24	621.283	523.812	564.041	1898.15	1436.22	1494.81
BMSK0000894.1	gene=BMSK0000894	12	255	28.1	6.51361	-	-	-	9807.39	10230.6	8532.56	9836.8	10022.3	8933.41	7765.95	9838.08	7914.72	9026.09	8303.73	10120.3	10364	8539.83	8361.41	9881.84	9367.68	10356	7304.62	8882.21	10872.4	9520.84	9338.25	9155.69	8836.49	8496.7	10507.6	8465.7	9690.66	9518.79	9348.33	10353	11193.8
BMSK0000895.1	gene=BMSK0000895	11	140	14.8	10.6938	-	-	-	14530	15500.3	15093.9	13076.6	12334.4	12328	13849.4	11999.6	13760	13666.4	16036.7	13672.4	13584.6	13536.8	15112.2	13414.1	14606	13639.6	13578.6	14545.1	14743.3	12271.6	11840.9	13214.2	19926	18736.2	18832.3	12668	14516.6	15218.9	18770.4	18055.5	19808.9
BMSK0000902.1	gene=BMSK0000902	7	261	29.3	8.24408	-	-	-	359.659	444.402	563.262	454.313	552.657	379.763	430.144	346.476	369.907	435.687	485.965	438.233	408.116	362.679	432.28	488.204	494.391	393.324	495.831	313.591	373.395	367.297	341.135	526.718	433.683	336.912	375.068	393.19	339.816	436.112	369.709	391.304	316.426
BMSK0000903.1	gene=BMSK0000903	4	317	35.6	5.633	-	-	-	212.101	139.615	236.082	117.48	191.554	133.853	317.495	211.486	262.333	228.217	362.398	261.856	276.993	150.789	138.918	403.173	255.346	335.897	347.919	319.872	268.192	277.655	256.088	418.18	254.451	398.917	411.452	303.853	372.786	262.35	340.504	447.249	359.382
BMSK0000910.1	gene=BMSK0000910	20	537	59.2	9.10809	-	-	-	2719.43	2374.36	2481.38	2358.41	2453.25	2492.49	2361.05	2324.36	2775.43	2013.7	2264.26	2246.46	2145.36	2321.14	2191.3	1845.47	1629.46	1847.15	2352.48	2101.25	2055.8	1998.55	1802.09	1674.15	2069.85	2029.71	2233.03	1736.25	1768.92	1507.4	1932.26	2106.46	2065.01
BMSK0000911.1	gene=BMSK0000911	28	663	76.7	7.57294	-	-	-	1271.07	1535.31	1674.45	1921.72	2102.38	2283.36	2187.97	2023.98	1939.04	2022.51	1959.12	1934.04	1901.33	2061.52	1741.66	1763.76	1627.03	1653.7	1468.54	1374.82	1259.86	1885.66	1783.22	1785.77	1444.4	1349.74	1349.37	1747.2	1642.61	1728.06	1476.19	1325.15	1500.47
BMSK0000917.1	gene=BMSK0000917	4	178	20.3	4.79962	-	-	-	842.948	875.643	938.59	1013.7	932.707	760.167	718.386	1012.21	889.419	768.959	754.618	781.272	741.292	967.393	869.113	917.823	836.247	701.316	919.076	949.852	758.057	1012.61	960.786	911.014	1009.87	878.301	854.448	899.832	822.96	836.763	1077.73	1109.99	851.107
BMSK0000918.1	gene=BMSK0000918	9	204	22.9	8.3299	-	-	-	2868.51	3155.97	2763.73	2908.73	3624.66	3737.21	3049.34	3673.05	3813.62	3508.27	3321.71	3745.01	3489.08	3567.48	3071.64	2980.62	3229.4	3022.75	3499.32	3763.43	3565.87	3527.73	3380.54	3161.32	3070.08	3463.61	3669.61	3025.44	2691.61	2669.41	3592.67	3457.32	3424.71
BMSK0000923.1	gene=BMSK0000923	15	720	82.2	5.23016	-	-	-	112.962	177.271	267.903	549.078	664.106	749.271	466.835	555.321	690.398	744.695	847.323	814.461	852.348	838.833	753.482	342.082	978.763	1007.26	714.825	1346.83	1172.17	1105.87	1087.43	811.568	1487.12	1566.24	1318.96	906.3	1274.01	979.826	1743.98	1749.05	1576.27
BMSK0000925.1	gene=BMSK0000925	2	64	7	9.99921	-	-	-	5265.31	5901.95	7570.99	8249.2	6136.63	4649.08	4088.59	5918.87	4603	7537.33	4055.24	3819.02	5359.26	8726.25	7074.92	6438.59	4828.94	5551.3	2583.19	4437.06	5757.64	3716.99	4213.83	5874.51	6031.26	5964.65	5135.22	3710.46	5540.73	6557.06	5220.22	7203.07	5954.89
BMSK0000927.1	gene=BMSK0000927	1	71	7.8	4.58075	-	-	-	109.777	181.446	146.581	31.3789	76.4939	106.615	83.8167	95.7859	224.947	129.001	187.091	140.107	88.0425	113.875	183.231	50.9353	205.538	141.633	123.628	297.164	174.238	188.806	67.6708	219.407	122.89	241.215	85.0525	300.031	209.235	169.538	200.709	128.732	277.959
BMSK0000936.1	gene=BMSK0000936	15	505	55.3	8.12897	-	-	-	1284.49	1269.13	1753.25	1626.95	1503.99	1627.06	1407.91	1412.45	1593.31	1429.51	1695.77	1234.71	1568.69	1743.08	1552.28	1315.64	1576.44	1258.65	1918.71	1956.42	1665.38	1185.16	1112.54	1526.38	1781.37	1511.44	1390.94	1301.85	1084.06	1207.48	1764.97	1221.78	1372.44
BMSK0000939.1	gene=BMSK0000939	6	826	93.7	9.72858	-	-	-	51.0924	70.6572	126.523	343.149	287.838	211.522	152.47	322.474	292.685	356.93	298.804	407.152	296.955	369.587	615.435	226.967	278.591	295.826	303.76	559.809	542.33	254.361	324.478	314.092	487.661	393.806	322.199	180.255	272.525	260.067	476.173	311.997	444.115
BMSK0000940.1	gene=BMSK0000940	1	331	37.4	9.49262	-	-	-	65.1905	146.093	122.684	73.8484	102.773	334.566	155.497	132.133	142.526	427.609	310.975	232.089	174.586	278.886	119.136	163.367	166.252	85.0841	127.891	177.519	281.518	162.018	204.761	150.612	46.7931	348.194	301.799	189.889	232.437	151.82	181.128	141.766	209.653
BMSK0000941.1	gene=BMSK0000941	4	783	87.5	6.68646	-	-	-	0.1	0.1	0.1	53.9874	76.3431	89.8631	134.156	83.4677	122.653	94.095	162.174	111.487	167.13	241.691	140.641	135.248	196.491	137.217	288.924	116.223	94.9582	143.031	215.671	75.1274	178.651	249.73	248.842	209.322	277.441	350.955	525.335	412.826	394.506
BMSK0000944.1	gene=BMSK0000944	11	1077	122.4	7.98859	-	-	-	1603.54	1502.79	1409.84	753.469	738.649	818.66	795.627	847.062	1002.22	746.516	716.501	642.011	636.742	701.624	573.229	385.081	504.468	469.567	459.21	447.863	568.443	468.943	586.724	530.465	607.636	648.362	663.102	560.044	466.832	375.844	479.689	562.854	695.867
BMSK0000945.1	gene=BMSK0000945	8	676	76.2	5.737	-	-	-	1355.27	1214	1660.59	1302.06	1451.86	1389.52	1514.97	1293.3	1240.66	1368.55	885.122	1395.93	1238.58	1497.68	1422.27	1122.59	1143.95	1440.02	1232.29	1170.27	1311.18	1267.82	828.656	1375.22	1553.89	1444.52	1688.8	690.862	1344.32	973.582	1021.36	1388.32	1475.52
BMSK0000946.1	gene=BMSK0000946	24	1500	169.8	5.34808	-	-	-	695.612	648.743	599.841	520.235	505.559	493.808	504.142	525.195	457.905	482.677	678.291	560.312	586.918	601.214	677.795	566.832	542.482	615.866	685.17	625.146	495.268	616.254	546.324	536.71	686.377	595.496	651.721	558.084	535.438	512.579	743.642	707.224	742.362
BMSK0000948.1	gene=BMSK0000948	9	652	71.5	8.27509	-	-	-	323.008	474.205	495.986	448.421	517.209	529.256	583.08	583.583	549.145	411.744	605.078	648.751	514.548	684.585	633.37	635.952	558.727	633.514	598.632	569.005	527.424	614.584	588.641	631.2	570.079	676.039	617.845	548.063	649.914	693.347	616.144	537.401	596.051
BMSK0000949.1	gene=BMSK0000949	1	166	16.8	5.90973	-	-	-	89.331	227.227	119.585	142.094	107.926	473.195	310.585	264.508	164.266	95.7081	78.1512	130.425	58.8985	333.435	82.8701	207.696	219.687	245.941	132.022	143.717	192.641	134.977	290.707	180.632	131.82	180.819	116.426	108.815	215.313	141.328	687.765	258.35	233.169
BMSK0000950.1	gene=BMSK0000950	9	838	92.2	6.3996	-	-	-	173.636	280.1	389.591	473.888	513.053	457.631	452.325	481.387	326.242	442.311	291.732	444.465	332.487	332.817	272.81	326.194	366.702	368.175	430.129	477.87	362.642	453.493	388.956	402.863	479.944	395.725	379.613	420.904	361.516	390.282	364.576	335.078	333.255
BMSK0000952.1	gene=BMSK0000952	10	391	44.4	6.13886	-	-	-	644.002	533.654	715.826	1162.86	991.526	1074.53	1151.77	1080.4	1048.51	1184.34	1039.79	953.668	1029.73	1155.71	1361.8	1253.91	1120.89	1309.5	1376.17	1303.78	1150.6	1156.02	1019.02	1428.92	1312.41	1310.63	1088.8	1487.55	1083.47	1273.84	1775.76	1486.89	1564.23
BMSK0000959.1	gene=BMSK0000959	1	346	40.1	7.66449	-	-	-	208.077	131.956	238.55	0.1	0.1	0.1	218.915	355.93	162.904	233.343	131.38	137.76	200.556	218.546	189.641	172.349	128.071	211.018	117.468	110.122	123.37	141.13	227.998	388.111	0.1	0.1	0.1	163.232	72.4683	120.955	182.279	170.333	169.326
BMSK0000960.1	gene=BMSK0000960	2	1202	137	9.27411	-	-	-	995.852	953.241	1229.42	812.976	611.179	954.466	637.817	679.002	710.848	696.231	453.326	704.802	609.861	443.947	471.819	648.704	540.893	440.597	343.979	542.356	669.501	417.166	577.004	522.522	365.304	112.738	504.831	548.336	310.024	330.022	275.461	438.553	354.289
BMSK0000966.1	gene=BMSK0000966	30	1188	135	9.49615	-	-	-	2085.83	1988.82	2141.6	1615.64	1754.23	1771.83	1714.1	1647.87	1838.27	1583.75	1595.99	1449.02	1476.67	1649.02	1584.82	1275.45	1445.47	1601.52	1440.63	1485.36	1274.36	1415.72	1657.94	1581.56	1236.17	1282.11	1164.33	1525.24	1285.11	1590.38	1205.53	1036.63	1061.01
BMSK0000967.1	gene=BMSK0000967	19	818	92.4	9.22162	-	-	-	1158.47	1219.72	1008.93	860.828	942.567	1262.51	967.656	1056.72	971.255	928.864	1137.34	1008.71	1005.51	1071.37	757.651	838.779	1088.85	1024.09	845.078	854.991	882.423	1036.55	1100.9	945.012	953.981	882.12	839.099	1004.43	1129.24	1098.84	568.711	624.492	785.307
BMSK0000970.1	gene=BMSK0000970	4	444	49.7	7.57758	-	-	-	139.739	119.803	178.124	120.087	159.991	190.339	133.844	145.128	148.222	145.425	21.9091	139.038	118.993	152.522	172.354	203.007	210.152	218.032	152.422	249.916	232.551	224.493	266.438	293.687	200.848	195.73	246.094	366.379	250.832	224.929	185.091	255.204	249.59
BMSK0000975.1	gene=BMSK0000975	3	119	13.1	10.5136	-	-	-	1660.15	1650.69	1387.19	452.563	505.678	490.482	421.6	634.227	952.595	236.995	171.032	142.028	137.97	124.034	147.827	62.0229	89.3285	58.046	145.6	98.784	145.874	53.1733	30.1735	64.9736	128.015	97.6188	173.301	68.9063	64.4253	85.0906	0.1	0.1	0.1
BMSK0000976.1	gene=BMSK0000976	5	136	15.4	11.2693	-	-	-	3241.52	3011.16	2813.94	12251.4	12028.4	9875.01	10875	12479.5	10762.7	16529.3	15042.6	16959.1	18273.3	15224.4	14990.3	14682.2	16489.9	18463.9	18362.8	18512.8	21034.2	18438.6	19292.4	17432	22893.6	23297.6	25090.2	20556.7	23688	21160	26925.4	24673.1	30353.2
BMSK0000977.1	gene=BMSK0000977	11	103	11.4	11.3629	-	-	-	8735.11	11007	11277.9	47982.1	50563.3	46542.1	46578	51722.8	53990.6	64352.3	71684	65765.9	61356.4	62351	68486	65524.5	69168.4	64768.7	79812.5	83147.2	75806	77112.4	82847.8	78991.9	89177.1	95538.5	94732.5	78444.2	79345.4	79799.3	123973	116752	113692
BMSK0000978.1	gene=BMSK0000978	6	136	15.2	10.0594	-	-	-	5700.94	4060.62	4769.42	827.877	1120.36	1302.76	701.315	993.926	1928.5	452.915	562.495	602.218	373.159	603.364	492.115	198.478	258.48	300.934	202.34	248.76	195.017	326.666	386.756	287.537	130.801	409.132	170.729	299.013	126.599	171.808	228.45	81.9718	28.6144
BMSK0000982.1	gene=BMSK0000982	3	202	23.1	6.64899	-	-	-	0.1	0.1	0.1	275.606	214.103	362.817	685.76	212.132	220.189	180.467	300.155	188.307	269.249	243.335	277.408	243.536	351.447	374.669	345.478	318.365	280.559	367.756	158.44	368.66	554.379	508.44	441.171	551.517	474.847	381.895	656.713	425.731	405.434
BMSK0000983.1	gene=BMSK0000983	5	218	24.6	9.18939	-	-	-	195.058	384.82	150.1	594.858	663.18	618.933	242.557	456.443	411.785	492.433	464.495	502.373	380.156	842.388	377.417	691.377	633.997	538.56	838.369	416.682	1000.99	767.037	697.363	979.921	1038.87	951.173	468.864	746.461	1033.86	1031.54	1238.17	1135.15	614.764
BMSK0000985.1	gene=BMSK0000985	13	240	27	10.0539	-	-	-	1004.2	887.042	930.441	847.483	827.795	722.959	492.194	843.12	821.002	826.954	860.851	722.053	655.532	802.107	771.486	320.115	567.796	670.94	332.688	646.85	584.458	788.732	685.374	480.055	486.677	608.4	555.628	766.394	651.665	601.544	580.418	504.562	487.331
BMSK0000988.1	gene=BMSK0000988	27	413	46.4	9.03461	-	-	-	6804.01	7024.67	7653.9	7058.84	6788.27	6516.03	7140.84	6539.3	6931.89	6672.64	7088.1	6157.96	7209.83	7366.16	7198.97	7113.82	6706.69	7311.74	6442.7	6282.14	6840.97	5936.6	6754.23	7165.24	7186.86	6278.89	6906.09	7401.88	6958.96	7777.78	7173.02	7285.82	6925.09
BMSK0000989.1	gene=BMSK0000989	4	78	8.8	8.13946	-	-	-	5318.39	5119.92	4672.67	4790.72	4606.97	4383.09	4068.08	4698.94	4258.31	4028.07	4187.03	5146.77	4124.5	4624.96	3784.15	4653.9	4157.53	4344.48	3831.82	4213.68	4316.98	3268.67	3758.24	4124.22	4520.66	3440.6	4421.11	3127.16	4209.4	4229.95	4610.4	4010.06	4151.25
BMSK0000990.1	gene=BMSK0000990	3	182	20.8	6.78876	-	-	-	342.654	389.543	375.405	569.175	413.685	352.858	259.581	479.232	413.523	566.507	522.189	496.596	674.904	591.24	676.431	338.073	491.061	543.652	350.191	489.142	606.185	405.082	417.129	745.468	557.339	360.611	609.663	504.231	397.718	397.954	550.446	621.523	493.663
BMSK0000992.1	gene=BMSK0000992	5	260	29.7	6.00739	-	-	-	1874.96	2492.79	1008.93	1483.46	1166.11	3069.11	2617.23	1957.73	1691.65	2102.38	1493.87	2037.55	2480	2372.71	904.169	1203.99	2922.47	1541.67	2144.9	1780.91	1870.89	2187.97	2419.09	854.403	982.183	2854.8	1726.96	1152.5	1039.51	1169.4	692.464	1291.96	1967.07
BMSK0000998.1	gene=BMSK0000998	2	342	39.1	5.67035	-	-	-	111.958	146.562	140.901	60.928	89.6074	87.3692	162.664	210.865	98.2647	88.5047	247.42	196.836	133.14	178.157	173.069	389.338	319.25	118.195	124.009	44.4461	74.4697	127.674	116.953	188.18	177.777	137.096	169.161	225.632	251.633	197.686	141.058	97.421	157.173
BMSK0000999.1	gene=BMSK0000999	2	341	38.6	5.44965	-	-	-	2430.14	1956.52	2485.44	1817.38	1735.37	1529.54	1959.04	1463.56	1782.72	1933.2	2494.17	1630.64	1825.17	1639.67	1983.55	2322.07	1434.57	1986.19	1850.95	1424.21	1382.1	1363.96	2044.98	2585.29	1670.69	987.95	1297.42	2401.08	1478.63	1726.82	1547.99	1309.31	1453.04
BMSK0001000.1	gene=BMSK0001000	5	209	23.8	5.97076	-	-	-	2377.24	2358.74	2048.57	1930.23	2037.06	1649.8	1988.29	1612.66	1736.3	1590.83	2470.72	1625.6	1723.64	1470.76	1676.87	1906.11	2095.96	2103.44	2018.33	2122.73	1704.71	2178.67	2064.9	2224.41	1483.7	2102.97	1621.36	2834.71	1963.71	2248.2	1879.63	1631.07	1624.49
BMSK0001002.1	gene=BMSK0001002	2	369	42.1	8.09576	-	-	-	97.7704	56.1652	73.4295	88.8961	114.595	148.563	97.9766	56.1391	101.571	0.1	0.1	0.1	200.281	111.233	70.6492	49.1275	137.629	50.8159	0.1	0.1	0.1	0.1	0.1	0.1	147.902	108.482	94.9029	0.1	0.1	0.1	149.945	115.706	178.138
BMSK0001007.1	gene=BMSK0001007	19	428	46.5	6.06146	-	-	-	982.107	836.874	1018.92	1745.43	1582.33	1704.83	1846.59	1558	1682.75	1752.43	1861.6	1834.17	2203.88	1834	2006.11	1974.72	2390.4	2259.44	2763.28	2373.67	2393.36	2426.88	2346.24	2083.16	2965.22	2799.45	2485.51	2327.7	2541.78	2444.11	3645.45	2972.68	3044.72
BMSK0001009.1	gene=BMSK0001009	4	371	41	6.27435	-	-	-	272.573	233.606	179.04	208.969	202.803	107.38	159.094	217.228	133.512	136.497	233.233	202.294	147.049	169.351	138.555	131.411	137.919	101.103	193.911	201.304	207.388	191.446	136.856	146.462	255.847	243.62	380.581	184.683	171.292	165.506	326.737	396.724	276.646
BMSK0001012.1	gene=BMSK0001012	14	583	66.9	5.53363	-	-	-	326.696	423.839	396.212	822.558	814.112	838.091	717.173	754.674	676.978	831.39	839.421	853.261	892.338	750.296	724.336	706.808	672.743	646.434	759.519	910.382	853.498	709.39	741.603	730.43	767.071	979.567	725.339	729.895	815.959	718.396	905.075	847.185	826.694
BMSK0001024.1	gene=BMSK0001024	7	256	29.1	5.5954	-	-	-	261.846	250.761	153.955	274.211	159.372	118.737	142.115	207.185	196.902	218.69	311.595	166.835	187.145	192.87	338.563	295.137	248.957	228.301	237.566	287.691	270.094	181.331	158.536	312.708	335.163	197.931	347.778	233.23	149.162	368.107	402.179	412.267	384.791
BMSK0001031.1	gene=BMSK0001031	5	81	8.8	7.67364	-	-	-	8646.54	7858.34	9097.74	7527.07	7648.13	8444.96	9376.27	7743.07	9070.69	6764.26	7847.15	7067.73	7092.28	7050.9	7495.34	7170.78	6463.56	6077.53	7676.13	8082.23	8001.47	7106.09	5955.57	6795.09	7909.54	9035.36	8382.25	6858.66	6115.06	5561.24	8068.16	9334.32	9684.95
BMSK0001036.1	gene=BMSK0001036	13	801	89.9	5.61017	-	-	-	676.795	555.145	591.476	570.206	686.827	658.552	831.917	724.082	697.225	816.166	715.196	703.645	791.26	723.269	593.426	675.05	690.039	587.008	630.646	698.091	643.511	626.403	769.878	666.751	724.923	568.205	763.423	729.244	778.412	702.294	631.306	732.627	698.924
BMSK0001037.1	gene=BMSK0001037	8	1089	124	9.10431	-	-	-	1617.59	1561.07	1162.52	979.404	1117.86	1012.37	987.639	1261.07	1263.17	1013.17	1318.22	1090.55	1085.29	1274.58	1121.34	834.547	1238.67	1287.75	645.889	1057.38	1206.17	871.877	880.705	981.602	1476.19	1062.49	1275.52	1054.4	948.229	886.487	1367.79	1732.82	1659.5
BMSK0001039.1	gene=BMSK0001039	8	280	31.3	6.00189	-	-	-	3807.91	3897.2	4455.15	4729.33	4962.71	4850.42	4124.39	4756.06	5031.17	4895.67	4743.02	4359.98	5011.03	5004.82	4296.72	4180.03	4683.56	3718.95	4109.54	5031.5	4306.28	5115.89	5249.24	4637.35	3748.48	3959.79	5079.36	5066.77	4388.54	4728.61	4755.01	4573.84	4177
BMSK0001040.1	gene=BMSK0001040	1	149	16.9	6.28522	-	-	-	6308.97	6631.21	8001.76	6447.85	6873.06	4831.37	5466.37	6057.11	5433.38	4486.62	5975.64	6537.31	5335.38	7254.25	5578.25	7573	6141.96	6311.46	4976.19	5008.98	6213.13	4922.59	6293.24	6886.93	6793.53	5098.16	6382.23	6664.53	5865.1	7480.92	6339.43	8021.66	5047.66
BMSK0001042.1	gene=BMSK0001042	8	340	38.9	5.7868	-	-	-	8970.3	8755.88	10531.1	8863.34	7472.23	6929.93	9924.2	7114.38	8690.02	6679.82	10543.6	7659.02	8023.06	8305.24	7444.91	7192.99	8194.82	7180.53	8962.09	7289.75	7160.53	7609.79	7936.91	8105.54	7677.26	7556.65	7572.01	9791.55	9404.97	9425.07	8216.12	6932.94	7190.25
BMSK0001043.1	gene=BMSK0001043	8	331	37.2	7.06378	-	-	-	1305.16	1272.28	1012.19	930.6	1252.46	1250.67	1036.75	1133.68	1165.18	1112.99	872.116	1139.03	1033.2	1100.54	914.072	949.968	1100.67	1031.89	1192.02	1241.31	1028.4	1254.76	1374.46	1208.94	1079.11	1077.78	1142.7	1286.49	1063.99	1242.28	1140.72	1203.3	946.099
BMSK0001046.1	gene=BMSK0001046	25	1023	115.5	6.00116	-	-	-	1984.33	1964.74	1571.22	1673.91	1739.07	1789.89	1703.53	1837.84	1672.8	1913.24	1828.3	2092.71	1966.79	2052.79	1973.71	2238.33	2119.97	2143.91	2731.39	2526.19	2480.7	2245.94	2494.01	2033.16	2569.92	2583.96	2566.21	2351.55	2582.54	2442.47	2958.71	2729.75	2974.76
BMSK0001047.1	gene=BMSK0001047	37	1786	195.3	6.19684	-	-	-	1703.99	1824.18	1642.53	1232.41	1265.82	1384.66	1631.26	1524.95	1426.18	1640.05	1977.56	1571.89	2010.61	1841.67	1911.39	2071.75	2142.32	1959.54	2220.34	2239.68	2222.87	2046.35	2077.84	2171.18	2274.38	2565.69	2505.53	2541.19	2088.14	2092.35	2659.68	2876.52	2874.81
BMSK0001049.1	gene=BMSK0001049	25	734	76.9	5.86005	-	-	-	1125.66	1143.61	1163.81	996.798	1091.24	887.374	1038.21	1109.9	1072.86	1196.45	1258.23	1123.04	1139.51	1248.92	1309.72	1423.25	1407.45	1388.33	1386.08	1701.91	1534.97	1617.07	1568.8	1475.82	1901.16	1449.93	1782.88	1709.5	1511.92	1497.36	2172.08	1974.42	2259.81
BMSK0001050.1	gene=BMSK0001050	12	391	43.9	6.62067	-	-	-	438.437	483.076	356.335	395.356	404.405	519.095	453.502	469.048	461.758	480.468	629.167	483.858	649.66	616.808	610.909	678.096	605.939	643.421	749.703	735.136	625.181	508.018	541.989	580.896	850.439	550.815	671.242	724.983	553.129	612.923	887.394	928.248	818.135
BMSK0001051.1	gene=BMSK0001051	8	507	58	5.90778	-	-	-	479.315	563.968	656.172	404.793	432.054	436.285	438.281	323.588	494.808	261.535	257.697	217.009	184.491	252.565	174.394	218.882	98.5526	192.037	87.253	129.987	122.568	135.153	131.094	82.3872	244.029	155.429	77.3059	134.093	134.226	365.602	99.9271	189.095	105.25
BMSK0001053.1	gene=BMSK0001053	3	377	42.7	5.98163	-	-	-	399.719	651.744	678.395	948.86	459.444	354.216	258.894	756.064	686.799	434.093	333.289	286.064	148.882	411.966	311.936	233.37	596.372	407.84	114.069	86.7058	359.949	309.625	220.695	145.431	310.592	128.04	327.663	359.388	172.287	240.68	222.937	150.725	184.473
BMSK0001055.1	gene=BMSK0001055	3	219	23.7	8.17987	-	-	-	263.124	151.731	183.812	203.22	180.412	196.844	236.472	225.677	216.366	251.323	347.854	238.322	352.288	250.65	255.458	377.357	287.334	324.093	333.946	379.02	349.231	422.017	295.129	358.533	416.786	361.358	425.757	437.493	458.288	361.85	489.622	394.22	476.989
BMSK0001056.1	gene=BMSK0001056	28	574	64.5	7.1037	-	-	-	61479.4	64035.4	59997.9	62252.4	60517.4	60889	61992.1	56750	61540.1	54216.6	59940.8	60126.5	56016	58232	57564.9	59724.6	56900.4	55898.7	53994.2	50907.3	50777.1	57654.2	58519.2	62691.2	49265.4	51025.5	48162.5	59883.5	58081.5	58522.7	45943.5	47176.5	44954.5
BMSK0001059.1	gene=BMSK0001059	7	553	63.8	8.74982	-	-	-	334.623	223.694	280.407	281.01	228.144	365.159	330.176	322.785	346.59	225.871	334.837	226.91	165.189	241.905	196.626	203.744	253.495	217.248	250.344	176.331	205.768	200.237	257.638	186.602	153.141	249.089	152.956	204.697	237.192	130.076	242.951	123.87	210.594
BMSK0001062.1	gene=BMSK0001062	6	410	45.6	6.27801	-	-	-	205.319	279.367	359.655	237.043	251.266	243.579	301.251	217.376	248.993	181.331	295.611	179.528	221.19	252.868	211.133	284.189	280.317	317.599	305.457	214.737	211.267	198.487	223.162	250.487	276.852	235.865	186.823	196.611	258.298	219.51	327.137	214.599	150.731
BMSK0001064.1	gene=BMSK0001064	5	255	28.3	8.35223	-	-	-	532.738	480.409	522.244	486.023	453.891	348.953	531.237	530.901	464.052	458.384	600.441	437.572	415.44	397.63	453.629	377.98	375.318	480.629	291.303	353.896	314.01	302.887	358.261	425.496	430.333	410.913	269.079	259.163	162.66	295.748	438.067	447.189	322.41
BMSK0001066.1	gene=BMSK0001066	1	1123	122.9	6.96368	-	-	-	191.429	166.585	109.465	157.753	50.6823	155.911	112.782	50.2145	115.777	106.437	289.943	87.5016	116.985	120.979	352.886	108.422	205.783	151.128	0.1	0.1	0.1	121.987	105.628	46.8714	79.3439	74.1441	104.793	373.966	124.051	95.7618	64.3461	50.5023	137.152
BMSK0001075.1	gene=BMSK0001075	18	869	96.1	5.0805	-	-	-	646.305	539.533	579.465	590.292	583.9	589.257	620.591	599.787	615.222	627.344	655.151	601.679	696.039	732.627	667.877	668.381	771.204	642.1	614.962	606.921	770.405	657.26	542.684	657.343	608.047	815.752	820.88	686.064	788.207	726.089	677.012	726.387	806.174
BMSK0001079.1	gene=BMSK0001079	30	883	97.2	5.90802	-	-	-	3691.9	3249.23	3262.51	4995.2	6002.74	4493.59	4937.44	5464.37	5275.52	5242.3	6177.25	5697.7	6397.18	6122.67	5739.48	5975.79	5309.3	6014.49	4605.9	5950.85	5670.86	4848.45	4532.69	4811.17	6120.8	5442.13	6236.96	4471.19	5444.81	5464.3	4883.79	5546.39	5539.08
BMSK0001081.1	gene=BMSK0001081	3	569	64	9.15289	-	-	-	230.722	355.19	487.298	345.618	198.484	145.92	179.555	155.574	188.761	199.021	183.108	236.337	99.3092	274.362	225.279	211.688	253.73	170.421	149.4	264.768	162.751	261.885	206.88	274.78	257.174	248.277	224.211	255.284	217.557	181.647	261.999	266.562	285.747
BMSK0001089.1	gene=BMSK0001089	30	803	87.6	7.67023	-	-	-	20773	19995.9	20328.5	20651.7	18802.9	19760	19989.6	19466.9	18378.5	16812.6	17763	18142	19325.7	17973.4	18018.4	17277.6	17783	17509.6	15658.7	15484.2	16856.3	17112.8	17000.6	17182.3	15354.6	14413	14786.3	18007.5	15333.3	16527.2	14452.1	15329.8	13872.1
BMSK0001095.1	gene=BMSK0001095	10	587	62.7	5.11334	-	-	-	559.425	627.246	500.661	435.956	448.574	533.81	488.423	461.915	436.525	405.238	467.001	457.324	408.281	363.586	390.063	419.325	499.721	349.634	437.095	568.459	536.151	383.2	480.088	387.53	456.987	436.143	446.218	482.702	413.933	417.798	441.444	558.253	475.307
BMSK0001096.1	gene=BMSK0001096	1	259	29.8	6.97321	-	-	-	0.1	0.1	0.1	102.44	120.961	112.218	0.1	0.1	0.1	181.642	137.839	161.178	145.429	35.3756	114.363	108.855	92.0941	136.306	259.591	260.072	240.019	152.261	99.1481	284.984	185.29	208.806	204.982	203.267	98.2687	128.433	123.196	106.23	84.9459
BMSK0001097.1	gene=BMSK0001097	5	121	13.8	6.41364	-	-	-	682.281	665.259	637.401	839.921	902.553	575.044	833.783	694.802	545.931	837.322	1341.99	1034.01	1304.93	1134.54	1199.25	1253.48	1678.79	1448.04	1745.61	1685.1	1441.29	1118.18	1002.12	1211.31	2635.98	2098.43	2574.5	1596.03	2069.05	1916.75	2499.63	2841.58	2853.66
BMSK0001100.1	gene=BMSK0001100	1	193	22.9	8.6922	-	-	-	0.1	0.1	0.1	0.1	0.1	0.1	115.899	145.479	135.713	83.1475	44.5586	123.577	68.2161	57.8573	151.028	121.488	115.873	76.4264	145.773	204.618	142.89	132.103	103.734	68.4741	211.327	165.136	159.057	89.1274	57.7734	130.667	133.647	128.871	228.848
BMSK0001104.1	gene=BMSK0001104	1	262	30.5	8.33832	-	-	-	55.3025	104.226	91.9573	126.109	178.207	107.371	78.9875	72.7913	60.9149	24.4567	30.8666	78.619	56.3693	135.513	127.031	126.274	117.981	99.0702	102.204	152.763	69.3768	162.853	173.315	20.4933	96.0728	56.0175	54.2911	140.929	69.6461	158.856	63.9865	150.24	169.15
BMSK0001106.1	gene=BMSK0001106	3	214	22.9	6.97162	-	-	-	1427.83	383.186	490.752	719.091	524.12	540.9	953.888	159.851	513.574	1408.06	1527.74	547.739	723.428	833.465	482.12	477.575	471.748	705.392	195.257	404.162	261.644	689.685	501.258	1295.36	278.739	473.925	582.311	1238.22	809.96	901.286	865.287	599.31	595.09
BMSK0001110.1	gene=BMSK0001110	2	320	36.3	9.66522	-	-	-	332.612	342.445	389.221	119.725	114.406	163.912	144.465	135.693	118.822	84.9572	66.9872	125.577	132.854	244.905	125.616	126.23	175.548	166.386	160.408	299.583	151.962	115.644	124.737	342.632	213.879	128.541	133.981	169.534	133.93	147.888	293.737	260.646	209.217
BMSK0001112.1	gene=BMSK0001112	10	349	38.8	8.25275	-	-	-	698.006	1066.12	976.702	1039.36	855.392	808.477	845.218	728.684	968.747	1048.07	1024.37	763.506	892.116	993.185	894.525	962.038	1026.4	967.698	1156.5	1486.79	1161.2	1297.06	972.266	910.736	1688.55	1453.97	1115.98	957.098	1138.99	1255.82	1836.55	1767.32	1604.48
BMSK0001113.1	gene=BMSK0001113	2	342	38.5	5.88507	-	-	-	229.905	214.957	142.514	265.157	386.187	557.292	289.649	231.831	306.59	194.061	92.9495	248.177	237.422	137.361	213.599	160.865	354.214	176.694	139.967	208.215	135.377	426.512	180.884	425.684	314.605	402.349	316.784	251.521	229.169	393.87	400.705	484.279	309.073
BMSK0001114.1	gene=BMSK0001114	8	329	37.9	6.12164	-	-	-	563.25	356.251	454.521	775.242	708.03	605.684	666.166	599.438	705.717	647.607	1065.55	651.788	493.466	683.272	638.394	507.912	996.703	660.421	638.785	711.963	747.246	697.371	672.825	840.811	605.3	707.547	767.752	774.827	800.443	503.412	604.762	676.862	539.41
BMSK0001115.1	gene=BMSK0001115	27	1981	228	6.76166	-	-	-	245.21	193.69	112.916	266.915	255.994	248.768	230.042	254.214	231.138	284.561	303.876	279.118	313.63	332.504	293.55	372.243	416.654	360.819	689.868	549.434	466.654	349.534	434.63	399.652	673.383	652.746	717.371	375.752	381.679	378.796	788.908	697.189	741.432
BMSK0001120.1	gene=BMSK0001120	4	115	13.3	11.3012	-	-	-	6235.28	6832.24	6200.22	6287.21	6652.42	6003.33	5795.55	5683.43	6061.46	7428.78	7665.56	5853.41	6026.52	7125.9	6759.98	5782.47	6282.98	6717.41	5672.04	6633.23	7456.07	6247.4	6093.36	7694.21	8772.16	8554.86	7958.59	7708.72	5588.02	6972.45	10336.4	8961.11	9013.53
BMSK0001121.1	gene=BMSK0001121	3	149	16.5	9.16095	-	-	-	347.085	151.495	141.721	95.6974	141.977	168.785	113.649	104.803	118.169	127.877	156.586	164.515	158.657	113.032	120.676	131.52	278.759	139.771	145.712	137.181	219.122	101.192	186.478	235.021	185.333	233.017	247.247	139.717	301.314	273.271	165.727	197.94	206.84
BMSK0001123.1	gene=BMSK0001123	3	244	27.5	9.09552	-	-	-	0.1	0.1	0.1	122.123	77.4688	71.8633	116.088	130.839	122.482	220.669	174.841	278.639	176.466	205.96	341.081	341.302	314.17	362.509	363.02	509.132	274.393	584.338	517.419	404.742	544.431	417.969	287.288	593.573	589.815	527.447	315.807	348.844	191.112
BMSK0001126.1	gene=BMSK0001126	2	306	33.7	8.5849	-	-	-	135.899	208.259	124.407	161.563	157.807	57.1255	76.0057	98.1943	92.0906	103.811	75.5703	70.2357	117.62	85.5372	127.464	91.5254	51.0736	81.3565	180.304	137.033	117.336	115.644	124.737	354.004	171.738	122.352	149.637	79.5382	179.766	74.9598	169.851	129.487	43.3915
BMSK0001127.1	gene=BMSK0001127	18	310	33.8	9.08661	-	-	-	11872	12967.4	13794.2	13613.4	12971.1	11477.9	12237.8	11256.6	10885.6	11829.2	11219.1	11195.9	12724.4	10844.2	11582.7	11834.9	12340.8	12091	10661.6	10780.1	10190.6	8768.83	8344.44	11049.5	10442.1	10547.6	9441.21	10527.4	10012.3	11048.6	11332.9	9509.37	8517.29
BMSK0001128.1	gene=BMSK0001128	10	236	26.2	9.75787	-	-	-	974.06	1009.45	688.161	954.714	1210.5	949.844	678.697	922.138	942.248	1067.55	780.259	1176.06	1215.04	1447.43	672.213	831.668	808.808	1021.7	857.085	1326	985.1	1010.43	1449.16	856.946	1200.51	1253.1	1233.21	799.983	989.65	940.475	1419.15	1294.07	1606.59
BMSK0001129.1	gene=BMSK0001129	7	381	43.5	6.05633	-	-	-	122.412	172.441	74.9573	267.316	443.855	329.415	333.803	480.011	340.858	439.994	393.405	464.231	383.099	408.976	370.334	469.192	496.869	486.276	512.207	585.87	492.716	530.854	476.663	516.299	468.736	513.285	501.043	463.665	496.677	421.101	440.448	483.156	533.366
BMSK0001130.1	gene=BMSK0001130	1	50	5.5	9.98798	-	-	-	226.754	154.31	340.962	173.392	369.36	111.495	334.888	202.808	254.42	233.565	147.697	134.917	161.34	144.937	232.136	398.697	453.486	222.691	341.528	271.787	214.927	181.867	194.082	250.394	411.737	414.839	281.347	352.527	161.635	188.576	528.551	343.792	206.611
BMSK0001131.1	gene=BMSK0001131	20	314	35	9.26263	-	-	-	2075.87	2633.96	2536.39	4797.5	4495.26	4918.8	5026.64	4949.2	4142.51	6356.13	6655.21	5992.29	6653.49	6268.92	6856.85	7845.51	8072.27	7573.63	9623.03	9107.68	9147.3	7330.41	7118.23	7408.77	11279.9	10945.2	11152.1	7669.28	7236.41	7715.05	15078.1	12878.2	14186.8
BMSK0001134.1	gene=BMSK0001134	4	501	55.2	8.35382	-	-	-	211.727	180.247	120.538	328.789	370.877	372.824	370.914	267.734	293.642	256.667	258.638	223.879	200.552	196.147	308.083	223.066	177.392	266.12	147.482	310.761	235.036	169.86	109.271	272.14	311.271	300.398	251.614	149.47	171.911	167.484	313.705	315.143	330.114
BMSK0001139.1	gene=BMSK0001139	6	131	15.3	11.5485	-	-	-	3349.19	3987.4	3414.46	3428.48	4912.9	3157.97	3427.29	3447.26	3508.1	3849.17	3944.28	3556.03	3843.3	4600.8	3906.53	3677.61	4249.48	3959.67	3397.83	3972.79	4726.03	3300.87	3350.44	3883.11	4575.48	4887.71	4700.98	4841.75	4507.78	4483.88	6116.39	6133.3	4607.45
BMSK0001141.1	gene=BMSK0001141	23	601	69.3	5.33954	-	-	-	889.966	878.373	835.3	1093.21	959.557	1106.11	918.17	1007.88	988.649	858.727	854.253	872.651	736.558	796.893	869.444	797.794	866.491	652.827	839.464	805.632	700.342	860.745	880.921	852.599	710.311	706.247	728.394	886.602	930.36	909.678	731.128	726.628	673.662
BMSK0001142.1	gene=BMSK0001142	5	209	23.4	4.8858	-	-	-	476.983	481.503	513.513	373.128	369.948	186.238	343.448	400.186	364.429	373.398	216.175	355.478	407.631	449.09	343.605	362.636	323.463	140.284	343.114	313.975	338.496	356.037	359.828	427.849	232.87	243.279	300.984	378.382	251.941	303.77	383.569	363.091	223.6
BMSK0001143.1	gene=BMSK0001143	1	89	10.1	5.89166	-	-	-	405.282	428.174	184.754	212.171	212.992	320.538	424.606	431.228	515	148.66	195.745	237.04	142.181	286.539	211.96	159.266	243.274	87.6764	188.073	131.305	173.128	173.119	205.175	157.718	96.8366	193.114	202.87	159.413	197.577	170.086	208.998	202.882	219.256
BMSK0001144.1	gene=BMSK0001144	12	321	35.4	4.8399	-	-	-	2930.23	2799.02	3291.27	3210.65	3183.9	2999.68	3203.22	2994.12	2961.4	3034.82	4044.06	3171.47	3292.16	2798.47	3403.33	3810.92	3299.93	3297.23	3044.17	3011.08	2971.85	3128.91	2858.46	3300.11	3744.47	3632.57	3279.32	3606.25	3470.05	3299.85	3292.04	3806.86	3126.23
BMSK0001145.1	gene=BMSK0001145	2	74	8.5	6.48944	-	-	-	1020	801.767	974.95	1283.57	1059.91	1114.65	860.2	1073.04	997.728	875.818	1405.85	1202.86	1537.71	911.025	874.244	1635.6	1183.9	1280.96	879.455	1169.22	1261.67	910.916	843.455	1441.6	1009.78	827.531	923.513	919.715	1016.89	985.144	1204.18	1370.26	1053.45
BMSK0001146.1	gene=BMSK0001146	7	236	25.7	5.51276	-	-	-	354.472	413.408	303.363	345.939	367.715	323.709	403.447	408.489	392.195	425.369	409.81	338.884	448.405	360.661	323.711	368.438	320.17	358.149	356.753	359.705	432.93	300.018	383.39	415.207	378.525	367.823	385.379	432.463	323.89	390.684	447.245	418.193	353.722
BMSK0001147.1	gene=BMSK0001147	4	204	22.8	5.43768	-	-	-	467.607	837.433	349.173	281.577	449.991	482.136	408.106	364.596	423.898	358.999	351.312	292.757	343.583	733.706	321.052	368.212	403.477	378.179	650.027	254.337	269.13	304.432	221.458	308.341	267.205	245.163	264.753	340.01	557.837	443.314	532.981	449.856	710.235
BMSK0001149.1	gene=BMSK0001149	40	572	61.1	5.50958	-	-	-	30567.1	30111.3	31089.9	30335.8	30936	31188.5	33259.6	30975.3	32773.9	30168	32325.8	31187.6	30286	30974.7	31098.2	26837.9	28361.3	24932.5	27127.6	26622.5	25229	25520.2	25291.9	26151.6	24109.4	25142.1	23837.1	23889.5	22649.1	23123.4	21259.4	21404.8	20728.4
BMSK0001150.1	gene=BMSK0001150	13	349	38.1	5.14252	-	-	-	277.585	411.294	276.037	493.798	462.251	562.261	577.27	517.525	491.014	558.879	565.839	588.397	716.884	668.26	582.142	744.084	781.271	771.386	936.07	993.166	910.989	996.381	928.426	809.17	1014.72	972.311	1076.44	1045.88	970.313	998.195	1255.25	1286.68	1121.53
BMSK0001151.1	gene=BMSK0001151	3	1415	155.1	7.91913	-	-	-	55.5307	101.683	103.393	76.5456	18.9943	30.8382	96.267	67.1688	54.1845	68.7776	131.298	88.4266	27.5502	81.618	34.9767	168.211	61.2754	111.265	74.6594	62.4012	85.837	84.5576	103.211	161.028	88.0145	157.917	124.326	153.002	128.223	150.414	78.9733	152.048	128.334
BMSK0001157.1	gene=BMSK0001157	15	660	75.9	5.02277	-	-	-	953.483	1076.43	1048.96	725.963	844.158	856.485	632.742	766.484	842.142	580.438	749.872	708.516	784.818	780.043	719.547	553.377	688.191	588.772	675.844	671.298	614.381	550.887	598.022	593.979	756.399	676.529	757.984	707.897	540.353	547.463	690.88	715.464	785.395
BMSK0001160.1	gene=BMSK0001160	20	446	48.6	5.92169	-	-	-	915.027	767.184	1052.35	937.632	933.709	959.527	995.881	911.743	940.188	940.973	975.242	810.44	941.064	895.161	1004.47	1145.92	1040.37	1071.8	1105.08	1065.55	1003.49	1127.19	1066.66	1217.36	1080.41	1054.06	928.276	1257.55	1148.09	1173.5	987.238	952.645	957.525
BMSK0001161.1	gene=BMSK0001161	15	476	53.1	8.70758	-	-	-	391.505	210.598	422.858	395.793	369.647	427.423	440.673	382.034	376.468	582.132	505.38	639.054	728.021	557.867	724.291	1162.29	1051.31	1007.84	1155.78	1247.7	1224.51	1397.47	1484.85	1577.65	1581.71	1477.96	1544.17	2224.27	2371.56	2726.31	2667.15	2077.88	2102.93
BMSK0001162.1	gene=BMSK0001162	25	559	60.8	5.27484	-	-	-	5756.82	5064.6	5796	5139.69	5316.64	5379.34	5633.01	5573.89	4969.79	5444	5166.26	5794.72	5566.74	4924.3	5217.62	5522.85	5301.14	5503.65	4931.59	5089.75	4913.54	5645.87	5308.77	5668.45	4870.05	5083.08	4598.26	5209.87	5694.23	5331.58	4325.87	4531.4	4622.49
BMSK0001164.1	gene=BMSK0001164	2	70	7.6	6.55841	-	-	-	1161.91	1100.53	1905.74	1725.25	1222.14	1711.01	1152.59	1406.61	1362.65	2699.65	2841.56	913.622	967.199	1112.05	1420.76	1362.91	900.768	1008.39	2080.27	893.319	935.582	883.944	842.85	2304.16	872.442	799.114	696.963	2207.75	823.834	1198.86	2148.4	840.17	662.922
BMSK0001165.1	gene=BMSK0001165	14	596	65.5	8.48016	-	-	-	5754.21	5766.89	6494.98	1389.08	2063.93	1481.33	1437.1	1979.28	1417.04	1976.29	1020.79	1772.92	1356.81	1346.51	1494.33	1649.91	1118.33	1331.03	1798.65	2164.71	1582.39	1391.75	1450.19	1790.44	1230.53	1516.98	1742.51	1051.1	1338.99	1585.1	1685	1252.22	1263.02
BMSK0001184.1	gene=BMSK0001184	13	314	34.5	8.89056	-	-	-	5894.07	5576.39	6163.2	5414.44	5532.78	5327.6	3526.47	5592.62	5416.25	4788.74	4704.62	4653.8	4095.77	4188.62	3722.87	3710.27	4044.57	4401.01	2718.55	3935.24	3650.16	4497	4535.67	4374.59	3567.9	4267.65	3457.92	4674.04	3807.49	4030.43	3172.95	3263.2	2776.75
BMSK0001185.1	gene=BMSK0001185	30	434	48.6	5.94708	-	-	-	15287.3	15424.3	14994.8	14344.5	14346.2	14866.2	14309.2	13814.4	15043.7	14053.4	14276.6	14581.5	14858.5	14129.3	14983.3	13974.8	14905.9	14260.2	14709.7	14705.3	14284	13755.8	14767.6	13793.8	13653.2	14302.5	13274.7	14529.4	13821.4	13822.9	14178.1	13767.2	14329.8
BMSK0001186.1	gene=BMSK0001186	37	688	76.2	6.8587	-	-	-	5285.68	5880.94	5732.16	5485.12	6076.13	5545.74	5418.94	6016.4	5328.82	6375.37	5797.95	5790.99	6130.17	5850.97	6114.5	6391.53	6128.29	6311.62	6163.48	6492.25	6074.27	5735.52	6195.35	6109.81	6686.58	6503.97	6491.77	5785.4	6273.09	6157.97	6534.43	7060.89	6842.49
BMSK0001187.1	gene=BMSK0001187	5	552	62.9	8.78583	-	-	-	262.379	366.991	299.89	87.0952	22.9641	73.8246	94.267	89.5989	154.587	109.52	126.782	110.537	146.722	255.75	146.046	97.9917	156.818	29.6275	213.409	188.465	204.588	0.1	0.1	0.1	139.753	111.665	163.72	0.1	0.1	0.1	205.747	128.445	169.028
BMSK0001188.1	gene=BMSK0001188	14	484	55.1	5.19061	-	-	-	9368.47	8685.76	9048.07	7943.77	9230.1	7034.51	8255.89	6823.22	7567.29	7653.4	8665.46	7073.08	7720.71	7801.79	8515.92	8562.41	7534.54	7921.13	7368.48	6788.75	6964.56	6651.38	6635.95	8361.58	7820.75	6401	6852.04	7725.31	7037.35	8149.71	7467.58	7602.48	6472.7
BMSK0001189.1	gene=BMSK0001189	23	423	47.3	5.92523	-	-	-	28927.6	34196.5	31512	31438.7	30878.1	29897.5	28891.1	33139.6	31422.7	32288	27614.2	30477.4	28199.8	29269.9	26662.1	30431	27653.3	32396.3	27423.2	29730.2	29538.4	32287.7	31726.2	29382.8	27248.6	28372.1	25976.1	32099.9	35245.8	35950.2	30377.8	28429.1	29625.3
BMSK0001192.1	gene=BMSK0001192	4	424	46.6	4.90289	-	-	-	170.882	558.876	117.316	337.594	240.919	435.088	368.413	216.996	713.294	274.532	254.791	231.834	412.54	107.19	84.0686	338.832	349.82	320.657	622.274	563.945	558.814	358.819	287.064	219.826	478.081	318.373	285.474	368.723	407.935	433.769	437.305	383.212	390.114
BMSK0001194.1	gene=BMSK0001194	2	229	25.9	5.91718	-	-	-	0.1	0.1	0.1	203.92	266.158	135.104	115.717	159.831	109.742	176.336	154.929	180.535	186.409	212.621	300.644	167.609	171.288	230.265	109.425	140.214	237.044	139.796	263.413	150.663	131.648	201.658	294.105	122.661	123.045	166.545	292.579	218.464	293.285
BMSK0001195.1	gene=BMSK0001195	26	538	59.1	6.24261	-	-	-	4259.06	4048.37	4760.81	3952.85	3896.45	4079.89	4660.15	3926.07	3629.73	3584.45	3974.83	3691.42	3369.91	3312.33	3837.25	3645.22	3433.13	3517.47	3240.15	3445.46	3222.88	3517.93	3017.81	3789.19	3698.97	3533.58	3281.24	3237.99	3419.21	3650.34	4233.64	3577.07	3264.03
BMSK0001202.1	gene=BMSK0001202	2	146	16.9	4.52069	-	-	-	2317.34	2103.75	1734.68	1320.38	1653.38	1650.93	1710.66	1592.68	1313.34	1524.57	2110.03	2146.25	1621.78	1895.07	1596.91	1463.7	1590.49	1786.9	1818	2265.03	1328.2	1775.04	1807.91	1805.02	1924.47	2200.46	1976.5	1077.56	2055.5	1840.65	1991.6	1935.7	1568.35
BMSK0001204.1	gene=BMSK0001204	17	275	31	5.10516	-	-	-	3464.16	3222.78	3419.46	3355.18	2911.28	3362.19	3708.53	3239.39	3149.1	2999.19	3552.35	3572.74	3210.62	2918.35	3033.73	3265.7	3696.27	3021.56	2944.09	3011.47	2928.47	3285.98	3038.06	3082.15	2793.58	3337.23	2859.71	2762.94	2906.09	2349.25	2461.38	2770.88	2823.54
BMSK0001205.1	gene=BMSK0001205	2	594	67.7	4.83771	-	-	-	285.802	479.24	142.713	106.87	92.4761	93.4857	93.1329	98.0601	46.3577	124.637	154.518	151.084	180.773	222.708	115.793	145.494	98.9467	149.316	105.817	36.5301	96.488	115.771	135.887	69.9315	247.601	180.738	224.419	92.0857	136.357	56.0869	227.13	158.886	138.925
BMSK0001206.1	gene=BMSK0001206	14	160	17.5	5.1579	-	-	-	26053.5	27081.2	29176.7	26836.3	25401.8	28146.8	31518.4	27206.9	27675	25412.5	27687.6	24742.9	22714.9	23506.2	21974	21505.4	22014	22218.6	25697.4	23305.1	23519.7	24133.2	23193.7	22258.9	21378.2	23677.2	21996.6	24245.6	23617.3	22918.8	23224.6	21026.5	23459.8
BMSK0001209.1	gene=BMSK0001209	22	873	98.5	6.63666	-	-	-	370.954	327.388	397.072	229.48	235.61	282.284	275.361	239.97	309.752	273.449	285.559	270.904	361.36	306.104	330.205	372.795	268.86	295.825	311.695	314.138	376.724	322.93	263.051	315.954	353.942	324.92	365.954	302.431	295.654	287.512	407.008	384.095	456.941
BMSK0001211.1	gene=BMSK0001211	1	115	12.4	9.03094	-	-	-	1240.44	1464.49	1372.59	1992.7	2139.15	1858.76	1804.37	1479.28	1797.24	1703.06	1452.28	1833.2	1587.38	1520.85	1796.82	2273.63	1967.74	1856	2210.13	2217.92	2142.68	2203.45	1918.52	2494.32	2433.18	2264.27	2328.93	2676.06	2209.33	2393.71	2916.23	2981.57	2985.75
BMSK0001214.1	gene=BMSK0001214	16	541	60.3	6.30548	-	-	-	3000.86	2713.66	2659.95	2170.96	2254.21	2176.09	2058.39	1726.46	1976.58	2111.62	1992.94	1943.73	1995.52	1913.29	1800.26	1599.46	1614.63	1624.66	1366.64	1702.24	1564.15	1668.35	1783.72	1624.82	1398.3	1670.47	1714.18	1504.16	1588.71	1468.72	1672.65	1443.82	1351.36
BMSK0001217.1	gene=BMSK0001217	9	470	52.8	5.28851	-	-	-	224.557	389.962	241.042	446.333	382.627	508.511	268.706	258.934	329.775	561.401	402.026	459.085	455.602	498.393	567.095	423.589	526.331	609.442	550.354	657.262	508.812	443.446	434.275	498.459	592.441	572.956	505.414	371.882	505.815	593.527	637.151	569.124	584.331
BMSK0001219.1	gene=BMSK0001219	4	506	55.1	7.95392	-	-	-	0.1	0.1	0.1	0.1	0.1	0.1	55.2919	61.9771	77.2088	91.9131	341.696	88.7767	325.22	195.174	688.203	77.515	78.5447	53.1064	209.168	391.725	171.894	104.215	136.854	149.239	96.724	376.902	217.601	132.698	111.467	171.375	162.514	393.459	277.027
BMSK0001221.1	gene=BMSK0001221	5	318	34.9	9.65485	-	-	-	0.1	0.1	0.1	167.899	149.531	164.006	68.6036	100.835	152.368	108.401	113.848	138.989	152.391	192.879	111.499	114.521	148.544	192.775	146.264	103.842	102.84	37.9401	105.365	138.304	130.374	108.322	78.0125	147.019	128.77	104.782	146.71	89.8966	215.577
BMSK0001223.1	gene=BMSK0001223	14	309	35.5	5.45673	-	-	-	2712.75	2690.99	2746.21	2761.33	2747.47	2932.48	3107.67	2722.67	2811.41	2762.05	2556.97	2870.64	2730.1	2708.56	2488.69	2771.21	2683.54	2679.2	2813.03	2588.47	2845.78	2543.15	2692.83	2675.08	2882.25	2966.39	2993.9	2805.79	2814.09	2843.08	2933.76	2719.15	2855.99
BMSK0001224.1	gene=BMSK0001224	17	319	36	8.07404	-	-	-	15354.2	15247.2	17738.2	15157.4	14520.4	15460	15987.1	13064	14447.5	13278.7	15991.4	13269.7	14178.1	13683	15596.4	15315.5	15344.4	16290.5	17749.1	15366.1	15345.8	13366.1	14380.7	15407.5	17683.9	18415.8	18324	15752.9	13943.5	14782.7	20704.5	20292.5	20226
BMSK0001225.1	gene=BMSK0001225	11	414	46.3	8.64337	-	-	-	627.267	666.927	591.862	1386.52	1155.88	1188.2	1318.24	1268.21	1321.88	1333.88	1584.38	1400.27	1394.66	1406.96	1293.72	1107.46	1205.91	1346.09	1685.76	1624.68	1221.73	1652.05	1353	1425.43	1816.7	1381.3	1432.78	1507.27	1477.65	1332.8	2168.43	1719.12	1994.87
BMSK0001227.1	gene=BMSK0001227	5	274	30.8	7.59247	-	-	-	169.83	136.041	147.977	133.555	139.335	158.076	142.645	88.1129	107.656	116.05	235.24	50.3715	124.033	149.24	151.89	147.911	63.8225	111.996	173.16	152.395	176.925	152.605	205.203	132.324	191.935	106.034	94.4106	96.3379	113.679	46.0394	250.585	184.986	235.808
BMSK0001229.1	gene=BMSK0001229	3	154	16.6	4.74945	-	-	-	723.229	1477.72	499.45	1082.74	682.651	1296.56	1004.24	958.18	903.836	1008.53	490.732	1058.8	1058.78	825.897	684.758	1136	1391.97	963.202	800.703	1021.26	1304.62	1593.24	1356.72	1053.15	1063.34	1356.26	1711.76	664.079	1348.84	1151.43	916.02	1135.63	1255.41
BMSK0001230.1	gene=BMSK0001230	10	464	53.1	5.59992	-	-	-	884.701	1023.54	814.875	751.502	850.474	777.36	765.06	1012.75	985.432	792.642	1053.15	886.824	860.827	835.841	909.492	777.522	702.856	700.136	847.559	954.223	622.234	740.06	794.118	804.976	827.619	790.001	911.021	913.486	751.121	825.486	652.737	575.055	619.055
BMSK0001234.1	gene=BMSK0001234	6	210	22.8	5.06183	-	-	-	533.87	461.682	492.105	392.752	425.327	737.964	955.735	648.197	655.261	727.406	864.95	825.408	1017.47	756.332	1061.89	865.229	1187.07	913.702	1494.4	1498.14	1096.68	1028.58	1267.9	893.108	1117.51	1425.36	1275.17	1282.32	1429.67	908.515	1247.79	1005.11	1027.32
BMSK0001236.1	gene=BMSK0001236	3	591	65.3	5.6369	-	-	-	146.734	177.004	187.75	103.457	170.251	167.118	119.756	73.5745	48.8393	145.011	129.749	138.03	119.923	32.5395	149.644	123.024	26.3975	45.6235	153.567	241.942	344.159	160.99	112.101	82.2592	163.619	65.0793	139.325	32.5967	164.043	168.327	260.356	190.788	76.7006
BMSK0001239.1	gene=BMSK0001239	7	229	25.6	8.52301	-	-	-	23043.4	25098.4	20892.3	24990.6	25151.9	24788.4	24969.2	21006.3	21989	22019.1	22119.1	23009.6	19856.6	23141.9	19886.2	22571	21405.9	20272.1	20331.1	23427.4	18888.9	20154	21808.1	20365.2	15997.1	16850.2	14953.7	20264.4	16261.6	19559.7	16604.6	14086.6	14737
BMSK0001241.1	gene=BMSK0001241	4	171	19.6	9.57465	-	-	-	1267.65	1216.54	1211.73	1854.09	1954.87	1934.03	1713.6	1510.61	1546.5	1397.81	1443.79	1466.02	1531.13	1734.87	1566.55	1630.18	1776	2090.02	1911.05	1399.47	1592.92	1580.8	1537.26	1691.08	1786.61	1605.08	1737.69	1900.34	2035.71	1712.17	1982.91	1852.76	1844.16
BMSK0001243.1	gene=BMSK0001243	33	656	75.9	6.08234	-	-	-	8858.29	8478.04	9103.49	8243.36	8222.35	8786.19	9509.97	7935.33	7961.9	8455.69	8281.15	7734.28	8160.71	7470.22	7911.55	7745.84	8317.45	8272.77	6537.75	6766.12	7053	7155.11	7301.98	7473.42	6696.46	7007.38	6944.37	7825.71	7931.53	7741.41	6561.41	6601.2	6158.32
BMSK0001244.1	gene=BMSK0001244	4	116	13.3	4.52484	-	-	-	235.041	170.222	304.783	267.688	283.555	314.027	252.877	183.092	262.106	276.085	235.087	209.055	245.409	311.157	282.845	201.227	290.982	323.094	418.014	463.534	346.426	227.508	267.713	267.086	423.051	253.01	349.525	192.043	338.673	306.532	451.311	405.48	429.113
BMSK0001249.1	gene=BMSK0001249	28	332	35.4	7.69782	-	-	-	78864.7	78283.7	92023.1	81503.4	77909.4	79384.6	86216.7	79124.2	78719.5	76513.8	88599.6	73635.7	77907.1	77816.3	78495.5	80676.8	87003.5	78218.5	73475	69455.8	74992.2	76642.7	76731.9	85818.2	72216.4	76329	71718.1	84377.7	82884.3	80611.1	72497.8	64795.8	64428.2
BMSK0001250.1	gene=BMSK0001250	25	678	74.9	5.69171	-	-	-	1866.68	1746.61	1835.01	1273.24	1358.4	1601	1342.73	1563.66	1559.4	1465.13	1412.73	1406.51	1435.11	1416.34	1191.81	1103.85	1367.38	1344.22	1529.31	1454.17	1365.86	1460.39	1435.72	1249.79	1369.9	1565.52	1443.71	1477.27	1478.83	1212.08	1619.26	1266.9	1568.57
BMSK0001252.1	gene=BMSK0001252	8	150	17.8	9.57794	-	-	-	3195.44	2543.4	3186.1	3370.14	2067.97	2761.18	2858.77	2837.61	2297.46	2238.99	3299.26	2345.79	3086	2464.46	3573.6	3587.04	3043.24	3530.95	2370.82	2692.76	2709.92	2678.34	2360.44	3539.16	3584	3339.03	2474.53	2712.14	2967.69	2874.1	2657.28	2723.38	2711.67
BMSK0001253.1	gene=BMSK0001253	8	438	49.1	6.00836	-	-	-	113.603	154.284	108.491	117.272	35.2129	35.1078	87.408	113.661	61.394	131.23	118.253	98.7188	193.116	106.922	186.019	301.216	339.461	289.007	710.374	655.751	526.545	390.66	444.842	479.315	1185.59	983.424	1034.17	815.276	869.486	653.581	1500.99	1606.39	1550.15
BMSK0001255.1	gene=BMSK0001255	3	991	111.2	6.54889	-	-	-	341.195	285.297	463.888	479.024	495.047	163.692	116.806	269.058	232.844	354.879	204.491	360.404	277.579	389.624	252.043	159.602	155.116	417.188	181.877	104.301	375.274	294.365	355.621	472.319	291.119	233.493	311.133	265.78	271.615	381.411	291.078	350.934	334.618
BMSK0001256.1	gene=BMSK0001256	36	1320	141.7	5.66571	-	-	-	1845.87	1965.01	2228.28	4118.01	3981.55	3628.73	4074.7	3833.42	3608.18	4771.08	4823.34	4935.78	5041.82	4787.54	5115.47	5721.45	5633.63	5463.31	5866.96	5830.91	5789.27	5778.19	5820.16	5368.41	5841.78	6063.31	6324.93	5940.51	6073.7	5793.12	6128.05	6272.94	6371.79
BMSK0001258.1	gene=BMSK0001258	24	605	69.2	8.14337	-	-	-	1300.42	1530.75	1416.37	1462.77	1310.97	1338.07	1382.66	1489	1481.34	1432.05	1629.75	1440.33	1370.49	1272.84	1220.92	1393.19	1304.41	1434.87	1261.78	1214.98	1151.81	977.608	1284.81	1191.64	1151.83	1227.77	1250.44	1192.01	1311.99	1235.92	1032.26	997.621	1020.69
BMSK0001260.1	gene=BMSK0001260	8	1766	196.3	5.18964	-	-	-	274.753	226.743	257.509	341.575	340.877	206.861	248.169	222.29	212.133	260.139	287.129	344.331	278.182	490.235	299.08	252.771	235.958	242.517	340.289	437.266	284.215	238.765	284.624	290.553	387.169	425.501	486.039	291.451	422.116	426.806	343.305	467.97	373.282
BMSK0001267.1	gene=BMSK0001267	3	104	12	6.22382	-	-	-	28.3496	232.843	72.0993	0.1	0.1	0.1	86.3302	140.603	81.596	169.713	716.273	152.147	358.175	407.753	613.575	1778.16	1839.62	841.938	1233.36	1006.87	432.128	3133.16	2708.07	4437.47	363.336	534.898	405.718	8254.14	3868.17	4724.06	1350.46	570.377	499.615
BMSK0001268.1	gene=BMSK0001268	6	115	12.9	9.01703	-	-	-	359.12	398.784	355.988	342.612	413.799	476.076	446.339	327.119	293.314	313.015	352.641	413.504	461.39	410.781	315.064	584.187	599.043	614.055	467.96	253.637	523.816	730.17	323.288	561.322	618.107	496.158	423.965	467.172	786.327	889.954	571.475	765.933	572.022
BMSK0001272.1	gene=BMSK0001272	4	304	34.4	6.13422	-	-	-	126.097	128.429	104.949	134.048	151.062	185.022	148.833	143.735	97.4289	154.54	216.25	192.703	132.724	146.546	207.409	245.19	198.687	176.334	265.861	237.27	171.113	230.618	219.894	323.932	285.297	250.254	248.647	250.771	213.978	192.619	308.87	250.375	357.164
BMSK0001283.1	gene=BMSK0001283	30	773	87.8	9.0235	-	-	-	2238.76	2354.04	2910.91	3371.42	3630.94	3924.24	3872.65	3483.66	3273.37	3567.58	3510.73	3483.54	3785.94	3417.4	3669.58	3938.96	4426.34	3973.58	4129.73	4370.52	4072.47	3769.23	3810.13	3818.38	3980.47	4109.2	4312.29	3992.77	4553.39	4384.86	4233.53	4649.87	4116.72
BMSK0001284.1	gene=BMSK0001284	4	267	30	5.39447	-	-	-	1516.42	1839.25	1436.4	1524.75	1345.63	1611.37	1496.64	1091.5	1324.79	1350.2	1125.9	1304.53	1338.77	1320.98	974.685	1099.67	1326.74	1079.51	1241.9	1325.3	1300.7	876.735	892.264	837.299	976.46	1160.04	947.883	1045.83	890.157	1197.04	954.766	782.696	547.296
BMSK0001286.1	gene=BMSK0001286	3	263	29.3	5.31256	-	-	-	0.1	0.1	0.1	115.917	127.983	124.019	148.637	162.16	39.1983	570.343	997.335	559.399	473.497	540.373	976.259	1844.07	642.86	1080.3	350.997	643.64	693.454	2291.63	1752.85	2518.49	670.313	468.969	515.549	2584.96	1726.53	2756.45	989.885	960.376	814.153
BMSK0001288.1	gene=BMSK0001288	7	161	17.9	8.61859	-	-	-	30115.6	27677	39879.1	28912.7	26399.2	24860.7	29860.7	22023.1	22921.7	23933.3	31591.4	22458.4	19501.9	21392.9	23133.4	26803.3	24899.5	21215.1	26855.5	21089.6	21280.3	24763	23498.6	31583.7	25112.8	21808.2	23402.2	30772.6	27061.1	29767.3	35365.9	31571	28918.6
BMSK0001289.1	gene=BMSK0001289	6	132	14.6	5.41522	-	-	-	13015.5	13747.5	10922.1	9709.4	11319.9	10147.3	9707.07	11073.8	11233.8	8654.4	9112.37	10616.1	7996.43	9939.07	7612.11	7904.07	8668.57	9144.48	8371.31	9669.57	9247.18	11536.1	10704.1	9244.93	8359.29	8298.38	9719.2	9817.56	10564.9	10003.5	8799	9169.64	9501.94
BMSK0001290.1	gene=BMSK0001290	2	162	18	8.8338	-	-	-	219.816	192.958	357.775	199.953	293.695	345.263	459.723	268.858	432.146	302.27	368.673	219.84	118.358	286.622	283.94	335.051	187.13	153.303	369.134	326.011	178.481	212.156	289.16	331.181	475.165	215.91	164.504	317.992	117.639	317.023	328.212	206.571	284.192
BMSK0001291.1	gene=BMSK0001291	10	260	27.6	7.67352	-	-	-	0.1	0.1	0.1	0.1	0.1	0.1	0.1	0.1	0.1	111.872	365.632	66.7502	0.1	0.1	0.1	0.1	0.1	0.1	139.988	248.406	106.452	0.1	0.1	0.1	434.501	322.945	356.731	313.317	169.828	223.189	738.533	905.965	828.577
BMSK0001293.1	gene=BMSK0001293	10	442	50.4	5.21515	-	-	-	873.28	771.444	766.894	1113.87	966.933	1035.23	851.992	974.946	890.145	1172.17	1115.58	1209.13	1297.72	1190.56	1203.84	1426.74	1454.82	1588.55	1165.62	1451.67	1415.36	1487.38	1438.9	1442.69	1141.55	1357.61	1444.66	1428.37	1487.73	1462.35	1167.27	1135.14	1196.16
BMSK0001295.1	gene=BMSK0001295	3	158	18.1	9.06183	-	-	-	955.293	899.221	1063.69	473.143	1264.92	996.025	713.439	1228.2	1137.14	1572.07	1263.25	1358.81	1337.77	1777.31	1147.6	1604.24	1617.19	1405.99	1784.34	1494.33	1911.22	1796.64	2016.27	1250.67	1524.69	1238.51	1545.41	1608.63	1341.92	1164.55	630.08	1239.75	1443.41
BMSK0001297.1	gene=BMSK0001297	21	751	84.4	8.73236	-	-	-	205.882	168.636	198.912	129.774	383.04	144.236	116.179	163.912	153.392	155.269	221.185	150.666	332.53	253.223	253.647	491.006	695.242	472.302	856.899	982.603	1012.44	873.779	815.072	573.32	917.99	1527.59	1248.8	1048.23	1097.24	760.94	1274.02	1489.49	1504.79
BMSK0001299.1	gene=BMSK0001299	4	163	18.1	4.98907	-	-	-	361.01	256.573	407.202	1115.12	936.43	794.956	1037.22	774.781	847.015	718.488	1153.21	811.776	922.643	761.409	1094.6	1026.52	941.44	883.541	674.978	647.629	799.12	470.169	654.024	923.619	809.174	765.569	682.186	1005.81	915.724	836.041	999.274	743.315	699.755
BMSK0001300.1	gene=BMSK0001300	6	280	32.3	6.10773	-	-	-	201.789	375.026	150.337	628.856	913.49	999.935	747.319	976.048	884.799	818.004	709.562	967.538	638.648	1004.91	548.593	741.69	624.305	568.809	770.298	879.272	509.256	742.886	837.891	531.785	466.355	344.356	540.705	774.259	542.031	653.778	751.439	562.432	840.989
BMSK0001301.1	gene=BMSK0001301	3	203	23.8	6.12079	-	-	-	235.294	206.282	334.486	647.493	712.1	633.352	701.594	628.121	577.646	343.758	585.701	414.298	792.111	476.24	550.957	657.416	676.966	416.283	679.096	233.019	453.467	457.151	381.851	730.509	585.126	509.434	671.384	393.54	522.745	902.341	524.708	437.116	550.395
BMSK0001303.1	gene=BMSK0001303	3	88	10.3	7.73834	-	-	-	227.416	204.452	181.578	858.153	848.956	817.968	601.699	793.157	657.105	725.641	589.647	983.753	666.973	743.543	654.281	672.004	767.762	698.527	772.072	605.849	521.623	519.689	769.64	715.525	573.261	420.503	638.048	718.753	646.277	539.969	503.306	547.97	812.334
BMSK0001305.1	gene=BMSK0001305	5	539	58.8	7.69	-	-	-	65.8278	72.5936	57.249	113.191	171.45	136.921	158.693	89.2635	122.031	286.879	89.4115	163.324	118.567	156.311	251.874	197.801	176.703	216.409	86.2909	100.483	101.571	150.712	53.7344	77.5106	101.984	109.269	111.993	142.143	89.3366	140.216	176.131	207.09	245.725
BMSK0001308.1	gene=BMSK0001308	31	743	87.4	7.0257	-	-	-	1126.97	953.843	1232.4	1023.64	1022.81	1049.36	958.809	887.705	873.764	1008.72	1187.62	1029.36	1093.97	862.271	1061.5	1081.51	1018.12	931.058	1024.3	1000.93	1043.33	1020.93	915.232	1002.34	996.729	1044.96	1103.26	1271.37	1174.8	1086.86	996.842	934.337	992.286
BMSK0001309.1	gene=BMSK0001309	2	866	99	5.31403	-	-	-	0.1	0.1	0.1	0.1	0.1	0.1	0.1	0.1	0.1	159.427	133.829	157.455	35.3724	75.3241	58.8347	168.355	118.439	154.495	0.1	0.1	0.1	87.3132	140.578	144.5	92.6491	86.476	80.8942	142.529	38.6463	135.572	54.6843	185.617	97.2331
BMSK0001312.1	gene=BMSK0001312	22	703	83.5	5.70062	-	-	-	387.441	307.179	409.883	524.633	493.919	639.239	559.454	658.621	579.767	516.752	742.527	547.936	437.19	451.249	530.502	522.768	485.017	467.505	779.813	548.786	779.584	576.962	397.106	674.29	585.198	398.508	684.31	722.981	509.098	508.201	676.966	478.175	734.471
BMSK0001313.1	gene=BMSK0001313	10	696	82.8	5.89813	-	-	-	362.241	350.867	424.666	561.353	463.734	477.136	414.99	670.378	376.424	371.069	720.752	535.47	353.576	351.28	553.876	694.218	441.024	486.838	708.408	485.112	712.227	492.488	356.497	542.924	574.697	391.63	614.184	722.313	627.033	534.835	555.856	349.009	575.782
BMSK0001318.1	gene=BMSK0001318	1	318	37	8.35968	-	-	-	262.442	135.667	336.524	145.675	113.377	104.537	84.9434	102.866	197.777	170.554	233.878	164.809	155.237	145.874	206.784	105.89	105.583	100.951	113.374	102.326	122.666	77.5035	95.5619	196.856	171.29	184.936	226.15	163.3	109.21	128.168	0.1	0.1	0.1
BMSK0001319.1	gene=BMSK0001319	8	116	12.6	5.07037	-	-	-	6096.62	5937.67	6218.47	6548.9	6410.99	6539.88	6414.1	5875.27	6707.7	6323.52	7064.56	6671.15	5788.29	6564.66	7504.87	7245.42	5414.25	5909.35	7673.24	6933.2	6014.99	7347.92	7834.29	8044.7	6140.89	6438.34	6465.15	7033.3	6650.71	7368.75	7494.75	7422.52	6959.1
BMSK0001320.1	gene=BMSK0001320	1	206	22.9	7.37946	-	-	-	0.1	0.1	0.1	0.1	0.1	0.1	21.8235	97.8336	92.7461	149.596	189.293	64.7133	129.965	20.9995	113.911	184.976	126.308	39.2637	109.132	50.3372	80.4588	85.1478	107.206	69.7156	84.17	85.682	105.589	22.5929	122.572	62.2206	34.4311	133.144	142.78
BMSK0001321.1	gene=BMSK0001321	8	204	23.4	10.9517	-	-	-	13530.4	13326.9	14715.8	14112.7	12631.8	15152.2	12457.5	11786.7	13079.7	12447.2	11970.7	13242.3	11956	12357.5	13256	11186	11577.4	10806.2	12662.9	11496.8	11609.8	12439.9	12656.4	13624.3	14146.8	15497.8	15604.3	14985.9	11492.1	15489	20570.1	16523.8	14250.8
BMSK0001324.1	gene=BMSK0001324	22	234	27.5	6.92926	-	-	-	17952.7	16813.3	15199.4	17346.2	17094.2	16944	16702.1	16733	16296.4	16090.3	14140.2	17095.9	17219.2	17651.4	16262.5	16461.3	15183.4	16427.8	15051.8	16570.1	16968.6	15857.2	15532.8	16044	16161.2	15239	17514	14694.8	13836.2	14717.5	14698.5	16784.3	17516.9
BMSK0001329.1	gene=BMSK0001329	10	197	23.1	5.2691	-	-	-	10457.7	9675.58	9875.83	5850.14	5665.39	5194.33	5015.01	5495.38	5718.56	6147.7	5439.89	5265.26	6015.64	5710.01	5782.81	4934.74	4611.28	4666.76	2846.71	3445.92	3965.55	3845.85	3956.29	4068.04	4029.68	3750.51	3717.13	3659.68	3260.27	4101.83	2913.52	3437.76	3037.13
BMSK0001331.1	gene=BMSK0001331	22	569	62	6.25604	-	-	-	5655.73	5884.14	5245.96	5293.45	5471.37	5426.08	5425.98	5841.25	5434.47	5928.7	5417.22	5718.83	5872.07	6063.23	5475.34	5284.48	5629.02	5323.01	6303.87	6281.93	6157.36	6142.41	6644.73	5511.47	7207.73	7346.08	7382.02	5998.6	6641.66	5384.64	6920.69	7603.52	7956.14
BMSK0001334.1	gene=BMSK0001334	3	450	52.2	8.68353	-	-	-	295.251	465.031	259.648	487.846	384.369	442.209	383.148	235.873	285.827	244.484	311.642	372.593	346.155	317.235	309.1	213.624	201.603	394.079	334.35	241.027	272.628	264.742	237.402	280.608	305.4	231.721	276.537	385.131	444.113	352.999	411.832	215.892	453.197
BMSK0001335.1	gene=BMSK0001335	1	426	46.7	8.23346	-	-	-	642.379	583.05	737.36	654.634	541.683	679.934	358.234	531.894	482.403	398.782	609.856	310.681	559.036	561.953	523.238	595.149	383.915	607.664	541.24	317.39	244.291	352.526	328.377	321.398	499.487	414.26	547.984	574.453	528.235	673.886	305.237	467.149	588.561
BMSK0001337.1	gene=BMSK0001337	2	1093	121.9	9.03473	-	-	-	40.4028	58.385	162.415	38.7709	21.0075	31.3608	130.338	69.1025	169.427	97.3022	15.4051	33.3119	60.757	172.767	88.7719	40.0147	44.8133	90.2084	128.752	43.5457	92.4598	106.781	106.524	62.5602	93.1935	103.34	40.2542	0.1	0.1	0.1	196.393	101.457	143.654
BMSK0001339.1	gene=BMSK0001339	19	1017	114.3	5.98993	-	-	-	1951.87	2145.01	1858.14	1856.69	2073.89	1881.87	2275.36	2033.41	2005.04	1832.39	1960.77	2338.57	1999.08	2072.06	2153.12	2085.45	1856.33	1812.86	1921.39	2096.44	1913.98	1906.31	2001.16	1926.94	1827.67	1653.24	1845.94	1648.58	1983.99	1603.66	1506.86	1649.52	1542.81
BMSK0001340.1	gene=BMSK0001340	16	436	49.5	5.15338	-	-	-	4687.2	3754.68	4945.72	5377.86	4866.22	4464.92	4796.69	5126.23	4158.38	5073.44	4884.27	5053.34	4489.29	5286.2	5906.51	5782.72	4615.57	4888.43	4082.04	4619.35	5283.69	5711.08	4753.09	4909.73	4880.68	4059.99	5178.3	4992.68	4826.46	5755.24	5103.87	4815.43	5420.03
BMSK0001341.1	gene=BMSK0001341	8	444	48.8	9.4389	-	-	-	302.339	361.039	314.93	375.098	312.04	354.465	209.245	264.221	403.366	260.937	280.139	302.128	347.847	256.844	388.465	193.551	373.859	313.156	209.807	267.841	302.017	323.346	253.581	263.308	341.351	198.19	244.315	283.852	288.558	382.892	276.129	371.565	363.911
BMSK0001342.1	gene=BMSK0001342	20	484	54.2	7.67169	-	-	-	24400.8	21472.8	23007.6	40466.5	35497.1	39984.2	43561.8	42413.8	34319.9	39312	43953.1	42318.3	38849	37368.1	40427.6	43339.3	41568.2	36182.3	39003.6	38021.8	41719.4	37797.8	46764.4	49486.4	36972.8	38686.8	40082.4	44815.1	40287.4	37389	30826.9	37108.4	35427.7
BMSK0001343.1	gene=BMSK0001343	3	108	11.7	9.62872	-	-	-	2043.51	1985.54	2066.39	2241.55	2461.53	2420.76	2678.26	2314.43	2294.85	2539.66	2583.5	2530.42	2410.18	2199.88	2457.19	2823.5	2145.96	1896.94	2151.38	2003.67	2654.26	2262.55	2034.82	2045.62	2269.89	2463.17	2459.39	2481.64	2211.19	2337.74	2270.68	2370.92	2251.66
BMSK0001346.1	gene=BMSK0001346	13	311	34.6	5.86493	-	-	-	11274	13574.8	12665.8	11881.8	12621.5	12958.8	13317.7	11483.3	15304.8	10516.9	11784.4	12072.2	11886.4	13368.1	13030.4	11277	11149.7	14033.9	13306.5	12569.9	10920.3	12027.3	13160.4	11406.1	13385.1	11372.4	12160.8	11238.8	11218.8	12242.9	13853.5	11866.5	12976.6
BMSK0001348.1	gene=BMSK0001348	5	118	13.5	9.03778	-	-	-	626.922	648.761	984.012	593.031	646.272	600.937	541.51	678.299	555.222	635.894	559.665	540.529	716.656	499.205	607.842	512.699	478.744	566.218	422.655	508.608	535.039	390.285	479.885	584.468	381.606	476.117	635.707	482.079	496.385	424.526	427.14	512.725	552.742
BMSK0001349.1	gene=BMSK0001349	26	541	62.8	6.01276	-	-	-	4309.64	4606.87	4390.21	3475	3387.21	3788.26	4531.52	3726.86	4036.11	3911.4	4326.45	3770.91	3947.84	3612.93	3588.67	3800.77	4079.54	3720.14	3930.88	3886.59	3307.65	4075.54	3698.6	4053	3262.39	3622.69	3410.19	4347.86	3936.73	3906.61	3369.89	3523.39	3204.1
BMSK0001350.1	gene=BMSK0001350	8	559	63.7	5.28217	-	-	-	246.116	322.217	324.169	260.658	378.254	375.555	341.425	277.806	330.397	232.632	409.665	322.781	325.642	559.867	274.955	377.104	324.619	365.006	202.188	499.678	375.361	397.794	332.894	352.064	422.386	330.324	553.27	311.541	401.849	270.509	501.547	474.642	513.804
BMSK0001352.1	gene=BMSK0001352	6	195	22.3	10.1827	-	-	-	10955.1	13395.2	10526.3	8395.88	10450.9	12450.9	12025	11174.3	10991.1	10420.2	8465.96	10853.6	12027.5	11128.9	9966.74	9085.56	11558.7	12381.7	15378.1	12921.9	13207.8	11392.2	10019	11103.8	13415	14019.4	14291	7655.97	12618.4	9693.77	14011.7	12591.9	13078
BMSK0001354.1	gene=BMSK0001354	1	996	109.4	5.25275	-	-	-	0.1	0.1	0.1	78.7903	123.417	123.512	95.8683	93.8967	57.8982	0.1	0.1	0.1	115.822	109.792	44.0025	32.8835	93.9665	53.1342	103.204	89.9846	125.112	164.554	84.7911	71.2778	21.7983	116.839	57.4215	145.336	105.45	20.6172	38.1294	79.0226	132.995
BMSK0001358.1	gene=BMSK0001358	2	879	99.3	5.92413	-	-	-	8239.26	9449.39	7740.81	8607.78	10345.3	9197.16	7575.16	8039.4	8975.54	9802.46	10111.7	11135.9	9681.01	8329.92	8894.66	11495.9	11331.8	10635.5	9958.31	9103.35	9263.95	10265.5	9754.23	11341.7	8657.1	8637.47	8648.89	8453.67	7266.1	7454.96	9035.44	8428.53	7529
BMSK0001360.1	gene=BMSK0001360	1	528	60.1	6.57257	-	-	-	131.369	79.3606	95.3972	0.1	0.1	0.1	64.1126	54.0531	68.872	151.035	125.863	130.814	150.738	63.902	101.07	31.0821	157.213	152.882	196.02	193.969	226.345	94.0026	50.4204	95.7336	61.8819	119.095	36.579	142.654	95.2495	132.513	89.1692	69.5051	164.504
BMSK0001362.1	gene=BMSK0001362	8	103	11.3	6.21954	-	-	-	2281.42	2380.69	2432.09	2296.78	2375.16	2272.02	2428.22	2572.43	3003.51	2606.98	3304.51	2901.91	2759.31	3139.23	3203.49	3367.17	3047.6	3383.72	4156.88	3290.13	3598.39	3489.93	3474.21	3892.56	4390.68	3793.19	4347.59	3972.05	3776.28	3859.43	4464.62	4633.58	4663.61
BMSK0001369.1	gene=BMSK0001369	6	143	16.2	6.12018	-	-	-	423.585	511.166	559.293	324.273	453.6	406.03	578.532	375.893	652.258	423.291	327.264	254.01	360.571	474.228	429.898	326.104	251.99	428.491	503.485	340.113	340.169	368.975	373.196	325.265	398.699	419.133	381.101	369.187	445.05	215.127	320.696	267.096	326.69
BMSK0001371.1	gene=BMSK0001371	28	655	71.4	6.4776	-	-	-	4408.59	4172.17	4640.14	4534.63	4458.74	4157.97	4520.69	4190.43	3807.41	4141.35	4163.1	4283.47	4216.59	4546.11	4659.94	4435.57	4213.95	4064.01	4857.94	4260.68	4166.01	3980.04	3905.54	4210.23	4478.35	4574.12	4647.65	4691.19	4317.31	4534.95	5428.11	4547.08	4648.45
BMSK0001372.1	gene=BMSK0001372	1	274	31.4	4.83063	-	-	-	331.11	113.072	317.887	177.348	119.402	262.369	78.2125	120.727	199.558	107.614	149.935	202.761	134.795	254.591	260.644	246.987	182.32	275.958	174.941	103.412	227.677	184.396	109.779	335.938	287.249	207.796	179.551	187.913	298.126	280.55	94.905	318.085	255.153
BMSK0001374.1	gene=BMSK0001374	8	163	18.5	5.88776	-	-	-	13971	12980.3	12902.7	18258.3	16722.8	17145.5	15994.7	18616.5	16418.5	15534.8	15916.5	16375	15076.4	17801.1	15897.8	15845.8	16774.5	16872	18789.8	17800.5	16772	17136.3	18706.1	18370.6	17929.7	17409.3	17535.3	15743.7	15680.1	15662.6	17368.8	18455	18933.9
BMSK0001375.1	gene=BMSK0001375	3	122	13.9	6.3111	-	-	-	2979.85	2271.75	2250.97	3198.06	3075.83	2937.67	2299.76	2923.94	3344.78	3441.15	2160.82	2493.22	2168.53	2334.02	2970.65	2358.4	1696.62	2205.74	1940.1	2654	2357.54	2415.46	2589.85	2283.09	2206.55	2242.31	1934.37	2586.48	2112.47	2201.96	1946.81	1646.01	1903.18
BMSK0001382.1	gene=BMSK0001382	32	1131	125.6	7.28497	-	-	-	4075.57	4141.69	4136.69	1765.98	2030.02	1976.79	1776.86	1757.08	2003.55	1286.89	1407.78	1241.34	1087.6	1139.38	1144.93	707.704	675.564	843.542	617.044	577.752	574.443	529.384	625.831	636.655	588.324	819.695	542.588	687.45	558.557	534.48	599.979	635.461	592.606
BMSK0001383.1	gene=BMSK0001383	4	460	51.6	9.06927	-	-	-	95.3065	88.2184	82.6909	109.357	194.494	137.8	123.706	232.925	158.394	191.084	108.635	138.235	204.704	149.972	116.496	101.439	157.113	264.431	116.406	279.095	228.019	230.869	216.981	46.4486	254.174	188.618	136.187	89.8498	111.508	164.742	191.723	273.72	216.423
BMSK0001384.1	gene=BMSK0001384	5	708	80.7	6.02203	-	-	-	151.852	101.575	237.031	256.498	215.106	353.626	193.408	123.158	75.7311	146.628	138.587	170.897	253.999	134.87	187.389	243.831	237.178	232.782	156.791	221.067	213.492	134.527	199.267	222.431	158.604	179.396	237.828	138.514	164.643	301.047	274.675	191.463	152.743
BMSK0001388.1	gene=BMSK0001388	19	1445	161.8	6.06036	-	-	-	509.007	429.634	546.659	556.469	509.416	559.973	569.593	585.392	483.483	491.474	630.752	514.041	618.704	598.895	575.191	570.856	531.161	440.658	567.18	550.707	474.482	518.558	603.378	592.475	587.526	637.031	595.88	626.805	652.346	606.399	554.068	563.792	656.961
BMSK0001389.1	gene=BMSK0001389	3	118	13	5.52484	-	-	-	662.895	486.609	914.949	869.318	861.846	756.235	999.287	738.827	1331.13	887.111	1150.02	768.708	910.848	791.057	1038.26	661.383	800.077	875.285	1387.17	1180.35	744.997	1140.73	936.738	1180.6	986.7	882.518	965.378	933.845	552.767	818.445	991.669	959.838	1141.12
BMSK0001391.1	gene=BMSK0001391	11	394	45.2	8.78485	-	-	-	3721.99	3915.93	3705.12	3628.03	3477.39	3778.25	3495.02	3432.01	3445.29	2818.39	2891.98	3197.24	2807.21	2915.7	2497.62	2473.29	2711.13	2435.14	2623.66	2409.51	2430.74	2574.49	2452.92	2569.51	2207.38	2477.59	2188.79	2567.67	2580.51	2738.8	2319.71	1911.82	1938.81
BMSK0001393.1	gene=BMSK0001393	1	109	12	9.26215	-	-	-	180.28	270.733	190.959	543.327	342.041	181.501	508.372	295.131	327.983	380.307	271.128	621.41	243.297	345.374	519.117	449.665	577.313	385.489	453.137	253.949	229.348	613.099	675.744	528.002	170.111	167.632	107.074	583.762	993.844	845.512	134.796	138.91	120.516
BMSK0001394.1	gene=BMSK0001394	4	276	30.1	9.18182	-	-	-	0.1	0.1	0.1	127.204	138.545	107.21	110.155	156.713	118.038	132.009	96.6756	111.955	183.618	209.158	124.645	86.9199	187.556	120.32	165.094	133.117	78.6804	71.0956	270.273	112.37	143.989	144.652	155.719	184.744	305.179	416.218	76.0321	212.729	143.412
BMSK0001397.1	gene=BMSK0001397	4	158	17.1	5.59393	-	-	-	564.685	811.433	607.01	959.412	804.035	753.076	718.176	581.579	695.166	710.479	891.023	757.141	634.636	755.317	925.576	910.806	831.32	665.501	771.682	735.997	779.183	777.79	603.079	753.478	801.304	708.75	713.384	832.442	618.963	561.661	689.864	863.714	704.487
BMSK0001398.1	gene=BMSK0001398	7	361	37.9	9.19427	-	-	-	1490.92	1294.96	1464.75	1816.16	1663.59	1737.51	1630.25	1820.13	1657.95	1644.17	1913.81	1788.6	1700.27	1654.93	1672.63	1973.98	1479.86	1761.67	1543.75	1843.05	1697.35	1334.05	1321.11	1828.19	2247.2	2032.63	2146.55	2155.3	1587.74	1759.83	1596.64	1759.41	1882.85
BMSK0001399.1	gene=BMSK0001399	3	90	10	10.5967	-	-	-	1046.64	1175.04	1181.7	910.084	946.423	1193.57	923.6	1022.74	947.788	987.718	744.821	849.569	1056.38	762.598	745.081	1151.02	780.576	745.439	1515.57	1244.85	1101.91	1170.36	1241.91	933.626	1250.41	753.915	1046.3	1388.97	1064.9	1112.02	1089.41	1257	1348.31
BMSK0001400.1	gene=BMSK0001400	1	426	45.5	5.49176	-	-	-	0.1	0.1	0.1	47.6727	79.2306	91.1469	127.209	26.302	61.3722	50.8375	33.3055	14.5982	55.2699	25.3127	19.5804	27.0901	95.2026	52.6025	131.231	26.7067	76.9423	24.1922	64.2871	85.6457	34.6766	165.511	101.388	47.7142	65.3117	124.253	127.443	74.4975	121.209
BMSK0001401.1	gene=BMSK0001401	13	648	73.9	6.94305	-	-	-	528.707	336.152	450.881	476.889	491.914	341.948	387.469	297.271	471.456	486.242	683.397	318.447	503.816	326.089	659.358	602.767	445.633	498.157	754.551	552.809	655.555	525.069	407.011	555.959	692.827	426.708	600.302	493.757	492.747	523.813	824.514	810.472	740.584
BMSK0001403.1	gene=BMSK0001403	6	583	65.6	6.07648	-	-	-	184.754	82.634	164.655	258.322	280.131	131.634	195.628	170.611	137.894	206.391	246.318	170.721	178.185	214.995	298.672	226.431	81.1519	317.762	182.187	183.093	261.833	199.71	82.027	231.783	222.114	206.934	151.277	248.666	257.109	176.087	352.855	233.491	114.645
BMSK0001406.1	gene=BMSK0001406	8	683	78.6	9.32416	-	-	-	858.756	840.78	922.464	1532.8	1122.21	1426.21	1136.96	1047.65	1227.32	1386.71	1384.68	1462.37	924.069	1182.18	1578.4	1371.59	1251.5	1077.18	1172.85	1333.33	1488.39	1553.89	1645.66	1039.88	1659.91	2787.03	1381.74	1702.41	987.116	1431.58	1727.54	1524.97	1130.52
BMSK0001408.1	gene=BMSK0001408	5	365	41.7	6.14777	-	-	-	0.1	0.1	0.1	143.324	165.644	129.533	333.652	63.1477	257.634	142.879	104.982	217.495	122.642	193.381	208.481	308.056	235.071	231.984	201.396	257.019	247.528	296.626	321.096	173.091	108.783	196.764	215.01	251.862	213.986	202.185	180.554	63.8794	173.639
BMSK0001419.1	gene=BMSK0001419	1	90	9.7	9.1983	-	-	-	0.1	0.1	0.1	0.1	0.1	0.1	10.2624	102.459	106.443	101.458	91.4377	34.7563	150.06	140.085	64.0758	125.546	110.84	142.162	130.305	12.3159	79.9336	109.79	149.538	89.5702	140.476	124.686	79.1047	110.815	12.833	86.3771	0.1	0.1	0.1
BMSK0001421.1	gene=BMSK0001421	4	300	33.5	5.08624	-	-	-	322.666	257.079	335.144	534.306	379.76	449.675	216.849	359.87	358.176	363.74	426.422	341.512	478.9	397.057	514.09	501.42	414.378	370.563	558.263	545.976	643.176	513.929	519.235	549.507	669.104	799.928	841.476	531.769	432.057	520.644	760.794	721.731	855.875
BMSK0001423.1	gene=BMSK0001423	5	479	54	5.7608	-	-	-	127.71	67.2615	150.77	181.473	156.129	227.935	95.76	236.837	208.141	196.317	161.588	148.563	206.355	133.544	213.57	214.041	245.657	222.134	225.27	213.767	240.376	187.189	169.827	209.3	173.529	116.528	133.142	228.992	134.72	147.474	170.833	219.926	205.04
BMSK0001424.1	gene=BMSK0001424	28	929	104.5	8.30011	-	-	-	735.613	566.616	764.624	793.201	796.845	798.367	784.012	773.61	788.553	860.71	882.273	796.029	931.698	981.716	931.365	1070.66	920.82	1004.83	1168.39	1109.07	1176.32	1083.55	908.139	1072.69	1343.79	1329.49	1355.18	1023.63	1162.49	918.848	1682.09	1463.94	1679.25
BMSK0001426.1	gene=BMSK0001426	8	427	49.3	9.14654	-	-	-	106.552	77.5123	94.1492	411.772	489.262	448.326	510.301	658.526	396.917	735.69	756.171	984.895	755.092	580.804	652.95	631.806	806.486	763.543	453.754	711.53	722.09	685.361	543.264	558.626	514.707	737.026	664.24	446.173	562.025	307.88	443.627	502.764	474.009
BMSK0001427.1	gene=BMSK0001427	9	204	22.3	9.02069	-	-	-	275.087	179.217	165.786	2146.35	2099.18	2297.79	2184.89	2161.75	2052.87	2233.65	2382.97	1809.75	1888.36	2068.7	2540.5	1863.11	1736.02	1865.44	1358.85	1414.33	1241.85	1432.19	1625.29	1586.89	1490.92	1269.25	1475.92	1106.74	1530.36	1546.06	903.272	1467.51	1164.93
BMSK0001428.1	gene=BMSK0001428	4	102	11.8	4.78119	-	-	-	7316.01	6722.64	6471.58	6762.47	7206.27	7010.06	6678.98	6293.95	6496.36	6699.67	6912.77	7193.14	7161.87	6944.48	6654.24	7771.63	6931	7662.83	7809.08	8221.03	7249.6	7090.9	6737.55	6582.91	7592	7578.43	9130.62	6127.16	6642.4	5674.86	7991.6	9341.52	10051.6
BMSK0001429.1	gene=BMSK0001429	29	1021	115.1	9.23834	-	-	-	307.992	308.176	269.581	401.432	312.728	401.975	303.557	462.715	410.619	450.621	498.566	526.035	506.78	526.794	527.137	308.652	463.034	553.666	360.227	657.293	550.224	542.738	496.148	361.274	692.877	696.02	758.979	502.106	557.528	451.435	771.876	770.266	814.982
BMSK0001435.1	gene=BMSK0001435	3	207	24.2	8.90424	-	-	-	162.044	145.547	482.992	349.401	266.312	267.705	130.769	241.009	295.476	288.995	312.984	179.946	167.066	158.789	232.872	319.159	110.565	165.304	166.556	207.266	164.501	280.373	283.697	164.88	257.366	224.508	406.386	428.925	480.818	394.986	404.832	263.605	243.688
BMSK0001438.1	gene=BMSK0001438	1	416	45.7	9.38556	-	-	-	0.1	0.1	0.1	68.0667	82.8044	106.386	124.361	51.8081	82.6547	99.7818	170.723	85.6196	70.5724	106.988	57.0623	108.408	70.7231	68.7112	0.1	0.1	0.1	0.1	0.1	0.1	0.1	0.1	0.1	0.1	0.1	0.1	0.1	0.1	0.1
BMSK0001442.1	gene=BMSK0001442	6	190	22.7	9.62176	-	-	-	321.492	329.795	315.671	317.645	413.148	210.357	385.766	340.866	353.737	384.891	470.658	330.103	440.361	290.381	396.161	287.38	367.627	260.922	376.758	404.163	396.809	340.233	262.965	329.11	349.395	441.582	509.253	398.827	211.665	279.827	307.991	432.757	469.077
BMSK0001445.1	gene=BMSK0001445	33	731	79.8	6.32428	-	-	-	1869.84	2128.38	1956.04	2391.3	2293.15	2732.08	2255.62	2523.2	2250.42	2878.44	2573.12	2353.3	2590.97	2692.42	2465.53	2477.57	2352.45	2421.13	2529.74	2493.47	2369.98	2426.57	2406.17	2463.21	2515.21	2452.36	2655.72	2269.85	2387.55	2390.59	2548.25	2576.32	2690.8
BMSK0001446.1	gene=BMSK0001446	18	222	24.6	4.48956	-	-	-	51719.1	50811.3	54326.1	51277	49053.3	49350.3	54567.7	50708.9	52530.1	49721.5	52844	45004.6	51116.5	46373.5	49797.2	46226	51744.3	44643.1	47922.1	47419.8	44732.3	42332	44936.9	42381.7	49700.5	53733.2	49792.1	46471.3	45576.5	48035.2	46093.4	49561.8	44408.3
BMSK0001447.1	gene=BMSK0001447	14	1289	144.3	8.30585	-	-	-	1956.88	1830.55	2407.86	1873.44	2099.97	2484.57	2634.28	2450.87	2567.62	2804.05	2387.77	2828.22	2537.77	2639.21	2487.41	2284.54	2077.14	2649.9	2813.79	2836.73	2785.72	2627.31	2662.58	2153.87	2292.54	2834.95	2752.55	2505.72	3061.29	2618.46	2877.87	2794.66	3094.07
BMSK0001449.1	gene=BMSK0001449	27	347	39.8	5.27545	-	-	-	5717.04	5267.45	6045.02	5802.43	5867.48	5757.59	5846.09	6065.76	5808.5	5923.97	6329.24	5871.28	5939.74	6071.92	6430.07	6183.69	5367.69	5575.07	5629.85	5648.78	5742.16	5566.65	6041.69	6023.9	5569.44	5902.75	5887.4	5882.6	5806.46	5647.66	5339.64	5695.69	5629.34
BMSK0001450.1	gene=BMSK0001450	19	282	30.1	6.96161	-	-	-	20417.7	21120	20936.1	20849.4	21384.3	20901.5	24002.3	22114.5	21457.9	22628.1	26484.1	23981	23129.3	22619.8	23782.9	24096.4	24435.6	21308.8	25573.1	23230.5	22690.8	22040.2	22751.6	22750.3	24740.1	25861.8	25389.4	22828.9	19757.5	20938.1	24544.8	24566.4	24596
BMSK0001453.1	gene=BMSK0001453	10	462	51.3	6.38409	-	-	-	1449.13	1298.58	1451.27	1581.13	1625.75	1461.63	1486.39	1539.24	1773.85	1960.84	1552.84	1783.09	1440.13	1803.76	1549.35	1604.57	1637.25	1685.1	1917.85	1746.05	1953.43	1975.64	1908.8	1744.31	1691.65	1887.34	1809.4	1801.17	1992.67	1993.84	1935.67	1893.21	2070
BMSK0001454.1	gene=BMSK0001454	58	2199	251.3	7.07977	-	-	-	1236.21	1288.85	1171.54	1053.81	1115.27	1123.85	1048.5	1061.57	1194.46	1148.96	1119.8	1108.4	1102.78	1170.44	1231.27	1175.14	1170.52	1242.42	1340.37	1204.34	1167.35	1283.16	1191.35	1175.28	1236.77	1290.15	1343.76	1364.52	1340.09	1230.55	1324.49	1419.13	1442.57
BMSK0001456.1	gene=BMSK0001456	27	2355	270.2	6.85675	-	-	-	330.216	317.053	229.01	300.275	302.817	321.258	336.767	320.31	351.062	413.45	399.873	327.555	337.227	460.222	431.687	402.496	382.758	399.025	581.319	503.997	441.64	425.685	455.227	438.74	632.589	406.241	471.689	426.315	381.156	447.604	598.512	569.794	684.205
BMSK0001459.1	gene=BMSK0001459	36	1266	143.2	5.8736	-	-	-	1676.78	1646.39	1414.95	2308.09	2093.74	2215.14	2026.07	2255.75	2200.12	2127.91	1899.6	2179.49	2092.78	2106.84	1924.72	1837.5	1819.37	1985.64	1812.88	1601.63	1703.72	1782.45	1912.53	1681.57	1604.71	1654.33	1560.89	1744.71	1881.96	1883.39	1468.9	1536.83	1542.34
BMSK0001460.1	gene=BMSK0001460	1	330	37	7.62335	-	-	-	119.149	147.269	209.834	179.862	136.518	82.4509	95.217	181.137	93.4175	117.877	126.411	115.967	131.198	53.4637	194.147	132.66	110.482	99.4562	164.146	90.1091	98.6985	138.418	130.966	166.973	95.8406	62.6903	49.0485	119.335	51.1657	125.596	70.9522	156.675	125.086
BMSK0001461.1	gene=BMSK0001461	14	295	34.1	6.87482	-	-	-	1960.12	2019.08	1851.17	2296.02	2137.86	2091.69	2082.67	2120.65	2070.1	1937.11	2349.77	1982.4	1950.71	2231.9	2152.89	2105.28	2392.73	2512.52	2315.99	2076.55	2141.29	2084.39	2186.36	2134.03	2414.35	2125.89	2453.99	2120.54	2359.45	2347.26	2709.89	2839.52	2754.47
BMSK0001462.1	gene=BMSK0001462	1	147	16.5	7.63068	-	-	-	36.1766	56.3402	79.3691	57.4232	72.2152	119.075	0.1	0.1	0.1	59.9767	89.333	116.139	121.293	120.704	90.5663	0.1	0.1	0.1	124.491	174.178	105.93	195.34	133.557	71.367	347.358	256.426	106.266	177.04	169.083	75.5518	170.575	199.299	296.126
BMSK0001463.1	gene=BMSK0001463	3	480	55	5.63776	-	-	-	180.265	222.288	255.583	256.955	345.592	241.868	345.834	232.165	282.076	177.948	318.266	435.186	156.828	208.756	171.755	184.069	59.1829	140.525	317.186	145.463	138.876	139.653	96.5522	151.828	166.712	110.166	196.23	181.039	178.254	251.462	181.253	144.453	169.67
BMSK0001467.1	gene=BMSK0001467	9	165	18.2	7.0744	-	-	-	6598.13	6392.32	6392.34	6051.22	6173.23	6063.02	6269	5714.57	5227.83	5210.35	4726.67	5682.53	5340.08	5392.81	5110.79	5574.53	6236.75	5367.82	4402.49	5062.82	5006.4	5607.08	5998.14	4954.22	4519.93	5542.82	5355.32	5557.86	4993.34	5545.74	3934.65	4896.38	5650.19
BMSK0001470.1	gene=BMSK0001470	48	683	78	6.34662	-	-	-	13217.1	14203.1	13094.1	12215.8	13236.2	14618.6	13237.7	13914.9	14747	13431.4	14040.2	13648.6	12685	15364.3	12932.2	12276.5	11976.3	12192.8	13088.3	12681.5	11615	13421.8	14085.8	12504.3	11276.9	11982.9	12183.4	12305.5	12756.9	12448.8	10736.1	10310	11202.9
BMSK0001472.1	gene=BMSK0001472	8	244	27.2	4.86371	-	-	-	107.035	106.798	231.858	232.297	136.582	173.673	275.578	154.107	168.752	368.072	208.592	243.357	380.133	174.306	208.524	223.292	300.36	233.279	477.007	310.606	229.791	256.131	254.004	321.805	305.163	273.755	331.974	289.934	198.835	321.006	503.414	223.911	311.336
BMSK0001473.1	gene=BMSK0001473	7	1211	137.1	8.8382	-	-	-	155.178	186.892	223.259	135.505	73.1691	118.813	175.737	26.9414	63.6755	75.6274	91.4727	152.104	50.3618	148.484	134.697	30.6869	118.72	115.244	27.9412	79.8483	110.635	126.582	150.911	121.328	77.0261	115.366	142.818	125.023	8.76429	141.395	198.49	79.0834	93.5618
BMSK0001474.1	gene=BMSK0001474	3	243	27.6	7.24042	-	-	-	64.0589	137.062	147.059	184.627	233.576	206.518	268.724	313.1	147.549	233.498	155.38	177.201	66.0348	179.056	136.052	93.1621	144.064	112.113	84.4751	302.179	242.685	80.1744	89.3037	135.751	0.1	0.1	0.1	56.4826	72.223	129.4	116.248	55.7331	107.456
BMSK0001482.1	gene=BMSK0001482	1	295	34	6.8338	-	-	-	2386.01	2055.56	1698.36	2017.09	2103.54	1331.17	1090.8	2015.08	1701.3	1842.35	596.8	1551.15	1487.83	1600.91	1503.5	2265.64	637.552	1105.31	1369.46	1707.62	1392.66	1363.11	1232.47	1664.99	1457.84	810.997	1685.31	1242.33	1192.35	1800.07	1527.94	1568.37	1463.14
BMSK0001487.1	gene=BMSK0001487	8	425	51.2	5.46075	-	-	-	282.603	470.609	215.801	418.781	361.66	439.451	487.142	382.05	379.872	573.83	416.523	413.618	364.65	453.743	397.683	412.625	423.628	446.044	463.938	294.071	382.933	476.919	425.513	423.751	460.23	465.385	568.069	468.79	446.834	446.687	497.682	500.837	561.138
BMSK0001495.1	gene=BMSK0001495	12	353	38.4	7.70087	-	-	-	161.592	236.366	194.814	219.83	209.1	155.827	231.269	149.283	193.094	199.899	244.81	188.006	180.796	186.042	258.114	206.959	160.014	113.473	233.128	189.431	210.571	253.717	203.05	229.425	207.836	244.763	271.355	255.882	210.478	196.543	267.69	308.853	306.77
BMSK0001496.1	gene=BMSK0001496	5	125	13.8	6.26019	-	-	-	1028.32	866.842	1001.44	960.4	1018.05	1010.3	1063.32	1182.83	1120.04	834.124	1170.13	1029.41	1108.57	1109.2	1030.17	1142.07	1328.93	915.793	910.881	912.791	1025.78	980.339	1132.1	896.7	862.464	1030.7	826.278	1084.72	1041.1	970.597	1080.48	1237.74	1051.24
BMSK0001497.1	gene=BMSK0001497	2	565	63.6	8.47882	-	-	-	0.1	0.1	0.1	0.1	0.1	0.1	0.1	0.1	0.1	148.037	155.378	163.325	135.605	149.516	77.6096	128.11	124.241	132.409	228.206	122.22	265.839	48.7808	119.437	162.312	101.371	78.7535	133.035	171.77	57.0316	297.987	119.546	115.695	346.197
BMSK0001498.1	gene=BMSK0001498	5	235	28	9.2149	-	-	-	171.491	192.797	193.82	316.107	179.559	167.579	0.1	0.1	0.1	139.402	326.403	29.7952	137.163	175.19	283.245	241.496	183.818	210.11	129.306	190.986	361.269	166.829	165.383	207.706	398.741	167.657	208.461	290.309	163.393	208.334	538.68	543.999	281.095
BMSK0001499.1	gene=BMSK0001499	9	262	30.1	6.46149	-	-	-	5238.15	5306.73	4851.03	4650.18	4323.03	4585.03	4331.52	4171.92	4458.36	4407.02	4654.28	4976.68	4872.38	5264.2	4699.03	5883.86	5159.47	4824.49	5627.76	5071.47	4991.49	6267.56	6077.54	5461.94	5495.13	5533.35	5672.89	6044.31	5890.61	6480.06	5676.63	5925.29	6859.98
BMSK0001502.1	gene=BMSK0001502	8	218	25	6.38837	-	-	-	352.302	415.307	406.177	694.703	765.501	874.003	820.396	731.101	677.199	578.882	604.421	505.794	622.782	584.697	744.93	561.948	579.995	456.074	756.802	528.795	598.479	515.949	594.981	703.055	498.409	568.543	473.403	544.211	501.156	534.335	724.369	522.034	769.486
BMSK0001503.1	gene=BMSK0001503	5	194	20.9	4.77692	-	-	-	108.279	146.804	295.233	68.372	196.654	308.213	255.313	247.487	194.407	242.515	306.314	196.111	214.747	150.402	267.784	1169.02	1254.72	905.237	931.341	531.157	761.225	1538.71	1350.01	2345.03	593.293	424.929	566.341	2544.5	2649.21	1704.04	991.989	790.607	633.821
BMSK0001504.1	gene=BMSK0001504	13	298	32.4	9.14447	-	-	-	454.107	568.758	583.579	1017.82	861.533	861.244	600.166	895.516	855.851	940.552	816.271	836.229	866.337	874.838	925.854	943.583	792.29	792.584	798.601	807.379	746.668	903.016	722.243	848.213	920.809	878.184	1066.11	858.765	734.05	766.701	1030.96	1037.49	962.679
BMSK0001507.1	gene=BMSK0001507	34	1221	135.9	5.30609	-	-	-	5258.34	5087.14	5458.81	4512.1	5698.81	5142.09	5335.28	5539.3	5179.57	5420.17	5398.37	5263.95	5962.12	5384.46	5549.45	6518.64	5776.45	5938.13	5536.44	5627.72	5736.02	6576.48	6307.38	6443.38	6420.17	5606.56	6021.45	6408	7275.66	6990.57	6645.79	6203.12	6622.46
BMSK0001509.1	gene=BMSK0001509	6	276	31.2	5.18451	-	-	-	776.24	621.035	660.954	639.642	523.876	718.787	653.416	394.918	416.606	700.507	699.681	763.669	777.746	576.279	758.34	828.382	780.738	926.703	754.799	584.38	727.677	614.491	443.528	725.196	733.958	1046.18	812.225	754.277	1144.35	808.32	735.423	795.356	919.879
BMSK0001510.1	gene=BMSK0001510	13	325	35.2	5.93536	-	-	-	2626.27	2601.82	2727.86	2493.3	2644.02	2728.52	3043.73	2464.02	2652.76	2703.01	2848.02	2443.95	2501.94	2431.55	2673.88	2266.39	2774.72	2120.36	2202.67	2269.33	2162.91	2900.15	2501.88	2720.21	2030.73	2439.64	2167.42	2497.41	2221.53	2353.95	2125.98	1881.3	1914.67
BMSK0001514.1	gene=BMSK0001514	18	204	23.3	5.85187	-	-	-	23564.4	24708.7	25436.9	25158.3	27576.2	25576.3	25411.8	22559	25047.1	23313.7	23473.1	24897.9	23939.9	22748.4	24260.5	25718.9	24160.2	23873.5	22835.9	24267.7	22502.3	26749	25076.8	25532.3	21601.8	23421.8	22165.1	26866.3	27712	25444.1	22010.7	22186.2	20719.2
BMSK0001518.1	gene=BMSK0001518	3	867	100.8	9.63788	-	-	-	118.126	86.6064	154.985	78.2973	72.4473	59.7	0.1	0.1	0.1	74.0549	132.101	135.149	69.2938	129.558	140.882	141.661	85.3624	86.7676	0.1	0.1	0.1	86.1292	135.87	157.506	145.113	78.9752	79.63	139.512	177.324	133.686	106.815	102.093	150.146
BMSK0001519.1	gene=BMSK0001519	1	209	24.3	9.14313	-	-	-	248.974	240.273	247.812	0.1	0.1	0.1	179.342	153.517	198.438	104.102	125.18	100.573	301.834	161.64	161.773	256.679	185.692	215.581	272.567	274.022	370.473	144.187	159.882	154.321	164.781	148.728	339.081	197.888	171.721	193.268	541.219	195.532	282.653
BMSK0001520.1	gene=BMSK0001520	11	266	28.7	9.91888	-	-	-	4399.85	3781.27	4237.06	4493.56	4446.48	4074.33	4598.18	4050.4	3847.77	4490.51	4292.98	4446.14	4901.14	4698.83	5000.46	4557.22	4579	5573.59	4787.49	4152.81	5103.85	4432.74	4697.7	4620.95	5207.49	5508.73	5276.34	4973.94	5099.14	5226.55	5337.61	5348.3	6025.76
BMSK0001525.1	gene=BMSK0001525	7	266	29.3	5.36334	-	-	-	3964.12	3834.15	5634.65	5418.25	4888.74	5393.63	5682.35	4321.57	4330.68	4309.21	6967.55	4564.75	3448.19	4638	5547.15	5409.25	5534.69	4797.86	6232.69	5795.57	5507.59	5008.46	5399.89	5667.95	5547.95	6233.1	5390.6	6608.48	5305.76	6013.56	7370.48	5627.24	5619.16
BMSK0001531.1	gene=BMSK0001531	25	536	58	6.35761	-	-	-	23202.3	22880.8	23941.1	22628.2	22374	23505.9	23865.3	22383.6	19760.2	18057.7	18192.4	16609.2	18067.1	17609.6	16001.8	14517.7	16783.5	15629.9	17551.4	15855	15609.5	13933.8	13358.1	12878.7	14884.3	16308.5	15860.3	13614.4	14195.8	13984.6	15086.3	14019.8	13868.8
BMSK0001534.1	gene=BMSK0001534	4	186	20.7	5.60748	-	-	-	604.774	583.074	606.352	338.69	417.807	396.548	374.686	471.637	446.179	284.195	283.224	434.113	449.595	474.342	350.442	271.152	381.913	364.656	353.123	396.139	308.008	390.519	372.303	439.478	430.91	433.247	322.634	348.183	458.584	526.716	446.815	482.613	489.023
BMSK0001539.1	gene=BMSK0001539	2	118	13.1	5.74982	-	-	-	608.745	706.316	576.067	387.492	361.445	545.303	583.544	440.582	548.475	476.095	528.57	464.548	455.781	606.917	636.368	722.17	676.758	999.564	578.248	668.324	822.317	364.279	757.695	782.975	807.087	775.62	869.142	1160.32	992.413	1219.26	468.985	766.282	860.206
BMSK0001542.1	gene=BMSK0001542	8	376	42.5	6.34638	-	-	-	781.44	609.761	777.157	848.708	669.777	755.351	788.236	664.29	763.237	734.26	732.058	640.771	663.206	742.387	687.227	696.422	629.596	671.59	784.801	903.968	753.927	826.252	732.601	719.451	841.473	801.871	1018.25	735.387	577.318	856.457	787.659	1092.81	835.529
BMSK0001545.1	gene=BMSK0001545	3	446	50.8	9.19476	-	-	-	133.422	222.246	109.909	170.156	186.907	104.79	154.166	122.503	126.529	153.273	143.77	133.954	188.905	294.986	228.858	152.848	202.744	146.638	273.21	363	311.852	373.99	270.789	149.739	759.535	320.266	344.805	305.76	331.734	333.438	478.108	327.747	344.096
BMSK0001549.1	gene=BMSK0001549	4	381	43.1	8.62396	-	-	-	0.1	0.1	0.1	153.657	154.434	187.977	0.1	0.1	0.1	172.636	247.51	182.88	235.806	289.415	304.478	417.684	294.555	267.276	246.356	331.687	302.168	258.166	313.298	311.576	358.557	273.721	368.14	285.493	231.012	183.711	575.898	294.596	448.645
BMSK0001551.1	gene=BMSK0001551	3	82	8.9	6.00592	-	-	-	2346.98	2492.18	3338.97	2169.33	1512.15	2100.1	3751.56	2586.18	2757.63	1862.2	1712.94	2011	1847.97	1794.23	1702.98	2656.62	2478.84	1628.59	3038.26	1877.24	2086.92	2476.59	2687.41	2360.33	1983.65	1978.5	2540.07	3976.42	2411.87	3594.65	2213.99	2515.29	2819.13
BMSK0001553.1	gene=BMSK0001553	1	91	10	6.00409	-	-	-	210.224	184.004	433.406	275.571	207.928	253.34	148.163	218.159	100.474	133.949	241.365	142.816	67.7643	125.757	224.97	320.497	52.9831	150.976	240.978	135.008	80.1857	131.008	136.05	343.128	140.456	138.846	158.033	283.45	99.6979	330.827	331.38	157.395	79.0753
BMSK0001558.1	gene=BMSK0001558	1	91	9.7	4.32916	-	-	-	370.817	351.639	184.153	104.181	312.317	260.227	256.119	328.06	209.033	55.3096	61.905	244.219	84.1858	169.744	132.668	196.261	232.534	83.91	459.262	190.322	151.406	168.318	331.249	255.059	160.434	194.034	207.439	127.525	132.211	338.356	75.4635	98.9726	148.833
BMSK0001576.1	gene=BMSK0001576	2	781	86.5	9.25909	-	-	-	109.835	172.905	35.634	0.1	0.1	0.1	125.092	93.3388	83.8758	134.134	145.794	164.116	178.237	239.509	133.365	155.997	92.9008	165.032	133.919	99.0474	94.853	142.284	156.27	150.588	143.222	139.436	154.297	172.637	215.19	126.555	177.668	182.325	202.665
BMSK0001577.1	gene=BMSK0001577	1	407	44.4	8.3233	-	-	-	737.692	350.18	478.89	667.992	293.48	307.092	260.51	113.074	107.556	295.062	450.667	188.85	184.73	133.757	142.671	849.509	539.992	1126.27	246.145	240.959	416.259	237.544	178.177	123.06	494.26	135.147	194.585	306.151	409.831	772.527	712.581	273.923	300.508
BMSK0001580.1	gene=BMSK0001580	15	512	58	9.79926	-	-	-	250.393	347.098	295.829	238.69	322.203	370.072	182.781	356.187	334.183	371.935	382.252	422.409	456.565	345.165	448.531	248.862	350.075	463.193	331.506	504.27	417.587	409.564	424.135	338.408	458.118	599.167	497.681	394.209	356.271	343.98	595.89	612.012	616.546
BMSK0001586.1	gene=BMSK0001586	9	528	59	5.12006	-	-	-	385.672	490.999	513.277	536.794	526.741	495.913	507.542	592.041	625.87	649.204	534.836	594.07	466.156	644.502	498.492	384.894	524.252	490.854	318.305	353.977	367.76	509.921	486.291	405.652	301.379	319.327	339.029	307.821	372.131	301.49	231.934	391.359	406.448
BMSK0001587.1	gene=BMSK0001587	21	1126	129.7	6.02264	-	-	-	206.311	205.719	222.735	177.637	178.759	205.974	185.355	238.511	231.42	204.026	160.731	167.434	211.46	230.674	163.414	149.523	157.557	219.748	181.599	185.093	168.443	178.85	208.897	167.671	146.756	160.861	153.466	160.374	135.374	148.109	105.442	130.32	135.942
BMSK0001590.1	gene=BMSK0001590	18	829	89.1	5.23712	-	-	-	7133.78	7325.84	8323.67	5780.88	6562.63	6176.82	6367.96	5864.59	5868.83	6258.55	5971.52	5705.68	6185.64	5639	6298.06	5891.1	5822.22	5926.15	5421.7	5387.03	5141.9	4973.1	5312.28	6137.93	5730.42	5412.49	5280.69	5428.47	5283.56	5444.74	5920.15	5036.74	5291.69
BMSK0001603.1	gene=BMSK0001603	1	352	39.5	5.36456	-	-	-	495.908	527.706	550.583	327.611	348.079	693.977	251.408	391.749	254.509	379.802	311.934	204.714	444.592	387.993	257.565	494.573	307.93	383.327	498.694	372.802	417.583	391.178	442.709	707.784	147.384	243.848	335.759	394.002	442.155	294.782	154.916	306.464	261.576
BMSK0001614.1	gene=BMSK0001614	20	532	59.9	8.35199	-	-	-	551.831	437.011	444.053	917.322	806.111	984.735	463.088	960.36	937.645	1146.42	1125.46	975.147	1289	1207.45	1290.1	904.981	1555.19	1451.03	1260.17	1816.4	1898.39	1487.72	1541.45	1468.48	2395.29	2065.77	2394.79	1437.75	1370.2	1511.41	3044.28	2814.93	2770.28
BMSK0001616.1	gene=BMSK0001616	5	288	32.2	5.75018	-	-	-	263.742	448.108	189.77	197.553	236.078	779.962	540.872	298.786	427.228	547.726	189.001	497.753	318.836	412.502	303.169	366.675	629.923	467.536	704.289	498.558	428.652	481.183	758.716	321.008	456.188	781.117	713.617	412.219	794.601	620.892	273.392	490.214	606.042
BMSK0001624.1	gene=BMSK0001624	3	348	37.9	7.59821	-	-	-	125.72	199.925	107.805	126.961	90.6439	113.741	102.65	76.2779	169.197	105.098	62.148	158.141	128.98	174.035	192.412	144.306	90.8255	227.595	99.4402	90.6856	96.795	149.98	62.9818	81.8432	98.6606	130.516	154.449	40.2296	127.762	131.702	105.418	101.102	96.2633
BMSK0001630.1	gene=BMSK0001630	6	294	32.8	9.84112	-	-	-	642.919	896.175	766.735	806.622	794.523	904.454	828.189	893.078	805.775	833.791	636.222	830.794	706.438	811.577	753.924	656.856	636.556	759.648	521.685	646.226	655.803	596.699	593.629	645.951	541.127	552.796	657.645	773.721	738.446	603.987	661.997	556.24	516.705
BMSK0001631.1	gene=BMSK0001631	2	243	27.5	4.83417	-	-	-	30.1025	165.296	45.5337	90.2444	36.9956	47.4138	167.387	226.247	185.008	329.961	215.018	146.747	106.084	350.189	136.887	227.711	280.807	180.992	150.967	271.025	196.354	155.344	168.312	208.925	194.254	107.997	47.6519	138.939	260.888	222.699	168.371	221.971	218.817
BMSK0001633.1	gene=BMSK0001633	1	110	12.4	9.16657	-	-	-	641.983	602.622	683.717	677.132	328.874	906.33	383.609	527.523	631.386	374.745	513.993	407.976	402.184	458.985	423.808	201.059	376.228	387.812	227.258	385.129	387.243	504.72	339.827	306.079	316.824	359.185	386.429	580.267	516.527	409.227	655.707	398.042	290.301
BMSK0001635.1	gene=BMSK0001635	11	505	54.2	6.09747	-	-	-	1483.96	1165.46	1140.26	1030.32	1073.67	965.563	908.639	1041.21	1106.93	1130.11	1370.33	1265.01	1362.98	1167.76	1172.26	1085.75	1345.82	974.325	1094.35	1196.03	1501.83	1276.56	1142.55	1182.13	1509.59	1158.41	1474.76	916.399	1146.88	1162.96	1132.62	1542.14	1447.22
BMSK0001636.1	gene=BMSK0001636	4	646	71.9	7.99896	-	-	-	386.914	344.565	417.518	143.234	231.014	324.023	443.492	217.55	428.833	372.423	367.533	304.118	327.932	477.113	460.865	321.426	318.204	220.005	449.098	293.118	237.381	308.447	190.315	267.935	376.371	460.505	378.39	214.288	316.386	277.3	291.278	386.034	408.736
BMSK0001640.1	gene=BMSK0001640	5	224	25.5	5.35492	-	-	-	0.1	0.1	0.1	383.696	610.968	368.513	620.041	476.056	409.379	666.306	768.279	645.272	592.649	510.2	785.389	618.297	364.35	436.422	662.434	689.762	595.411	619.185	365.447	388.596	480.233	487.455	486.649	401.898	356.474	398.415	558.179	488.55	419.959
BMSK0001651.1	gene=BMSK0001651	3	734	80	9.33221	-	-	-	0.1	0.1	0.1	0.1	0.1	0.1	0.1	0.1	0.1	144.862	143.735	12.3293	128.717	114.997	150.363	57.6362	94.4773	108.878	80.0932	94.4292	112.124	60.6598	89.3064	235.206	132.849	56.7365	61.3835	48.1873	70.018	41.2196	297.355	122.101	121.861
BMSK0001652.1	gene=BMSK0001652	8	584	63.3	7.58832	-	-	-	15582.6	14601.8	18247.6	18481.1	16386.2	16073	18918.4	15828	16211.7	15609.9	18683.1	16715.2	17129.8	14533.6	16361.7	16155	19231.9	18316.4	17454.2	14057.8	14836.7	17671.7	16020.8	16590.7	16901.5	17414.1	16308.7	19168.2	20815.2	18750.9	15496.3	16357.2	14593.9
BMSK0001660.1	gene=BMSK0001660	5	223	25.1	4.83112	-	-	-	519.712	376.791	454.012	295.662	254.844	283.091	534.461	438.051	447.843	373.585	240.463	394.739	447.946	401.788	142.502	232.709	426.21	307.943	295.177	303.579	441.316	317.194	317.699	209.332	569.543	277.309	408.846	144.074	387.666	448.506	312.026	292.037	350.944
BMSK0001661.1	gene=BMSK0001661	6	253	29.2	5.86603	-	-	-	313.525	198.196	272.781	141.586	320.746	193.541	224.412	210.811	308.244	140.022	199.468	206.419	215.538	169.254	121.529	243.048	291.452	250.137	369.242	219.922	214.867	392.51	192.76	156.448	134.7	236.943	321.476	339.214	135.9	172.132	260.01	329.128	271.046
BMSK0001662.1	gene=BMSK0001662	3	79	8.8	5.25201	-	-	-	1195.91	1309.37	1206.33	1204.33	1152.37	1602.64	1198.91	1819.17	1379.88	1961.45	1525.4	1421.74	1186.38	1917.21	1400.73	1304.05	1351.08	1042.82	1787.56	1823.21	1636.58	1760.14	1787.24	1281.12	1733.82	1612.3	1387.27	1527.44	1196.44	1434.35	1871.44	1894.47	1487.27
BMSK0001663.1	gene=BMSK0001663	5	232	22.5	11.3393	-	-	-	737.992	1059.31	985.829	1087.01	1420.2	1456.16	1027.68	1433.3	1686.52	1981.14	1920.64	1963.5	2252.55	2181.33	2543.71	1974.82	2596.14	2495.03	2672.88	3370.4	2962.4	2845.74	2439.8	2126.27	4854.9	4926.22	4275.65	2442.62	3008.9	2249.56	4830.47	5625.58	5622.43
BMSK0001664.1	gene=BMSK0001664	2	275	30.6	5.07538	-	-	-	162.288	50.0437	169.475	207.769	163.591	163.423	116.886	88.3642	118.544	93.9304	71.4161	109.996	115.633	130.463	113.881	123.53	55.8008	124.662	202.088	182.431	144.532	113.302	141.838	85.7913	229.215	200.538	193.193	55.5147	151.284	107.045	154.213	208.27	156.761
BMSK0001665.1	gene=BMSK0001665	11	438	48.7	6.48065	-	-	-	276.033	356.086	259.813	422.723	352.165	373.832	452.742	414.307	386.011	438.543	474.011	295.643	337.283	477.964	371.855	275.951	381.939	362.959	381.135	396.526	348.125	325.228	425.87	240.563	403.296	321.997	320.374	356.309	367.973	401.262	370.545	378.391	361.564
BMSK0001674.1	gene=BMSK0001674	2	90	9.6	6.04291	-	-	-	1346.16	1872.28	884.397	997.687	943.537	753.653	1250.41	1224.42	604.053	429.266	407.412	1250.59	1399.54	1263.7	628.921	748.301	1007.71	1454.88	689.52	704.707	1201.15	585.897	460.066	975.544	1566.72	685.97	1506.14	290.336	1457.08	1695.92	1270.44	1220.81	1031.18
BMSK0001675.1	gene=BMSK0001675	6	183	19.7	7.4975	-	-	-	3055.01	3114.3	3409.47	3235.55	2685.09	3876.65	3272.06	2427.97	2451.93	3085.48	2654.97	2817.95	2124.11	2676.54	2230.14	3039.34	2700.41	2372.61	3137.97	1481.79	2472.15	2825.86	2918.03	3224.81	2270.8	3139.28	1828.71	2764.01	3018.26	2886.78	2647.39	2147.19	1697.07
BMSK0001676.1	gene=BMSK0001676	28	957	101.3	6.04864	-	-	-	2978.48	2875.64	3308.59	3190.29	2870.15	3337.58	3348.6	3227.12	3009.4	3262.33	3263.41	2857.98	3248.18	3214.41	3020.81	3300.55	3325.44	3228.34	3609.8	3662.67	3187.7	3087.03	3052.08	3112.17	3373.26	3465.34	3950.91	2801.91	2961.48	2840.81	4147.39	3640.45	3676.85
BMSK0001679.1	gene=BMSK0001679	9	192	22	4.45258	-	-	-	4536.51	5257.12	5326.88	5504.03	5041.19	5800.91	6777.37	4840.78	4980.99	4909.67	6340.84	4956.4	4106.66	4532.9	5092.6	4858.95	4729.13	4668.15	6040.97	5942.83	4493.61	4665.97	5247.39	4922.46	4697.67	4284.42	4939.12	5053.5	4793.15	4656.3	4119.55	4462.05	3863.08
BMSK0001682.1	gene=BMSK0001682	11	213	23.2	8.72992	-	-	-	10337.1	9889.31	9723.58	9839.18	10074.4	9491.81	9168.91	9674.96	9852.49	10209	10132.5	9992.19	9663.43	9852.39	10048.7	9681.12	9986.68	10393	9615.42	9343.99	10259.5	10707.2	10112	10386.8	8942.65	9800.54	8790.11	10989.2	9976.88	10143.5	8228.05	8726.82	8422.8
BMSK0001683.1	gene=BMSK0001683	12	277	31.8	8.79767	-	-	-	22295.2	21251.4	25251.7	15569.1	16521.6	14952.2	16032.2	13977.7	14682.8	11903.6	15219.7	12533.1	10253.3	10235.9	12456.9	12263.3	12264.9	9514.02	9401.6	8307.16	8298.6	10768.1	9993.29	11605	7522.47	9495.68	7121.61	10413.6	9217.18	9966.54	9037.13	7952.9	7412.76
BMSK0001685.1	gene=BMSK0001685	1	278	32	9.42975	-	-	-	1865.16	1846.21	1900.57	935.388	841.921	779.845	1032.86	802.168	806.243	1066.28	704.172	735.631	667.843	791.791	1032.37	676.83	770.581	775.097	896.939	881.712	799.188	680.643	660.936	513.849	915.955	732.591	1083.94	661.65	708.355	497.817	955.788	1017.2	1093.75
BMSK0001686.1	gene=BMSK0001686	14	1152	133.7	8.07147	-	-	-	145.502	151.496	147.019	208.374	205.569	194.837	167.941	266.033	317.323	268.381	261.9	239.345	273.184	318.636	298.896	107.682	254.081	259.609	211.85	389.549	295.499	311.155	215.431	231.546	374.165	333.089	419.471	251.452	210.045	276.581	566.71	469.444	422.405
BMSK0001688.1	gene=BMSK0001688	10	814	94.2	6.13361	-	-	-	182.355	219.806	217.602	300.706	274.1	294.575	264.366	315.924	213.53	296.845	147.109	321.659	302.571	323.303	232.558	319.615	364.486	338.979	329.54	404.607	406.344	326.34	358.854	445.189	420.083	469.87	362.119	348.582	411.182	424.92	462.85	368.659	438.056
BMSK0001689.1	gene=BMSK0001689	6	426	48	5.47113	-	-	-	353.069	500.563	556.144	515.318	533.488	596.222	597.117	470.461	388.021	461.276	638.738	464.76	525.237	512.257	765.998	614.946	560.711	506.943	693.134	718.282	555.727	638.873	495.296	629.569	632.688	663.994	743.98	603.817	518.609	613.166	993.905	854.992	709.033
BMSK0001691.1	gene=BMSK0001691	10	423	47.2	9.37592	-	-	-	233.9	265.451	191.963	413.961	428.368	361.323	450.58	395.894	399.147	462.245	557.366	486.463	464.553	588.723	487.126	498.716	600.483	490.064	691.033	629.447	416.335	624.864	465.985	512.416	502.447	606.13	602.172	557.773	605.565	549.765	555.577	603.526	584.409
BMSK0001692.1	gene=BMSK0001692	1	505	53.7	4.34821	-	-	-	0.1	0.1	0.1	0.1	0.1	0.1	0.1	0.1	0.1	135.042	119.701	94.9279	53.3569	75.1041	76.2738	154.037	139.266	149.207	208.558	170.07	127.546	174	66.1467	190.65	91.1218	109.818	117.523	139.104	129.634	170.531	0.1	0.1	0.1
BMSK0001695.1	gene=BMSK0001695	6	191	21.9	6.16962	-	-	-	1288	1277.62	1273.63	1422.55	1428.95	1570.33	1584.86	1404.83	1646.84	1579.26	1233.93	1640.16	1391.63	1904	1578.5	1709.11	1558.38	1911.96	2271.54	1949.31	1964.2	1754.91	1624.09	1853.93	2169.64	1860.74	2246.51	1784.61	1586.86	1543.08	3110.38	2411.24	2601.33
BMSK0001696.1	gene=BMSK0001696	13	1798	200.4	6.54425	-	-	-	241.708	247.765	301.014	289.181	173.953	314.972	257.393	193.796	269.436	197.702	258.749	230.382	220.356	252.06	285.168	306.327	241.512	277.418	274.379	247.962	284.051	244.388	274.522	310.72	294.059	290.226	294.667	279.571	240.507	247.957	415.149	346.181	421.103
BMSK0001702.1	gene=BMSK0001702	13	657	74.5	6.4892	-	-	-	586.049	567.02	473.962	583.753	613.712	678.231	480.754	535.451	572.15	619.537	576.786	589.392	694.738	712.862	685.136	715.711	586.512	650.247	774.095	865.932	677.105	578.709	693.814	739.121	726.737	725.997	767.051	656.527	565.216	586.323	892.584	870.547	868.43
BMSK0001705.1	gene=BMSK0001705	2	149	16.6	8.85272	-	-	-	659.574	768.304	584.349	534.362	807.058	754.278	604.234	893.785	986.365	569.582	925.278	774.926	1063.69	898.854	360.263	909.82	911.169	809.146	911.932	914.672	856.303	920.42	983.669	677.158	506.575	914.954	970.394	1081.69	1213.83	939.145	952.488	1008.75	702.075
BMSK0001706.1	gene=BMSK0001706	1	179	20.4	4.55194	-	-	-	5332.01	7114.81	6607.22	5724.11	5360.24	5786.39	6611.11	5039.09	5709.04	5769.11	6036.67	4846.58	6220.65	6298.88	5392.23	6279.8	7881.01	7283.38	6714.03	6858.72	5661.74	7017.97	6594.17	5976.37	7153.13	7099.26	6607.65	7720.63	6678.06	8894.31	5782.31	5941.47	5401.88
BMSK0001709.1	gene=BMSK0001709	1	226	24.9	5.70355	-	-	-	348.91	163.345	354.046	207.366	214.315	387.653	163.811	143.846	301.851	163.663	162.134	310.122	158.525	312.549	520.3	232.76	227.694	195.919	364.637	222.67	215.905	302.883	352.38	151.034	370.551	217.448	188.314	182.571	252.892	113.14	200.902	159.602	182.29
BMSK0001715.1	gene=BMSK0001715	8	624	66.7	9.84906	-	-	-	542.886	563.327	698.715	553.263	600.52	502.994	569.895	626.951	616.29	596.816	621.029	627.824	530.594	652.49	653.881	620.86	421.963	422.297	378.505	345.778	335.002	341.932	327.429	412.063	494.979	347.62	448.76	431.245	224.773	341.821	368.268	480.703	475.788
BMSK0001716.1	gene=BMSK0001716	10	304	34.9	4.33368	-	-	-	1022.18	922.385	1068.63	1238.95	1056.96	873.91	1013.37	1182.9	1167.25	938.176	1156.42	844.365	594.472	976.657	983.054	704.541	533.251	579.031	600.828	660.198	541.236	674.766	592.942	827.218	740.393	565.659	721.003	772.577	467.997	816.528	657.327	701.85	700.184
BMSK0001717.1	gene=BMSK0001717	3	774	83	8.73615	-	-	-	187.394	151.886	180.653	138.359	172.895	187.169	0.1	0.1	0.1	163.581	251.075	278.987	299.33	257.581	161.172	334.066	539.96	447.522	403.753	256.502	282.985	256.015	405.63	402.387	225.497	225.56	317.38	132.298	524.895	134.64	335.387	461.89	427.891
BMSK0001721.1	gene=BMSK0001721	22	797	86.7	5.32282	-	-	-	1362.85	1172.42	1324.44	1917.75	1844.23	1758.95	1875.11	2033.45	1842.44	2135.6	2160.68	1921.8	2112.31	2064.58	2370.15	2305.31	2478.61	2437.48	1953.34	2114.27	2392.8	2190.49	2226.04	2449.87	2522.79	2078.12	2304.26	2679.41	2643.56	2340.5	2203.2	2603.13	2419.98
BMSK0001722.1	gene=BMSK0001722	7	182	20.3	5.19232	-	-	-	2953.25	2899.34	3547.1	2514.81	1828.21	2826.69	2491.19	2548.5	2616.04	2723.56	2565.57	2247.59	2229.81	2280.12	2277.47	2446.51	1953.69	2774.01	2123.26	2513.01	1769.72	2063.33	2299.14	2288.74	1812.01	1667.38	1823.5	2040.34	2209.09	2399.17	1887.32	1765.57	1607.37
BMSK0001723.1	gene=BMSK0001723	5	153	17.9	5.07196	-	-	-	4521.46	6296.26	5374.61	3733.91	3828.52	4107.27	5274.56	4629.6	4770.2	5903.34	4865.72	4166.66	3842.56	4584.84	3861.86	4077.18	5585.12	4640.76	4101.11	4716.64	3714.75	5710.9	5926.38	3795.03	4691.31	4930.07	4417.72	5336.49	6248.07	4326.21	4230.28	4315.15	5095.57
BMSK0001724.1	gene=BMSK0001724	1	358	40.7	9.72992	-	-	-	219.878	177.996	70.349	118.472	110.854	164.021	138.186	153.553	124.161	132.009	96.8699	111.955	155.57	183.219	135.664	161.684	125.628	94.6168	122.211	160.838	134.348	0.1	0.1	0.1	240.269	164.527	147.385	0.1	0.1	0.1	143.419	109.132	116.699
BMSK0001727.1	gene=BMSK0001727	50	1626	182.4	6.25922	-	-	-	4672.07	4507.91	4782.98	4537.93	4634.77	4947.27	4617.31	4645.81	4849.2	4663.83	4810.58	4992.56	4553.05	4820.98	4548.34	4677.46	4458.14	4310.59	4636.51	4581.75	4257.76	4570.21	5069.12	4690.86	4540.33	4639.87	4518.47	5190.47	5583.75	4789.95	4088.83	4661.45	4228.93
BMSK0001728.1	gene=BMSK0001728	3	209	23.7	9.85992	-	-	-	300.451	235.084	346.963	451.423	517.309	394.989	765.846	502.094	661.163	654.317	537.885	406.699	554.332	484.436	573.469	603.835	289.051	602.611	621.875	587.191	287.522	416.298	358.792	717.319	433.753	260.403	443.222	671.757	421.656	171.615	486.567	360.891	266.616
BMSK0001732.1	gene=BMSK0001732	4	492	56.4	8.78412	-	-	-	144.96	197.409	194.669	209.752	199.207	237.806	368.368	243.464	211.775	269.412	429.885	185.238	292.425	185.75	265.811	306.13	204.677	203.948	302.536	314.63	318.496	216.699	150.277	274.523	112.493	137.245	152.229	257.868	300.942	369.137	239.428	225.17	113.928
BMSK0001733.1	gene=BMSK0001733	6	427	48.9	4.60773	-	-	-	388.79	294.97	340.173	566.667	432.745	549.622	417.967	437.687	298.839	567.861	346.499	391.477	530.717	381.48	501.125	598.301	529.941	485.02	494.304	581.363	506.317	460.726	439.809	645.625	525.098	510.039	499.382	413.476	503.897	476.239	789.726	621.354	583.479
BMSK0001734.1	gene=BMSK0001734	23	380	44.4	6.00983	-	-	-	9243.98	10092.4	10102.6	7608.18	7907.22	7395.76	5169.54	7167.25	6931.97	7286.43	6869.53	6724.2	6898.02	7268.34	7367.87	6775.1	6707.27	7021.2	6950.49	7205.45	8106.19	6616.47	6665.65	7317.1	8890.76	8787.31	8593.02	7124.93	6557.76	7596.97	10160.2	9756.54	10197.4
BMSK0001737.1	gene=BMSK0001737	7	528	59.3	6.4566	-	-	-	277.836	370.156	406.52	393.574	304.153	315.65	336.973	308.232	315.315	199.062	304.714	392.415	236.836	293.461	388.045	345.986	370.28	325.614	442.642	514.938	403.595	532.887	325.648	459.533	485.369	463.659	418.025	405.36	353.087	241.436	484.387	654.08	545.781
BMSK0001739.1	gene=BMSK0001739	1	100	11.4	4.76971	-	-	-	142.337	102.939	138.586	135.301	107.719	182.273	31.1292	105.67	94.1812	146.34	165.992	123.992	57.1919	83.7423	100.083	115.676	23.5274	134.669	161.15	110.467	70.0697	115.604	93.3682	149.161	177.834	115.839	95.4044	67.2598	121.637	169.499	74.8803	102.362	106.081
BMSK0001742.1	gene=BMSK0001742	1	123	13.6	8.78998	-	-	-	216.973	217.515	233.143	173.307	183.236	163.654	182.98	130.419	139.363	91.9131	358.327	88.7767	136.062	120.979	289.559	470.275	333.317	374.501	487.056	190.916	421.153	99.3978	100.334	457.921	393.501	164.809	431.897	521.062	559.979	253.736	444.439	261.947	454.347
BMSK0001749.1	gene=BMSK0001749	7	109	12	5.69257	-	-	-	5203.44	5461.29	4383.72	3350.04	4229.84	3363.19	3930.98	3514.02	2507.08	2806.35	4846.46	3702.96	4818.38	3235.29	4659.73	8058.87	6356.78	6585.93	6093.73	4911.69	6069.48	4547.35	4608.66	8587.47	6933.46	4975.55	6834.86	6209.2	8380.7	8191.05	6897.69	7513.69	7536.79
BMSK0001750.1	gene=BMSK0001750	2	250	28.5	5.62689	-	-	-	370.287	138.095	192.076	605.787	320.067	428.912	379.383	363.981	312.249	525.465	306.285	437.935	393.726	420.762	592.692	555.101	506.472	508.784	729.442	819.139	782.875	596.185	662.105	364.061	537.052	564.678	861.54	531.954	432.052	445.837	904.733	836.44	978.943
BMSK0001751.1	gene=BMSK0001751	46	2096	240.3	6.46588	-	-	-	536.289	507.441	572.164	787.055	872.797	970.431	787.814	849.592	878.56	989.979	868.472	1034.14	1159.8	1099.35	1331.01	1155.93	1390.83	1227.73	1642.76	1448.18	1590.57	1104.53	1013.05	1175.61	1854.55	1782.19	1786.64	1206.74	1160.79	1108.66	1950.33	2087.23	2236.7
BMSK0001755.1	gene=BMSK0001755	14	315	34.3	8.56378	-	-	-	199.663	256.849	234.333	727.158	825.92	926.733	1001.23	989.676	963.223	1006.16	941.655	1034.09	931.771	953.318	1000.83	946.797	1087.71	965.272	1029.97	980.249	1019.12	1062.41	881.245	971.985	1231.66	1373.32	1232.14	996.528	1182.74	908.722	1335.3	1435.38	1369.96
BMSK0001759.1	gene=BMSK0001759	24	904	102	8.45172	-	-	-	602.27	496.595	566.764	689.071	711.33	688.006	711.173	664.09	657.884	660.997	706.495	779.739	622.501	723.041	583.803	661.053	692.083	731.729	850.785	744.849	698.411	709.502	632.399	555.361	827.447	845.543	899.996	660.827	655.592	655.191	867.733	794.648	834.982
BMSK0001760.1	gene=BMSK0001760	6	294	33.2	6.04779	-	-	-	2751.2	2642.99	2554.83	2708.69	2697.2	2709.45	2764.74	2396.25	2527.65	2235.28	2676.05	2390.35	2047.76	2301.63	2781.16	2573.04	2118.27	2423.78	2384.48	2252.17	2085.48	2464.84	2568.15	2642.31	2144.61	1668.32	1991.3	2698.65	1922.47	2561.47	2001.98	2278.49	2505.06
BMSK0001762.1	gene=BMSK0001762	4	177	20.3	5.11578	-	-	-	235.247	310.535	266.147	688.517	352.909	1042.46	952.237	529.138	362.72	583.312	977.003	536.018	441.368	738.106	654.918	597.686	861.744	586.829	907.974	821.508	635.976	419.21	816.525	783.288	782.398	566.64	864.108	861.463	551.59	858.245	1115.97	1000.78	769.376
BMSK0001763.1	gene=BMSK0001763	3	1456	163.9	5.91034	-	-	-	181.894	240.448	169.508	245.462	531.877	603.025	247.388	289.642	240.219	403.032	320.446	315.69	468.745	434.548	228.52	237.365	163.385	170.246	608.729	247.32	208.518	221.539	308.733	395.141	213.197	274.934	351.863	424.754	399.51	350.786	309.512	225.181	332.418
BMSK0001764.1	gene=BMSK0001764	13	337	38.6	5.68219	-	-	-	6583.53	7637.98	6881.09	5966.18	6349.37	6911.99	6804.43	6500.37	6556.28	6551.17	6753.96	6543.26	6348.91	6145.24	6621.39	6203.96	6695.54	6480.92	8457.85	7041.25	6872.42	6809.18	6934.48	6495.21	7003.92	8141.73	7248	5986.97	5849.81	6292.76	8680.14	7253.07	8554.46
BMSK0001781.1	gene=BMSK0001781	16	632	71.3	6.40118	-	-	-	584.629	526.556	581.419	715.455	655.961	636.411	531.614	685.537	576.358	630.18	526.341	686.437	560.088	533.768	661.616	622.068	566.231	586.689	639.451	663.704	649.079	625.73	536.556	599.439	735.17	585.013	538.06	526.412	679.251	506.181	506.293	597.131	476.077
BMSK0001793.1	gene=BMSK0001793	3	385	42.8	4.95648	-	-	-	0.1	0.1	0.1	133.521	129.113	230.498	68.5094	120.922	116.041	0.1	0.1	0.1	168.947	198.823	182.819	397.994	191.659	244.969	261.776	435.746	480.497	651.375	624.799	451.695	626.777	492.44	309.362	565.574	488.327	380.993	771.812	751.132	555.967
BMSK0001794.1	gene=BMSK0001794	13	426	48.2	8.97894	-	-	-	3005.27	3678.11	4033.45	3643.53	3009.08	4147.82	2945.3	3614.08	4449.1	3469.01	3078.16	3592.3	3025.65	3300.84	2933.6	2582.32	2502.36	2522.14	3464.88	3307.01	2921.89	2660.6	3078.54	2713.83	3097.92	3246.07	2521.58	3094.91	2460.64	3427.81	3440.44	3276.24	3077.98
BMSK0001795.1	gene=BMSK0001795	2	89	10.2	4.94537	-	-	-	1084.13	1382.44	1236.52	1181.79	878.105	498.97	1543.44	744.325	1266.37	781.602	1494.09	559.632	229.567	836.943	1389.32	1098.72	895.322	1121.87	1314.05	510.862	857.983	590.183	530.141	914.407	866.345	772.004	1119.83	1227.52	860.87	976.09	325.068	786.85	776.468
BMSK0001797.1	gene=BMSK0001797	3	247	26.9	9.34039	-	-	-	1869.6	1363.98	1941.52	1486.81	2059.44	1899.78	2248.3	1856.99	1937.81	2224.38	1808.67	2318.83	2464	2108.94	2390.12	2203.28	2191.74	2441.9	2547.22	2367.88	2577.69	2048.26	2195.72	2429.4	2467.6	2585.54	2280.83	2033.49	2161.72	1827.76	2117.48	2441.2	2274.83
BMSK0001798.1	gene=BMSK0001798	38	963	109	9.43121	-	-	-	1867.45	1750.95	1601.37	1961.59	2005.7	2155.82	1457.41	2265.47	2243.41	2537.63	2701.72	2716.73	3125.06	2839.36	2905.99	2035.78	3037.08	3633.18	2266.06	4429.6	4372.76	3394.35	3316.56	3144.61	5445.63	4929.58	5470.92	3447	3942.47	3623.88	6996.25	6191.28	6730.84
BMSK0001801.1	gene=BMSK0001801	7	346	38.3	9.31293	-	-	-	0.1	0.1	0.1	272.753	303.907	244.97	294.493	242.923	284.743	265.16	451.974	283.194	245.036	332.429	280.868	311.266	239.297	476.243	369.942	266.76	214.405	285.155	241.586	385.153	258.587	322.037	197.34	428.876	313.684	369.244	223.759	254.184	228.23
BMSK0001804.1	gene=BMSK0001804	21	274	30.1	6.45331	-	-	-	55676.7	55517.4	56716.1	52137.2	55033	52536.3	56221.2	54161.4	55034.2	56162.5	58805.2	54337.6	53659.1	53592.7	54116.6	50846.4	49983.4	47667.8	48886.2	47974.8	47418.9	47407.4	48223.6	47148.1	45607.6	50697.8	47971.5	49742.1	47375.7	46534.9	43528.5	44660.4	43533.5
BMSK0001805.1	gene=BMSK0001805	4	444	50.7	5.85724	-	-	-	188.853	288.715	307.264	360.89	394.272	289.172	438.466	316.177	391.491	308.428	305.239	372.602	323.959	435.921	409.637	216.537	190.869	355.819	251.781	265.52	405.748	242.476	210.043	166.447	279.919	281.93	352.915	248.639	265.887	281.839	262.199	227.894	249.056
BMSK0001806.1	gene=BMSK0001806	4	2104	241.4	8.73566	-	-	-	2780.42	2556.55	2959.99	2328.89	2064.7	2601.84	2373.86	2159.76	1822.98	2218.02	2363.12	2423.94	2371.86	2167.43	2299.9	2710.58	2082.29	2326.73	1447.96	1207.23	2008.01	1736.82	1851.92	2191.71	2530.64	2184.14	1899.48	2472.05	2726.55	2548.25	2239.52	1815.77	2263.94
BMSK0001807.1	gene=BMSK0001807	18	330	37.5	5.92072	-	-	-	19404.1	21848.8	21503.3	19656.6	17903.3	20605.3	20036.8	19683.1	19407.4	19889.6	20821.7	20234	20165	19368.8	20354.9	21500.5	20450.2	21817	21854.5	22768.1	19936.6	20988.8	19870.9	20789.6	21297.7	22137.7	18390.8	19958.5	21962.1	21464.8	23634.8	19638.1	20921.5
BMSK0001808.1	gene=BMSK0001808	10	190	21.5	8.15216	-	-	-	2061.33	2254.25	2879.11	2004.05	2614.19	2304.76	2813.33	2430.52	2309.13	2064.92	2560.18	2043.03	2450.61	2116.26	2357.05	2215.03	2337.36	2025.41	2395.73	1972.96	2108.96	2107.87	2086.89	1980.59	2039.2	1869.16	2143.77	2521.54	2529.17	2255.63	2259.3	1899.8	1858.63
BMSK0001809.1	gene=BMSK0001809	2	1172	133.3	6.6413	-	-	-	1733.9	1574.89	2099.42	2021.42	2386.8	1929.53	1607.1	1907.11	2205.71	2145.85	1944.65	2319.08	2366.91	2696.24	2323.14	2804.36	1607.46	2175.88	1767.81	2033.32	1904.05	2058.91	1903.44	1963.88	1658.16	1392.2	1553.15	1526.82	1094.5	1599.16	1088.67	1577.2	1428.49
BMSK0001811.1	gene=BMSK0001811	1	147	17.2	5.66449	-	-	-	0.1	0.1	0.1	216.677	208.703	323.906	372.46	415.87	349.486	426.71	425.595	267.74	558.903	319.205	446.247	751.212	543.386	844.243	459.004	526.478	683.743	385.307	652.164	594.056	1022.29	873.669	1014.89	607.942	972.203	614.464	942.168	896.652	1090.15
BMSK0001812.1	gene=BMSK0001812	21	892	102.7	7.74823	-	-	-	530.063	499.854	532.692	570.559	601.724	684.084	571.566	620.266	720.33	624.554	317.844	629.756	551.651	681.279	678.92	608.954	636.208	567.116	678.523	607.019	753.677	598.334	655.65	813.784	676.418	605.706	727.778	709.64	609.88	718.312	765.185	748.866	864.93
BMSK0001813.1	gene=BMSK0001813	15	490	56.9	8.49652	-	-	-	1751.88	1653.41	1791.31	1316.25	1194.54	1204.58	1101.06	1350.89	1219.91	1116.42	878.887	1158.44	1128.8	1062.48	1083.15	985.188	1069.27	986.488	1141.99	1146.27	1011.38	1207.62	944.203	982.142	989.073	1063.42	984.593	751.863	873.691	905.344	1310.26	1230.21	1128.77
BMSK0001814.1	gene=BMSK0001814	24	1160	130.4	6.42779	-	-	-	624.512	747.421	763.235	784.792	771.984	835.581	872.966	892.885	872.645	958.721	835.971	1073.56	1111.33	997.85	934.108	965.396	1022.06	1018.28	1149.39	1433.79	1093.42	1015.25	1071.3	1062.22	1172.62	1369.64	1456.69	930.466	945.879	1069.28	1046.26	1123.46	1394.5
BMSK0001815.1	gene=BMSK0001815	1	261	26.5	6.4632	-	-	-	354.291	383.634	547.528	291.105	426.922	915.586	776.619	471.039	650.921	836.211	642.742	825.066	1054.07	595.263	621.791	369.682	602.168	959.617	706.584	789.669	1114.52	611.554	834.893	588.668	528.963	558.974	791.984	355.923	575.982	353.975	129.706	651.733	170.378
BMSK0001822.1	gene=BMSK0001822	6	337	38.2	6.90326	-	-	-	0.1	0.1	0.1	0.1	0.1	0.1	101.047	159.213	147.1	0.1	0.1	0.1	0.1	0.1	0.1	164.876	263.548	88.8549	295.587	329.898	339.663	216.245	203.194	169.973	533.974	541.046	551.591	272.776	211.298	162.069	690.198	739.266	745.427
BMSK0001825.1	gene=BMSK0001825	19	591	67.7	8.79181	-	-	-	1636.42	1697.36	1541.5	1259.81	1597.8	1397.9	1652.27	1425.33	1220.59	1522.49	1020.67	1355.21	1405.77	1510.29	1254.54	1285.87	1312.04	1371.66	1554.56	1589.83	1760.5	1265.22	1237.98	1129.84	1561.29	1969.13	1785.69	1091.17	1291.32	1321.09	1641	1463.08	1679.55
BMSK0001827.1	gene=BMSK0001827	13	379	42.6	9.65387	-	-	-	264.225	359.413	206.742	1036.74	1199.59	970.187	547.874	1149.18	1162.86	1368.12	1031.57	1374.12	1545.36	1382.64	1443.67	933.297	1260.59	1440.02	862.633	2037.54	1899.71	1347.9	1531.35	1409.01	2052.07	1957.02	2311.73	1480.69	1372.7	1541.4	2973.75	2473.59	2746.33
BMSK0001828.1	gene=BMSK0001828	1	994	111.5	5.37274	-	-	-	172.728	170.389	156.385	46.57	79.2306	91.1469	109.689	76.8557	63.4791	55.2149	65.6195	148.318	0.1	0.1	0.1	137.653	169.889	75.2442	107.278	87.8632	88.6601	144.37	90.3664	83.0663	90.6358	78.097	151.151	0.1	0.1	0.1	109.303	79.106	123.105
BMSK0001830.1	gene=BMSK0001830	1	85	9.2	5.33368	-	-	-	0.1	0.1	0.1	82.495	54.6796	187.921	98.9061	69.8588	58.2803	0.1	0.1	0.1	123.592	119.709	177.825	126.695	181.765	137.147	0.1	0.1	0.1	172.64	174.797	174.364	161.017	140.407	98.6782	206.752	118.644	109.576	0.1	0.1	0.1
BMSK0001831.1	gene=BMSK0001831	3	249	28.6	7.65655	-	-	-	168.635	84.2653	188.647	223.317	169.772	190.463	179.456	279.499	242.361	297.708	285.827	357.252	175.224	264.365	400.024	422.185	391.159	591.689	247.752	215.401	177.582	576.505	583.783	447.686	189.606	199.024	195.959	442.797	453.859	614.01	170.699	221.627	174.415
BMSK0001834.1	gene=BMSK0001834	24	1826	204.7	6.06818	-	-	-	536.001	494.329	460.384	351.565	319.59	296.877	257.808	268.079	341.095	273.412	225.993	310.481	291.664	301.08	266.86	298.759	228.518	254.168	226.485	243.691	254.036	264.971	208.752	245.502	290.904	295.835	251.042	256.239	209.736	241.701	314.449	316.529	312.149
BMSK0001835.1	gene=BMSK0001835	59	3434	387.5	8.40704	-	-	-	947.836	923.562	997.999	1293.02	1421.85	1341.1	1299.69	1210.57	1247.28	1208.56	1245.3	1264.68	1366.54	1258.28	1412.1	1278.01	1210.2	1153.66	1534.92	1522.01	1416.26	1276.7	1141.16	1245.5	1487.36	1469.18	1468.66	1246.24	1324.53	1272.99	1674.11	1548.57	1646.86
BMSK0001837.1	gene=BMSK0001837	4	1022	111.7	7.02924	-	-	-	300.544	205.958	287.894	41.5479	38.7287	97.3478	112.82	58.1566	225.831	96.3416	130.517	112.057	209.892	102.149	134.6	94.4289	133.019	82.9134	71.8635	71.9581	67.2913	104.087	125.582	107.365	196.545	62.598	146.307	106.532	56.1681	38.6973	236.716	211.591	231.995
BMSK0001843.1	gene=BMSK0001843	6	291	33.4	8.22577	-	-	-	883.095	1010.39	990.169	795.719	754.979	869.107	831.591	872.393	973.517	1133.9	889.736	948.829	780.087	1066.34	1005.43	1354.89	953.754	1310.51	1060.24	776.539	664.428	724.471	1019.06	1453.62	926.259	762.331	665.907	1575.74	1409.19	1523.21	1047.3	1002.81	799.408
BMSK0001846.1	gene=BMSK0001846	12	288	32.6	9.07465	-	-	-	1023.61	1290.69	1324.48	1413.83	1315.81	1304.49	1174.53	1236.27	1392.84	1241.17	1404.28	1281.46	1103.61	1447.41	1324.67	1525.98	1221.09	1101.23	1172.87	1241.7	1412	1002.01	1243.76	1427.83	1641.03	1401.23	1608.46	1151.97	1213.69	1539.69	1841.32	1872.1	1751.75
BMSK0001847.1	gene=BMSK0001847	3	1694	194.7	6.98602	-	-	-	205.613	150.192	332.074	224.324	398.685	110.058	135.902	101.866	280.226	295.922	353.655	310.217	317.346	236.077	367.385	322.612	109.844	201.987	353.795	264.049	390.511	283.738	384.781	495.079	322.32	378.681	493.065	283.904	251.795	392.209	464.566	753.013	609.213
BMSK0001851.1	gene=BMSK0001851	8	345	39.3	4.72272	-	-	-	221.763	225.737	150.253	419.532	389.11	459.299	278.645	381.465	336.478	368.014	314.528	310.631	376.428	455.485	370.439	370.176	435.365	363.25	417.308	434.134	363.02	530.106	352.035	348.932	380.301	377.503	375.137	358.995	470.248	433.17	331.746	422.839	444.219
BMSK0001853.1	gene=BMSK0001853	20	388	44.4	5.25678	-	-	-	4262.19	3463.03	2850.4	3090.84	2917.56	4519.92	2960.55	3169.17	3107.49	3480.73	2727.57	3216.56	3560.26	2876.32	2743.27	3075.28	3206.73	3507.39	5719.75	4570.67	3587.5	3046.02	3299.92	5412.69	2945.42	2879.52	3228.01	4352.1	4216.34	4502.34	2931.92	2477.39	3188.17
BMSK0001854.1	gene=BMSK0001854	11	1535	174	7.79132	-	-	-	218.638	216.259	234.64	207.615	151.774	193.518	120.702	156.385	174.287	168.513	166.309	130.397	146.724	111.176	159.568	131.079	150.554	98.9443	125.827	141.761	137.299	95.1216	134.638	95.2358	140.897	155.325	126.364	176.218	109.36	195.186	108.61	135.456	134.652
BMSK0001855.1	gene=BMSK0001855	9	521	57.8	5.0976	-	-	-	38.8065	56.8958	119.225	118.145	79.6402	220.8	133.206	112.322	163.479	192.034	213.856	91.6978	159.576	181.736	221.31	193.758	287.228	167.478	265.882	223.296	190.627	219.767	179.374	212.017	188.202	176.447	212.791	109.224	281.165	255.521	180.831	199.553	126.532
BMSK0001858.1	gene=BMSK0001858	3	115	13.4	7.69122	-	-	-	249.195	225.883	225.195	355.62	350.92	400.911	404.876	225.265	275.075	520.197	419.886	271.723	385.357	460.697	294.565	311.917	447.369	219.21	636.523	769.895	556.256	372.95	301.097	583.036	649.716	398.59	662.746	492.882	519.133	326.514	855.759	592.079	668.973
BMSK0001859.1	gene=BMSK0001859	7	336	38.3	5.56928	-	-	-	225.666	185.395	259.698	377.397	298.337	354.002	409.856	384.719	370.97	472.079	526.885	441.914	431.132	554.997	481.539	724.087	563.023	577.939	838.814	861.522	789.786	491.678	562.087	688.194	695.07	688.204	886.566	686.18	557.619	786.47	983.02	912.945	753.138
BMSK0001860.1	gene=BMSK0001860	18	813	91.9	5.45648	-	-	-	1031.98	862.858	938.813	1593.26	1287.66	1798.34	890.356	1469.43	1464.53	1785.84	1931.31	1505.13	1609.09	2020.17	1888.86	1195.54	1459.47	1747.96	1502.74	2049.63	1822.02	1640.42	1609.95	1727.44	2446.72	2593.43	2460.95	1495.73	1407.75	1615.88	3541.5	2793.59	2876.43
BMSK0001862.1	gene=BMSK0001862	19	1230	137.4	5.7807	-	-	-	2070.92	1790.25	1883.54	2056.33	1914.74	2204.17	1904.69	1992.17	2233.76	2118.72	2154.1	2227.81	2059.38	2047.17	1856.69	1996.04	2020.54	2345.71	1927.8	1808.67	1688.42	1959.57	2049.86	1844.96	1636.63	1857.76	1927.02	2043.99	2126.94	2049.69	1512.74	1776.32	1924.77
BMSK0001868.1	gene=BMSK0001868	39	1338	153.2	5.28412	-	-	-	583.72	562.469	614.127	1428.48	1187.98	1407.8	1525.79	1540.01	1554.81	1261.08	1306.32	1204.92	1198.86	1359.45	1208.61	1070.09	927.94	971.134	1230.96	1130.31	924.477	1030.27	1079.97	1100.3	832.531	954.139	803.317	1105.02	999.943	961.827	733.812	666.953	688.769
BMSK0001869.1	gene=BMSK0001869	29	493	56.8	6.85577	-	-	-	10924.9	11567.7	10620.3	11330.7	10805.7	10608.2	10506.9	10517.4	10630.6	11082.9	11378.4	10656.8	11239.6	10070.4	10086.9	10886.7	11295.2	11191.5	11058.9	10606.4	10910.5	10256.1	11032.9	10248.7	10218.3	10374.2	9821.97	10824	12490.5	10814.4	10420.9	9942.4	9923.25
BMSK0001870.1	gene=BMSK0001870	1	270	30.3	8.56451	-	-	-	0.1	0.1	0.1	94.2348	66.1101	206.919	160.377	95.0626	90.5838	89.8108	199.547	118.212	39.7807	134.322	214.763	85.553	230.43	71.3758	189.434	127.546	265.217	96.7023	140.827	107.991	85.7173	409.858	93.1411	149.072	113.679	198.44	165.499	201.424	100.051
BMSK0001871.1	gene=BMSK0001871	9	214	24.4	6.52447	-	-	-	328.702	196.186	305.511	301.678	326.423	367.791	306.828	302.499	355.706	189.102	453.029	357.521	321.965	359.534	441.154	445.278	367.845	406.097	606.541	592.456	405.699	479.758	412.057	356.645	524.845	552.83	648.365	386.485	482.129	508.386	717.501	613.536	816.339
BMSK0001872.1	gene=BMSK0001872	38	944	105.9	5.11334	-	-	-	8662.92	9234.62	8915.32	8120.92	7957.51	8962.01	9081.04	8816.49	8778.61	8600.16	8988.24	8918.81	8962.11	8485.73	8742.47	8674.82	9118.47	8721.27	9220.74	8750.79	8853.6	9264.7	9533.21	8819.01	8530.75	9028.88	8341.38	8918.04	9719.19	9095.4	8663.02	7768.78	8203.63
BMSK0001873.1	gene=BMSK0001873	2	677	75.4	8.83807	-	-	-	30.0781	108.351	66.8336	56.4243	68.3167	112.378	53.5507	68.8467	97.7242	127.501	198.837	65.5528	152.739	178.326	106.361	122.666	153.216	107.758	121.547	195.413	51.3294	101.274	78.7333	149.978	174.144	123.376	102.82	135.091	203.472	130.109	193.942	201.935	97.0912
BMSK0001874.1	gene=BMSK0001874	12	513	56.5	6.76642	-	-	-	321.222	411.679	479.915	859.898	860.743	723.549	932.089	895.855	791.385	713.266	918.648	801.137	684.488	934.236	1100.67	1044.99	955.341	929.41	1312.72	1039.38	1018.11	884.718	790.268	943.409	1567.98	1290.28	1306.95	1031.53	857.864	973.749	1806.09	1510.97	1529.69
BMSK0001877.1	gene=BMSK0001877	5	272	32	5.76715	-	-	-	110.015	137.389	161.831	224.523	310.385	209.399	202.378	132.89	341.915	174.249	153.146	191.574	114.186	143.768	156.006	172.435	132.26	241.894	139.225	52.8594	99.5372	134.378	141.473	184.207	0.1	0.1	0.1	90.5721	122.71	367.489	70.9863	142.606	160.354
BMSK0001878.1	gene=BMSK0001878	2	300	33.2	7.67145	-	-	-	193.65	206.404	318.096	498.017	181.762	426.997	383.421	506.27	645.851	398.079	528.343	348.701	222.993	446.357	310.9	259.427	293.532	201.822	160.839	194.549	241.987	175.397	246.788	345.93	181.99	369.908	208.523	263.606	207.917	223.699	211.524	213.933	346.247
BMSK0001886.1	gene=BMSK0001886	3	285	33.2	9.50287	-	-	-	139.315	133.143	127.28	154.255	117.937	58.6402	26.0703	83.9847	109.476	65.1066	44.2114	86.995	85.5621	164.579	143.13	198.713	168.669	131.461	154.768	131.007	144.231	138.154	63.2573	141.639	78.418	119.117	188.947	144.829	185.156	230.433	231.304	174.579	123.497
BMSK0001887.1	gene=BMSK0001887	15	494	56.5	8.00397	-	-	-	850.882	797.477	884.872	1033.26	856.189	1194.19	1272.36	1217.17	1219.07	802.17	786.712	800.669	885.959	922.76	816.753	566.774	757.478	647.583	1328.6	1083.8	1033.68	511.689	552.731	481.882	835.509	944.242	871.794	423.091	390.936	448.291	954.161	1091.34	1049.94
BMSK0001888.1	gene=BMSK0001888	15	307	35.2	8.60651	-	-	-	0.1	0.1	0.1	0.1	0.1	0.1	0.1	0.1	0.1	98.1453	107.801	74.7488	149.506	180.483	81.9289	305.825	198.61	336.71	383.012	385.632	358.545	329.493	357.679	244.183	662.801	541.404	572.463	451.633	498.936	474.262	820.264	638.215	695.269
BMSK0001894.1	gene=BMSK0001894	4	332	37	6.11395	-	-	-	225.696	271.036	340.599	307.722	344.63	340.341	271.643	344.825	312.923	174.49	292.223	204.493	359.769	281.591	223.305	322.639	176.661	231.876	368.259	263.934	273.655	314.893	205.281	247.397	374.984	260.99	320.107	406.629	361.491	272.88	253.848	380.008	344.524
BMSK0001895.1	gene=BMSK0001895	6	158	18.8	7.85529	-	-	-	1924.5	1591.9	2131.76	2277.45	2046.37	1918.12	2033.34	1600.8	1843.77	1771.36	1217.57	2129.05	2167.91	2252.16	1905.41	1969.4	1778.59	1838.75	1659.13	1870.19	1704.69	1932.35	2200.61	1898.65	1815.25	1861.7	1730.52	1902.84	2108.18	1997.82	1614.93	1595.95	1653.31
BMSK0001896.1	gene=BMSK0001896	5	184	20.8	4.66596	-	-	-	507.795	397.027	353.841	501.615	560.963	399.971	598.059	484.905	624.375	594.118	577.59	507.76	657.693	646.635	655.5	694.098	681.882	610.923	710.685	804.562	694.068	614.805	548.325	667.797	762.823	810.358	942.409	562.181	574.128	533.676	862.141	912.171	874.479
BMSK0001897.1	gene=BMSK0001897	10	1018	112.2	9.55341	-	-	-	205.309	189.692	183.272	152.725	125.525	78.7839	147.714	145.559	159.208	124.854	72.8059	318.857	201.886	288.755	115.071	267.34	137.255	106.049	196.489	100.245	197.329	85.7069	352.12	89.4315	205.171	232.897	313.127	150.719	129.227	145.49	293.704	298.692	257.117
BMSK0001898.1	gene=BMSK0001898	6	372	41.2	9.06049	-	-	-	194.621	153.195	154.495	61.8475	66.2972	68.0865	107.135	125.545	168.907	140.148	123.457	75.793	86.6979	114.505	82.3708	73.2349	88.0374	68.4825	56.12	78.8473	36.5594	8.18536	81.281	34.205	86.1492	135.104	49.9244	48.8382	72.4874	66.3198	76.5183	95.5018	61.7467
BMSK0001900.1	gene=BMSK0001900	10	313	34.9	6.36371	-	-	-	2914.14	2630.25	2933.77	3288.02	3393.62	3191.24	3371.24	3363.11	3406.9	3031.85	3487.37	3034.48	3084.27	3509.66	3289.24	3168.77	2927.77	2912.09	3272.86	3385.29	3249.7	3031.88	2850.27	3185.36	3389.98	2874.48	3518.05	3312.11	2636.53	3080.69	3537.41	3596.31	3545.61
BMSK0001901.1	gene=BMSK0001901	3	229	26.8	9.22919	-	-	-	216.063	56.6549	87.9064	76.2749	187.515	211.786	13.1227	211.937	204.376	165.67	173.798	145.942	122.992	207.969	255.585	122.106	88.5955	131.389	87.1054	143.281	151.04	211.215	186.57	190.475	155.642	161.634	167.289	90.2008	258.327	171.605	104.894	72.3174	169.751
BMSK0001903.1	gene=BMSK0001903	19	666	75.9	5.09125	-	-	-	941.449	828.516	838.027	392.827	440.96	382.781	423.105	414.359	516.913	291.221	313.978	293.813	306.166	363.134	358.688	236.067	261.831	266.403	192.126	278.622	346.32	236.283	222.897	209.26	281.77	358.413	375.099	188.111	158.471	182.123	410.181	407.78	345.215
BMSK0001904.1	gene=BMSK0001904	5	189	21.8	9.53156	-	-	-	562.919	393.094	595.09	755.131	585.742	681.239	607.91	657.638	725.687	637.084	713.996	646.815	792.464	716.712	519.848	802.391	620.616	711.989	391.606	727.74	555.366	444.923	556.86	493.568	555.403	676.211	618.237	513.138	551.54	680.237	626.836	782.097	723.126
BMSK0001906.1	gene=BMSK0001906	5	397	45.5	6.33868	-	-	-	191.503	389.868	320.205	206.297	165.687	227.484	188.635	166.382	334.383	214.777	258.543	185.694	187.2	219.514	322.827	520.722	150.132	292.386	373.119	250.132	254.396	210.799	213.055	319.305	274.182	242.508	339.122	250.008	265.192	299.79	501.269	357.284	189.444
BMSK0001907.1	gene=BMSK0001907	3	183	21.1	9.62555	-	-	-	360.924	348.54	259.83	501.421	472.94	668.86	364.697	359.924	299.246	430.593	732.584	628.444	733.195	586.796	655.816	698.619	696.484	831.969	1218.05	793.842	889.403	554.189	650.551	427.991	855.993	1036.05	1026.75	619.771	554.07	725.852	841.509	934.763	1109.24
BMSK0001908.1	gene=BMSK0001908	9	426	47.5	5.36334	-	-	-	287.316	296.568	310.249	372.164	306.886	374.997	380.895	331.002	298.443	296.966	318.003	373.608	404.923	383.97	431.204	387.065	428.426	402.765	375.536	377.129	419.981	402.323	274.703	370.07	465.356	436.713	466.01	391.793	313.574	256.481	498.685	434.174	581.707
BMSK0001916.1	gene=BMSK0001916	9	612	66.9	6.83563	-	-	-	391.74	370.423	322.739	433.658	323.979	414.105	464.81	360.6	335.627	339.144	450.025	318.128	468.472	276.327	276.81	315.374	313.189	341.223	286.832	235.814	277.057	254.829	288.349	261.77	335.392	361.91	304.323	226.448	401.347	234.477	225.057	258.174	285.304
BMSK0001917.1	gene=BMSK0001917	2	380	42.9	9.33795	-	-	-	1088.75	1101.09	848.253	1092.61	1200.95	828.13	932.347	1004	1129.43	882.403	625.563	887.275	988.828	848.505	578.239	1342.58	557.337	1381.23	1053.02	1068.42	1055.43	1353.31	1119.6	1282.54	977.668	622.081	794.758	1214.18	822.716	864.746	1064.56	1151.75	1367.94
BMSK0001919.1	gene=BMSK0001919	3	125	14	4.93353	-	-	-	1459.26	1729.4	1252.38	1246.89	1174.77	1722.85	1419.08	1691.42	1650.01	1717.95	2138.19	1706.09	1966.75	1757.81	1469.97	1506.73	1332.32	2444.33	1828.05	2304.68	2498.93	2021.18	2222.36	2070.98	2401.31	2568.18	2528.84	2766.56	2389.54	2285.46	4502.07	2479.39	2710.92
BMSK0001920.1	gene=BMSK0001920	2	217	24.8	7.73102	-	-	-	0.1	0.1	0.1	142.508	157.478	149.796	140.267	153.847	101.243	156.855	236.24	80.3551	321.281	211.045	52.1066	132.124	125.44	184.093	282.394	241.829	155.26	98.8594	167.699	167.498	132.324	312.207	150.812	159.055	265.216	171.445	200.39	309.79	156.811
BMSK0001921.1	gene=BMSK0001921	4	218	24.7	8.64593	-	-	-	1498.9	1381.78	1448.22	1288.87	1197.86	1355.63	1472.7	1410.14	1264.29	1385.38	1333.25	1186.23	1339.81	1253.31	1370.95	1524.3	1299.31	1417.2	1211.41	1356.45	1393.39	1274.22	1391.63	1575.41	1209.23	1122.36	1098.52	1401.43	1459.43	1309.67	1291.39	1121.69	1199.36
BMSK0001923.1	gene=BMSK0001923	3	147	15.9	10.1433	-	-	-	369.136	599.466	450.329	475.716	342.405	404.31	625.131	431.213	633.314	513.75	545.705	404.961	265.684	621.096	301.877	157.143	246.045	286.467	439.008	288.299	404.892	352.724	328.903	339.072	428.105	383.564	311.946	524.228	373.411	329.445	481.077	358.388	308.41
BMSK0001924.1	gene=BMSK0001924	2	561	64.2	5.95465	-	-	-	284.891	387.416	271.747	592.589	408.636	341.731	444.656	434.952	375.28	450.487	396.142	571.878	446.659	609.182	456.796	444.272	439.841	357.112	545.83	548.188	565.079	478.328	451.531	590.008	473.656	571.17	637.042	366.92	475.843	538.858	377.531	579.045	565.752
BMSK0001925.1	gene=BMSK0001925	3	97	10.1	11.7997	-	-	-	1973.26	2235.33	1749.02	2334.92	1864.61	2785.64	1731.1	1497.16	1524.97	1806.25	2393.27	2133.52	2510.3	2474.51	1917.25	1949.26	2083.87	1979.06	3229.63	2767.57	1649.48	2045.7	2782.86	1645.88	2244.99	3087.36	2970.25	2852.65	2353.5	2376.3	3100.34	2625.32	2686.78
BMSK0001928.1	gene=BMSK0001928	6	546	59.9	8.50385	-	-	-	442.816	341.518	233.348	435.803	303.135	349.373	482.12	212.569	382.218	335.45	276.267	339.948	307.057	332.055	278.558	204.802	321.058	309.247	324.865	450.837	362.004	425.318	339.349	376.062	376.831	462.054	377.998	367.472	361.897	357.381	403.937	336.696	536.502
BMSK0001929.1	gene=BMSK0001929	13	1125	126	6.20441	-	-	-	372.534	404.004	387.637	364.443	448.806	378.778	387.506	354.063	361.349	500.722	345.094	414.55	473.968	451.061	471.6	421.036	379.046	436.881	488.454	498.757	395.517	357.496	410.098	301.719	544.076	463.312	502.125	263.435	358.289	339.964	549.108	536.407	572.293
BMSK0001933.1	gene=BMSK0001933	11	539	61.5	5.03754	-	-	-	89.2355	167.998	161.619	301.482	215.359	359.19	352.041	291.888	190.688	374.267	459.455	438.554	511.677	552.74	547.351	654.66	610.023	687.364	722.993	737.989	578.927	556.729	683.208	606.549	422.024	373.702	489.523	492.195	553.33	668.859	317.892	467.324	347.586
BMSK0001934.1	gene=BMSK0001934	8	582	65.9	5.3244	-	-	-	153.355	120.484	175.752	136.517	91.7617	228.968	171.364	141.399	82.5607	166.973	176.452	137.682	169.819	133.895	172.532	278.772	187.75	287.888	176.272	300.316	301.757	371.786	357.725	399.644	225.968	182.271	330.938	369.266	355.069	399.707	290.612	327.173	224.907
BMSK0001935.1	gene=BMSK0001935	3	251	27.7	6.38068	-	-	-	1321.23	1707.36	1304.46	1393.81	1177.78	1239.96	1225.54	1047.18	1679.13	1146.05	1572.5	1661.18	1338.01	1000.39	1182.09	1219.35	1531.25	1378.9	1970.89	1875.11	1846.65	1518.07	1726.98	1116.72	1551.18	1244.82	1278.01	1495.62	1504.4	1520.29	1412.03	1713.62	870.636
BMSK0001936.1	gene=BMSK0001936	27	530	58.6	6.3205	-	-	-	11388.1	10745.5	12599.7	13324.6	12974.6	14581.5	12940.8	12876.6	13128.7	13657.4	13773.4	13125.2	12683.7	12524.9	13691.2	12904.5	13357.4	12616	13774.3	13854.9	13248.7	13551.8	14245.3	13501.1	12479.2	14613.5	12789.5	14126.3	13234	12779.7	14290.1	13790.6	12691.1
BMSK0001937.1	gene=BMSK0001937	19	879	101.5	6.92743	-	-	-	1445.72	1587.75	1612.59	1071.37	1107.17	1352.68	878.293	959.14	953.109	954.889	1029.07	994.914	1046.01	803.503	1069.62	1184.19	974.072	1114.02	804.21	1184.73	1080.08	953.829	866.766	1042.51	1087.61	996.906	948.883	1030.48	1028.27	1281.08	1091.76	984.48	1026.66
BMSK0001938.1	gene=BMSK0001938	2	346	39.8	8.83051	-	-	-	0.1	0.1	0.1	195.778	203.153	314.879	217.974	127.497	172.415	227.839	224.787	276.848	389.253	261.562	295.079	159.168	398.903	160.149	312.737	312.89	211.183	231.699	267.879	263.398	135.076	418.518	214.658	268.289	316.053	92.68	268.028	271.349	207.456
BMSK0001943.1	gene=BMSK0001943	15	177	19.5	5.93133	-	-	-	522.755	576.547	545.56	661.134	657.288	590.401	699.008	626.343	584.62	653.658	606.067	670.969	623.081	679.956	668.37	659.93	657.462	681.345	593.328	695.736	669.247	695.569	645.606	728.213	598.358	546.655	609.417	718.901	782.958	688.696	672.237	623.726	741.75
BMSK0001944.1	gene=BMSK0001944	29	664	74.9	8.47113	-	-	-	3504.6	3369.77	3590.85	3387.36	3600.92	3839.92	3409.58	3479.7	3353.58	2985.7	2895.19	3138.45	3015.03	2994.13	2825.89	2327.94	2665.22	2369.04	2892.29	2596.67	2540.88	2343.54	2466.16	2407.08	2197.58	2454.07	2248.11	2331.99	2392.3	2098.88	2046.87	2115.74	2203.49
BMSK0001946.1	gene=BMSK0001946	14	315	35.3	6.54535	-	-	-	387.483	271.982	310.456	377.221	314.191	381.796	371.282	409.91	285.37	396.167	324.546	279.039	346.088	388.053	338.914	335.715	457.746	339.93	406.285	489.721	413.363	381.253	464.597	395.839	415.703	438.414	507.091	447.891	360.793	471.537	470.9	565.422	575.536
BMSK0001947.1	gene=BMSK0001947	4	398	44.9	4.57721	-	-	-	54.5618	140.245	137.177	179.419	113.447	165.363	116.289	90.1981	170.893	109.135	112.79	137.769	160.925	77.2617	126.306	103.384	81.1356	54.4393	280.673	244.309	88.8119	109.081	202.554	91.3391	257.36	227.01	91.5463	109.091	110.975	69.3663	312.955	70.179	126.218
BMSK0001948.1	gene=BMSK0001948	7	286	33.2	9.2287	-	-	-	714.021	800.125	982.01	1109.12	898.868	891.297	1222.15	978.01	1053.35	767.002	869.583	726.335	622.538	726.852	940.83	789.581	856.914	988.898	939.162	1000.64	787.74	773.261	851.544	920.089	878.372	1045.26	884.978	689.346	980.278	1025.22	1160.62	987.781	750.575
BMSK0001949.1	gene=BMSK0001949	5	126	14.8	10.7696	-	-	-	1915.9	2218.64	1997.24	1581.98	1937.29	3461.93	2774.2	2591.83	2617.69	2546.78	2047.46	2509.31	3057.93	2338.14	1620.26	1468.61	3072.67	2348.91	4272.61	3407.35	3087.07	3460.04	3159.9	1784.85	2412.47	3582.99	3361.17	2191.09	3112.96	2135.03	3208.97	2808.86	3588.89
BMSK0001956.1	gene=BMSK0001956	21	697	80.4	5.02838	-	-	-	1172.84	1246.5	1232.53	1079.54	1112.45	1258.94	1095.82	1105.23	1163.05	1106.8	906.554	1066.05	1014.82	1049.12	1017.42	998.563	863.189	855.051	1177.05	1036.27	1076.98	994.437	1084.63	812.79	988.399	897.735	1118.89	724.077	898.067	840.486	984.358	842.992	914.298
BMSK0001957.1	gene=BMSK0001957	53	3723	418.3	7.16498	-	-	-	420.251	365.293	303.514	400.969	431.459	436.4	293.291	462.362	434.557	508.227	570.759	511.458	529.435	565.074	501.828	473.242	537.996	652.167	422.178	732.062	616.37	617.649	656.85	540.359	896.312	906.331	892.096	695.938	551.481	616.025	1057.15	1068.4	1059.58
BMSK0001958.1	gene=BMSK0001958	1	156	16.6	5.69025	-	-	-	150.681	89.9304	118.184	78.3179	66.9714	199.371	127.997	133.74	85.9482	55.9987	113.301	150.516	125.452	115.201	167.924	0.1	0.1	0.1	210.374	187.53	239.208	185.17	144.242	143.826	218.341	106.935	148.942	182.167	70.1724	145.243	339.319	176.589	152.81
BMSK0001962.1	gene=BMSK0001962	4	126	13.9	4.57684	-	-	-	688.49	618.027	424.893	617.393	534.534	636.952	672.369	406.86	492.212	599.437	649.24	665.34	462.163	681.282	579.224	626.378	513.89	513.804	636.982	577.423	567.677	455.347	450.977	451.226	654.968	525.383	517.523	730.686	506.12	861.22	1002.89	745.583	749.996
BMSK0001963.1	gene=BMSK0001963	5	131	14.6	5.53046	-	-	-	732.437	855.224	636.331	556.868	680.047	601.461	605.147	644.8	731.075	568.009	550.89	511.996	595.92	726.66	609.041	420.491	638.48	506.454	573.534	511.669	668.254	460.768	497.38	550.834	477.056	477.824	499.846	407.393	274.245	456.672	599.359	808.908	882.27
BMSK0001966.1	gene=BMSK0001966	5	377	43.7	8.02728	-	-	-	370.231	322.504	371.603	556.35	459.532	525.018	539.368	552.588	443.16	650.336	650.807	452.352	634.957	511.309	632.798	636.061	665.43	710.933	606.772	707.197	703.775	556.088	541.285	568.781	621.646	636.718	627.932	659.769	678.915	550.685	592.206	729.151	657.286
BMSK0001967.1	gene=BMSK0001967	7	417	47.3	5.96991	-	-	-	154.835	133.765	161.307	146.539	210.406	136.093	186.268	231.689	178.527	299.054	215.679	188.446	267.966	181.773	210.614	248.855	238.606	240.866	312.458	348.376	288.507	278.349	289.588	155.257	475.18	391.583	349.691	207.362	283.271	312.627	551.526	383.714	588.906
BMSK0001968.1	gene=BMSK0001968	5	415	46.9	8.72833	-	-	-	278.381	120.911	341.713	414.172	270.831	404.463	353.151	327.308	408.205	306.724	646.513	375.917	450.752	315.063	330.992	363.286	346.56	408.774	737.812	647.683	468.882	416.109	391.656	526.879	448.518	493.851	481.388	620.922	418.711	359.107	673.092	480.459	460.194
BMSK0001972.1	gene=BMSK0001972	2	220	26.2	8.87506	-	-	-	546.783	722.53	677.624	643.851	711.5	654.974	854.675	620.119	742.049	444.774	698.91	489.15	324.305	839.219	574.017	503.843	249.77	403.409	661.676	785.266	480.529	518.338	613.044	345.272	813.381	411.454	549.575	777.665	478.799	375.262	622.112	367.556	439.615
BMSK0001974.1	gene=BMSK0001974	3	442	51.3	9.06158	-	-	-	0.1	0.1	0.1	334.937	355.327	375.465	275.427	427.243	429.644	289.792	219.931	412.853	445.375	401.056	203.016	371.411	403.203	388.784	300.997	531.287	662.35	448.422	594.148	735.239	427.622	449.095	823.61	389.635	426.17	224.676	753.777	639.593	820.87
BMSK0001975.1	gene=BMSK0001975	2	249	28.7	7.02447	-	-	-	1027.51	1732.5	991.712	1480.94	1234.95	1730.09	1445.96	1503.22	1645.46	1537.22	1160.39	1190.96	995.739	1147.13	1274.21	1226.8	937.968	1314.34	1609.87	1575.41	1098.68	1460.72	1438.26	1583.79	923.915	890.763	1143.81	1667.7	1510.61	1466.33	1386.78	1009.13	898.25
BMSK0001979.1	gene=BMSK0001979	2	164	18.4	8.31305	-	-	-	565.258	453.327	671.279	690.825	472.762	579.577	426.503	582.608	602.052	557.897	592.947	689.608	792.608	619.894	595.498	713.35	691.525	620.851	754.355	1010.31	1011.39	807.313	722.776	815.314	714.777	864.749	718.068	842.445	1027.65	769.348	1019.17	980.34	1047.58
BMSK0001980.1	gene=BMSK0001980	2	1772	178.1	8.89166	-	-	-	113.243	167.014	206.44	0.1	0.1	0.1	165.591	135.92	138.571	59.824	73.1088	183.216	210.841	105.628	73.3382	100.075	199.5	246.908	100.293	49.1541	70.7954	66.1682	96.4879	181.6	137.513	211.809	176.015	170.761	188.253	191.616	196.224	178.93	153.77
BMSK0001981.1	gene=BMSK0001981	9	1988	200.1	8.89691	-	-	-	246.632	125.084	179.79	248.564	189.283	322.103	167.576	280.411	291.148	232.204	449.281	363.382	332.125	322.634	272.851	330.548	493.746	379.01	343.568	272.884	252.642	323.019	535.714	469.205	197.17	341.669	319.356	377.793	320.709	281.574	278.809	282.328	418.407
BMSK0001983.1	gene=BMSK0001983	3	389	44	5.91303	-	-	-	219.586	134.998	133.161	214.437	281.417	183.769	113.137	94.9065	156.547	227.762	222.616	161.616	347.022	271.991	222.312	210.045	251.697	241.313	283.416	270.251	187.418	97.6981	152.476	210.593	252.707	243.509	329.382	285.376	328.049	215.518	442.497	174.93	298.195
BMSK0001984.1	gene=BMSK0001984	11	663	74.5	5.91364	-	-	-	381.686	335.181	380.896	473.878	396.427	372.161	441.002	328.209	405.963	390.712	354.819	394.919	364.16	458.283	420.624	390.137	365.053	324.939	362.672	604.19	528.667	398.782	319.109	376.775	471.369	289.52	488.457	282.163	299.767	402.145	488.732	677.779	629.206
BMSK0001988.1	gene=BMSK0001988	9	340	38.3	5.08527	-	-	-	0.1	0.1	0.1	236.36	183.545	279.395	315.205	267.822	338.403	854.404	1217.16	823.128	1064.29	1077.34	1259.63	2186.42	2027.82	2299.6	3875.36	3017.06	2975.57	2415.89	2601.1	2961.56	4535.74	3427.71	3810.53	3841.59	3768.28	3901.58	6878.79	5428.45	5693.29
BMSK0001992.1	gene=BMSK0001992	4	239	25.6	6.22809	-	-	-	707.902	1028.01	503.08	688.484	599.417	661.796	598.844	833.718	722.751	904.128	873.848	729.835	849.811	733.735	803.879	613.296	850.557	518.561	719.077	865.818	802.882	766.804	956.119	840.826	631.593	469.226	689.501	1130.53	806.971	1046.16	1100.07	599.225	1004.38
BMSK0001993.1	gene=BMSK0001993	2	126	14.4	5.2973	-	-	-	97.6101	217.496	305.134	213.091	239.198	382.902	248.728	156.969	115.051	207.604	133.651	138.665	135.16	177.605	85.7336	215.868	273.264	161.948	241.783	65.7626	81.9779	225.779	113.815	259.971	188.922	174.538	182.122	232.959	183.123	276.995	186.771	194.166	177.607
BMSK0002001.1	gene=BMSK0002001	25	626	72.1	9.05096	-	-	-	1657.87	1922.19	1691.19	1681.49	1659.51	1628.86	1511.14	1787.92	1634.66	1940.76	1654.38	1916.05	1702.88	2066.43	1849.05	2130.77	1944.09	2168.1	2022.77	2025.5	2108.43	2376.03	2566.17	2440.89	1916.49	2066.98	2190.63	2461.87	2795.93	2639.91	2243.61	1956.73	2013.36
BMSK0002011.1	gene=BMSK0002011	1	69	8.2	9.37347	-	-	-	753.338	596.934	690.934	239.896	555.676	591.576	500.786	359.447	717.343	428.763	683.194	558.321	726.266	619.909	519.365	678	814.486	651.62	694.82	810.842	876.189	445.043	596.625	691.118	1401.85	1416.7	1308.39	548.212	728.134	639.46	1172.78	1194.57	1707.74
BMSK0002012.1	gene=BMSK0002012	5	2680	297.5	5.95258	-	-	-	434.092	476.305	312.101	309.264	434.76	358.204	408.447	503.979	507.697	574.866	414.379	436.416	391.203	418.963	486.119	429.478	379.06	481.004	513.966	347.861	478.172	418.121	449.653	528.145	382.032	349.855	357.929	560.993	486.557	426.848	495.412	508.992	414.732
BMSK0002015.1	gene=BMSK0002015	4	276	32.4	8.31012	-	-	-	1546.21	1467.89	1981.96	1576.94	946.223	486.719	1380.5	538.88	523.462	1015.39	1720.39	765.465	1115.91	947.592	2123.43	1876.14	1020.6	1205.2	415.24	386.854	984.069	443.064	330.453	1802.68	999.831	542.918	630.453	1720.36	609.658	1140.74	1612.92	806.493	948.905
BMSK0002018.1	gene=BMSK0002018	2	134	14.8	6.41217	-	-	-	118.55	107.992	299.311	131.027	48.7247	136.818	55.8706	76.0161	87.3539	22.3636	275.605	53.1446	120.96	88.1265	112.911	163.983	98.3808	144.209	175.769	173.738	210.52	90.8722	215.658	128.488	103.014	44.6564	142.766	176.448	67.6955	36.3314	157.069	62.8594	187.789
BMSK0002019.1	gene=BMSK0002019	18	400	45.6	10.1474	-	-	-	4192.48	3824.77	4889.42	4913.24	3820.99	4447.44	3380.36	3782.54	3918.1	4141.36	4423.79	3871.99	4092.83	3369.66	4290.16	3449.27	4314.57	4075.55	4481.24	4326.61	5308.59	4236.93	4197.61	4682.32	5462.86	6113.15	5305.79	5364.58	4359.86	4578.26	7723.99	5835.64	6139.43
BMSK0002025.1	gene=BMSK0002025	26	382	43.5	5.70221	-	-	-	11007.2	10771.2	12431.4	10997.9	11546.4	12249.9	12080.8	11181.8	11593.5	11872.9	14135.8	12697.6	12419.3	11706.5	12449	13079.1	13140.5	12282.8	12567.6	11882.8	11628.6	12953	12721.2	13019	12513.5	12902.1	12577	11724.3	12900.8	12650.7	12087.4	13306.3	12456.8
BMSK0002026.1	gene=BMSK0002026	3	500	58.8	6.73981	-	-	-	419.21	494.925	411.903	934.83	719.53	838.352	869.632	761.432	699.37	928.564	788.483	791.809	813.476	874.802	751.177	1059.87	888.773	823.179	1200.54	1243.88	737.331	1146.83	929.419	852.776	1126.33	849.891	1228.49	1239.47	960.74	940.523	1267.08	1100.75	1026.57
BMSK0002030.1	gene=BMSK0002030	1	1695	190.2	4.85297	-	-	-	0.1	0.1	0.1	74.191	76.3022	163.271	84.5115	129.644	126.901	92.5516	142.678	97.7293	0.1	0.1	0.1	128.802	61.3125	87.0056	109.663	121.107	222.329	108.888	123.247	140.723	401.401	241.451	331.333	196.29	138.775	156.795	529.685	419.457	388.314
BMSK0002033.1	gene=BMSK0002033	3	384	42.4	6.159	-	-	-	680.846	226.499	225.606	494.305	459.749	434.762	563.332	486.081	645.098	489.723	420.736	458.73	440.803	543.002	558.32	312.131	377.771	394.185	372.025	428.706	407.046	360.469	378.136	290.055	471.266	415.521	447.902	391.372	272.664	248.036	428.548	543.99	435.193
BMSK0002034.1	gene=BMSK0002034	35	494	56.3	8.57037	-	-	-	12416.2	13223.8	11879.2	11547.1	11986.8	12630.1	13003.8	12604.2	13435.9	13213	14151.6	13315.1	13213.1	13795.4	12470.2	12584.3	14762.2	13935.2	15232.3	14745.4	13535	13936.6	14765.3	13948.9	14168.4	14624.5	14398.5	13802.2	14981.3	13878.7	15211.8	13794.1	13784.3
BMSK0002041.1	gene=BMSK0002041	4	264	29.5	9.80121	-	-	-	137.936	88.2472	93.7109	162.803	171.219	147.151	95.4971	216.316	87.8419	151.558	115.283	117.695	162.592	180.755	99.2965	119.868	149.257	217.106	223.953	298.664	207.953	214.281	179.205	120.555	351.099	199.822	347.473	170.036	211.998	252.465	396.1	362.847	420.286
BMSK0002042.1	gene=BMSK0002042	8	210	23.9	6.79559	-	-	-	861.599	789.421	751.547	1052.13	745.116	908.143	825.21	1049.67	884.535	730.165	761.389	933.684	870.461	1078.33	823.208	903.808	914.65	911.511	945.944	781.914	740.042	1012.95	798.843	785.289	955.286	784.706	900.199	874.558	876.912	1014.8	902.069	807.24	735.415
BMSK0002043.1	gene=BMSK0002043	13	934	102.2	5.60822	-	-	-	373.135	352.21	517.533	560.882	647.088	539.06	551.268	456.367	471.075	555.946	640.674	599.791	533.577	588.387	482.349	562.074	554.327	456.005	703.357	772.619	573.105	697.88	843.086	636.879	869.868	698.832	837.998	530.698	644.114	602.399	869.141	921.28	795.971
BMSK0002047.1	gene=BMSK0002047	12	185	21	5.24994	-	-	-	1521.68	1741.84	1965.83	1677.75	1732.42	1979.07	1786.24	1862.3	1902.38	1807.9	1974.34	1472.32	1771.72	1709.14	1899.77	1689.67	2130.9	1530.41	2343.51	1777.75	1973.15	1317.47	1844.55	1558.61	1610.76	1764.35	1643.8	1851.71	1916.42	1745.95	2328.89	1722.07	1734.81
BMSK0002053.1	gene=BMSK0002053	5	425	47.7	8.30719	-	-	-	224.4	200.751	247.301	212.803	257.12	189.936	152.45	217.193	141.769	189.268	204.149	261.879	249.218	166.495	286.721	282.522	205.982	266.09	129.53	300.886	366.47	227.573	276.732	204.839	236.826	247.442	299.989	251.043	299.619	418.379	253.58	232.033	151.219
BMSK0002055.1	gene=BMSK0002055	12	656	75.9	6.15167	-	-	-	534.783	480.024	445.147	409.766	404.56	320.88	465.883	350.854	423.816	382.239	489.747	424.841	334.731	490.947	470.885	315.242	385.957	394.502	328.311	383.284	290.981	423.98	390.474	460.741	362.749	429.628	368.012	389.925	347.929	359.917	442.131	394.116	521.874
BMSK0002058.1	gene=BMSK0002058	2	911	101.5	5.85346	-	-	-	0.1	0.1	0.1	73.5063	53.3259	190.529	0.1	0.1	0.1	127.329	169.117	95.9029	95.3009	163.582	59.4959	77.515	78.5447	53.0618	85.6323	156.377	125.83	155.746	87.4141	159.374	42.3234	167.147	96.6256	0.1	0.1	0.1	118.224	190.642	205.303
BMSK0002059.1	gene=BMSK0002059	12	137	16	10.3659	-	-	-	39509.5	42855.2	37112.8	36694.7	39898.5	38680.4	29917.7	38621.3	36421.3	30969.6	33876.5	37455.1	35762.7	37564.5	33145.1	35393.3	37201.9	39279.4	36289.1	41467.1	41450.3	37874.4	34832.4	35502	47333	44397	49479.4	31431.7	35700.7	38225.2	57512.5	51086.8	48547.8
BMSK0002060.1	gene=BMSK0002060	45	697	75	9.19684	-	-	-	22451.1	22382.1	22333.5	22379.1	21887.9	23354.2	22596.9	22703	23856.8	21843.2	21895.4	22117.5	22553.5	22164.1	21278.5	19068.4	21384.1	19314.6	19223.7	19428.3	19201.3	19001	19552.6	18236.6	17698.1	18774.1	17359.3	19307.7	18591.1	18170	15937.7	15422.4	15690
BMSK0002061.1	gene=BMSK0002061	3	480	54.5	5.10382	-	-	-	232.282	189.531	232.486	311.356	462.903	372.819	328.135	297.507	444.896	417.337	445.423	420.344	338.401	458.542	465.36	315.015	387.548	363.738	598.61	751.338	856.669	501.343	401.758	289.258	809.079	872.402	852.505	441.53	156.921	461.066	982.426	934.133	1189.56
BMSK0002068.1	gene=BMSK0002068	35	886	98.3	4.84112	-	-	-	16990.1	16244.9	16547.8	16987.8	15188.6	15190.8	16770.3	16834.9	17020.3	15134.7	15648.4	14952.8	15015	16128.2	15898	14352.8	14828.9	14256.4	13591.9	13111.7	13051.9	12932.3	13540.3	13594	13287.6	13247.4	13137.2	12134.9	12909.6	12199.8	12465.7	12805.2	12719.2
BMSK0002069.1	gene=BMSK0002069	16	400	43.9	5.58575	-	-	-	23943.5	24169.9	22449.2	23434.9	23969.8	22674.6	21418.4	22715.9	24879.4	23985	23977.6	24754.8	23958.9	25989.5	23260.4	26663.9	22503	25722.2	22598	24396.4	24055.4	26251.3	26866.1	26677.4	25083.5	22925.6	25837.7	26091.6	27397.7	27608.5	26237.1	26665.7	25437.6
BMSK0002071.1	gene=BMSK0002071	6	279	33	8.63019	-	-	-	312.93	448.999	561.358	619.26	440.281	562.343	472.734	526.284	419.609	385.96	380.449	575	458.082	485.549	366.974	413.291	469.103	456.555	581.888	440.53	348.603	550.542	623.137	343.486	339.745	445.843	304.438	367.108	421.568	286.683	336.767	353.191	440.71
BMSK0002072.1	gene=BMSK0002072	12	348	39.6	4.87262	-	-	-	7773.1	7910.33	8883.57	6368.28	6261.88	7178.99	6654.5	7334.84	7317.97	6949.77	6452.3	6489.96	7342.25	6482.62	7179.71	6837.22	7751.85	8031.53	8361.36	7271.68	7372.48	7122.96	7937.93	7695.64	7212.18	7515.24	6344.65	8249.25	8653.83	8357.15	6868.38	7249.25	7327.48
BMSK0002073.1	gene=BMSK0002073	6	436	49.6	5.67487	-	-	-	396.857	286.531	277.784	333.853	265.079	336.632	406.18	371.947	300.054	333.133	422.922	302.181	382.011	292.622	302.319	343.088	316.68	315.092	275	280.321	311.241	383.163	338.07	351.559	281.066	335.46	355.59	405.034	358.833	320.492	355.522	315.826	354.168
BMSK0002074.1	gene=BMSK0002074	9	294	33.6	9.15704	-	-	-	640.667	633.952	636.878	798.568	795.687	773.74	765.677	692.96	837.96	1166.86	965.399	918.542	1003.33	816.119	1011.18	927.177	822.272	834.048	1082.5	1155.97	952.117	923.562	897.113	959.145	1183.7	1003.94	1105.72	862.566	980.044	926.222	1191.38	1198.26	1112.26
BMSK0002075.1	gene=BMSK0002075	15	787	90.1	7.87433	-	-	-	446.52	509.476	469.281	631.777	668.77	512.612	658.503	536.072	665.993	732.479	761.309	772.546	1020.48	671.732	657.537	858.784	888.253	913.967	801.051	829.235	862.966	658.815	669.497	699.884	966.827	976.98	929.944	935.503	684.842	920.879	953.967	1287.77	1191.13
BMSK0002078.1	gene=BMSK0002078	8	505	54.1	5.36566	-	-	-	201.367	221.867	135.35	135.28	190.473	243.346	162.098	166.144	158.542	170.084	149.144	197.174	255.118	298.527	174.858	247.168	242.909	224.321	170.28	193.894	217.777	262.784	249.72	161.104	230.037	304.516	194.028	263.047	224.662	190.667	255.116	226.388	260.818
BMSK0002079.1	gene=BMSK0002079	7	520	59.6	9.48859	-	-	-	116.843	73.8829	137.521	265.342	226.482	152.392	222.134	316.689	196.662	225.49	218.392	124.32	157.139	230.776	111.486	201.898	234.191	240.286	137.571	152.86	117.44	151.844	164.524	188.725	180.184	134.488	202.673	264.468	157.574	233.598	54.3064	240.356	208.435
BMSK0002082.1	gene=BMSK0002082	6	297	34.1	9.28888	-	-	-	102.525	64.1257	114.569	79.2578	135.188	215.809	105.486	199.927	71.8091	197.589	268.967	217.412	161.861	270.398	357.391	54.541	230.275	214.763	135.938	277.024	283.979	225.961	182.118	79.8296	373.53	260.045	485.711	147.483	148.154	245.103	484.901	557.719	544.51
BMSK0002083.1	gene=BMSK0002083	8	581	67.2	8.27777	-	-	-	678.311	615.136	654.398	697.342	608.456	579.804	680.127	514.006	498.744	556.011	488.347	474.937	625.941	616.806	588.332	648.948	377.591	522.913	475.132	471.126	544.661	451.253	553.295	544.071	590.953	607.144	536.026	614.892	469.342	478.348	579.749	606.518	662.974
BMSK0002084.1	gene=BMSK0002084	17	274	30.9	6.08124	-	-	-	3457.99	3411.41	3376.3	3162.54	3078.67	3402.93	3389.18	3416.11	3375.35	3352.46	3276.35	3032.02	3082.07	3089.43	2855.82	3249.61	3189.04	3298.57	3175.48	3063.17	2957.36	3350.4	3355.01	3188.16	2933.39	2965.21	3120.64	3627.31	3412.94	3245.23	2849.48	2941.51	2849.22
BMSK0002089.1	gene=BMSK0002089	9	306	34.9	5.50665	-	-	-	891.845	905.337	720.171	791.688	808.704	906.7	795.182	975.01	1039.59	992.637	842.679	800.057	851.967	1020.59	845.962	949.614	1030.86	762.394	808.461	981.579	810.305	832.038	1003.73	810.037	966.401	1093.92	975.192	988.645	1023.33	1011.31	1113.24	896.71	989.25
BMSK0002090.1	gene=BMSK0002090	30	420	47.5	5.10187	-	-	-	18873.5	19450.3	21981.4	20165.6	18737.6	19943.8	18255.7	17586.9	18464.3	17909.5	19286.2	17730.5	17032.8	18664.9	19304.1	17503.7	18973	17284.8	23152.7	22178.8	20562.2	19549.3	19524.3	18748.2	20833.8	23115.2	20978.8	20077.7	17381	18887.5	27260.7	23647.7	22821.3
BMSK0002091.1	gene=BMSK0002091	8	126	13.7	5.87921	-	-	-	30410.5	30738.7	33814.7	33428.8	29886.7	29504.8	29804.4	30582.7	29011.2	34951	35683.6	30425.6	30728.3	30038	34416.1	39434.8	36593.3	33824.7	38381.8	40821.2	34008.8	38204.9	38662.7	43436.9	38345.1	32880.7	36467.5	46086.8	36120.8	41718.3	42634.5	40390.3	41687
BMSK0002094.1	gene=BMSK0002094	6	1605	178.9	9.78558	-	-	-	325.617	307.75	383.386	254.382	195.471	268.201	236.372	265.924	283.58	195.672	204.92	199.553	203.328	271.804	161.519	106.09	183.968	102.975	149.664	218.982	157.049	151.904	136.699	160.482	169.316	276.53	173.662	218.123	196.736	307.78	225.955	195.134	273.831
BMSK0002095.1	gene=BMSK0002095	15	231	27	8.4549	-	-	-	13545.5	12883.7	12446.5	12544.6	13208.8	9841.22	11835.7	12401	11944	12125.8	12595.9	12247.4	12915.8	11545.3	14142.5	15271.5	13986.1	14167.5	12670	12855.5	14293.9	12345.2	12882.6	13489.4	14944.9	13108.2	13313.5	15566.3	14918.8	15635	12652.6	14750	15259.6
BMSK0002096.1	gene=BMSK0002096	28	580	65.9	5.90033	-	-	-	12043	12170.5	12519.5	9608.39	10267.4	10506.2	11009.2	9892.22	11127.3	10127.5	9785.29	9380.95	9502.72	9378.08	10053	9390.97	9402.61	9415.36	11151.1	10011.7	9392.45	9157.29	8992.01	9058.73	10209.8	10538.5	10319.1	8111.46	8631.55	8870.92	9888.18	9964.09	9949.1
BMSK0002097.1	gene=BMSK0002097	12	284	33	5.66193	-	-	-	2321.48	2396.91	2326.25	2231.92	2162.76	1780.91	1405.57	2179.64	1966.55	1990.81	2026.95	1924.68	1515.66	1995.82	1947.61	1728.94	1526.05	1915.26	1466.92	1552.9	1963.6	1769.98	1641.14	2244.15	2086.51	1349.51	1643.46	1945.9	1930.03	2082.01	1492.01	1578.98	1969.03
BMSK0002098.1	gene=BMSK0002098	10	225	25.6	5.42767	-	-	-	5193.75	5095.05	5474.26	4854.06	4664.42	5197.46	4719.63	4794.19	4586.56	4745.21	4739.63	4592.85	4929.93	4182.14	4761.4	4961.72	4682.66	5006.82	4479.69	4368.99	4700.41	4918.64	4277.01	4257.91	3953.57	4518.17	4020.94	5136.34	5120.38	4959.09	4014.51	3758.83	3931.79
BMSK0002101.1	gene=BMSK0002101	6	172	19.1	9.22797	-	-	-	1106.13	1085.38	907.322	1250.63	1222.97	1182.33	1020.86	1122.97	1039.39	1287.37	1231.92	1141.95	1370.46	1143.61	1360.6	1271.79	1501.96	1394.24	1316.42	1383.54	1622.94	1131.28	1188.95	1080	1507.61	1495.81	1495.87	1175.52	1083.99	1238.45	1206.34	1449.71	1752.42
BMSK0002105.1	gene=BMSK0002105	3	497	54.3	8.26508	-	-	-	50.8058	97.478	49.8834	0.1	0.1	0.1	98.233	112.915	112.224	173.006	161.355	155.098	191.93	150.99	117.506	199.681	300.286	170.018	220.737	204.486	197.663	319.271	262.666	305.036	187.715	136.822	342.171	251.036	295.677	225.365	359.575	242.714	188.563
BMSK0002106.1	gene=BMSK0002106	6	402	44.1	4.49799	-	-	-	580.332	428.474	353.008	572.227	545.16	547.191	689.379	628.921	413.385	574.969	478.807	638.112	614.008	629.653	319.885	542.157	638.639	588.536	469.599	531.665	667.527	605.063	497.014	487.74	617	631.766	664.183	279.364	432.68	648.144	540.631	521.801	594.592
BMSK0002108.1	gene=BMSK0002108	2	479	52.5	8.65497	-	-	-	0.1	0.1	0.1	152.868	166.276	153.014	212.441	89.2988	98.3879	95.3447	246.381	377.332	173.462	140.777	267.823	221.085	143.802	133.623	481.994	218.038	304.416	179.919	206.781	174.86	281.463	265.815	72.0944	200.454	34.5011	128.88	101.417	177.02	190.844
BMSK0002110.1	gene=BMSK0002110	14	227	25.6	5.21222	-	-	-	376.4	372.345	258.566	1119.84	983.652	1093.44	1069.23	1074.02	1050.65	1060.07	1433.54	1113.55	1096.83	1195.07	1174.89	1215.51	1380.03	1254.11	1232.04	1259.38	1318.62	1491.03	1498.02	1530.21	1277.07	1189.66	1496.53	1552.55	1503.9	1415.94	1295.63	1334.48	1527.36
BMSK0002121.1	gene=BMSK0002121	9	747	85	5.63715	-	-	-	167.617	193.537	473.377	265.57	183.609	141.782	132.516	159.411	161.043	293.884	240.929	212.118	261.959	158.345	258.574	268.075	195.453	345.219	285.52	266.486	297.746	233.679	203.332	190.411	165.837	252.651	258.4	280.167	222.785	312.09	171.154	121.522	198.257
BMSK0002123.1	gene=BMSK0002123	3	225	25.6	9.3432	-	-	-	141.19	261.628	302.471	132.291	205.075	350.576	231.336	172.059	223.353	192.543	290.176	113.235	287.282	178.929	119.504	148.002	301.22	163.569	392.481	238.347	225.32	111.9	175.558	117.517	177.476	299.411	166.696	204.643	211.276	193.932	459.427	219.615	203.324
BMSK0002128.1	gene=BMSK0002128	5	77	8.7	5.86432	-	-	-	11423.6	10589.1	13040.8	11286.9	10611.1	11374.6	11806.2	12552	12176.7	11397.2	12669.2	12775.2	11415.4	12008.7	11135.8	12820.6	11670	11394	12317	10222.7	11845.4	12115.9	11057.2	12809.9	11133	13933.8	12034.9	10427.6	12563.6	11626.6	13981.7	11329.4	9275.94
BMSK0002129.1	gene=BMSK0002129	2	384	42.6	6.83881	-	-	-	377.349	270.074	253.954	248.919	296.24	268.307	611.219	706.967	498.316	288.905	734.385	51.5885	377.776	426.109	661.811	321.429	360.915	545.073	461.773	660.244	553.778	99.3978	123.984	410.158	172.232	405.597	384.793	532.088	152.841	132.327	576.247	333.579	358.342
BMSK0002131.1	gene=BMSK0002131	5	262	30.3	8.96722	-	-	-	165.311	216.525	161.331	195.594	122.953	426.497	205.055	197.105	170.27	253.673	592.629	490.471	196.872	252.149	190.188	146.302	206.307	55.529	238.208	318.384	256.113	141.447	121.264	130.734	115.509	284.692	144.426	243.164	173.02	100.957	206.053	122.638	161.042
BMSK0002132.1	gene=BMSK0002132	12	1078	122.6	6.38825	-	-	-	264.826	645.223	333.424	343.774	326.2	522.586	327.804	297.333	340.154	464.695	373.624	342.903	416.478	486.272	303.232	280.158	414.457	354.63	578.292	529.32	586.391	179.109	378.147	398.902	676.669	519.733	740.409	369.739	384.006	318.114	752.154	976.609	787.509
BMSK0002133.1	gene=BMSK0002133	5	275	28.6	9.65204	-	-	-	2505.93	1882.9	2122.97	2141.72	2226.84	2142.72	2265.72	2487.49	2647.13	2498.55	2711.56	2587.57	3148.99	2975.87	2379.5	2540.67	2713.24	2983.37	3050.88	2685.55	2577.92	2910.42	2999.36	3065.92	2826.14	3079.5	2933.43	3129.78	3812.45	3763.02	2467.53	2749.05	2949.91
BMSK0002134.1	gene=BMSK0002134	7	674	77.7	7.17413	-	-	-	0.1	0.1	0.1	284.203	260.66	151.245	132.74	381.502	132.926	318.976	196.301	290.419	217.769	167.899	163.353	235.852	319.04	346.786	373.706	473.38	480.387	249.35	299.02	263.934	545.885	416.371	301.892	306.898	288.453	385.334	644.604	568.812	676.681
BMSK0002140.1	gene=BMSK0002140	4	412	47.5	9.95233	-	-	-	185.012	190.898	939.582	597.531	465.854	383.315	980.932	488.611	389.217	354.743	686.965	445.153	433.271	285.481	641.202	616.968	577.508	495.946	651.376	489.492	718.03	546.863	357.785	837.935	723.093	647.968	746.702	343.819	589.098	937.222	602.073	732.483	720.222
BMSK0002141.1	gene=BMSK0002141	1	348	39.2	9.09662	-	-	-	183.483	205.739	198.539	307.794	390.669	903.059	1132.23	1321.31	838.329	1313.03	1405.72	1482.5	1036.72	802.79	239.886	1674.63	1107.53	1969.92	1697.28	2301.49	1646.68	2010.28	1768.55	690.685	1694.3	855.689	1620.68	556.877	2788.48	1240.13	1403.77	1536.5	2181.66
BMSK0002142.1	gene=BMSK0002142	11	179	18.8	11.056	-	-	-	3237.95	3734.15	3936.74	3796.69	4707.04	4088.06	3714.01	4017.08	4135.49	4603.55	4896.55	4383.58	4659.95	4513.81	4368.34	4923.99	5358.52	5042.46	6190.2	5913.52	5317.62	5067.05	4838.09	5016.26	6988.56	7053.33	7035.74	4481.25	5180.33	4824.45	8604.04	8342.22	8089.67
BMSK0002144.1	gene=BMSK0002144	1	222	24.6	4.65277	-	-	-	0.1	0.1	0.1	78.6492	208.677	224.918	105.136	126.498	53.005	106.378	150.796	85.9946	157.813	156.428	176.933	236.833	231.642	370.025	250.707	323.966	185.541	356.88	349.899	270.559	424.058	407.309	205.4	391.12	443.284	389.366	447.78	303.272	127.452
BMSK0002146.1	gene=BMSK0002146	14	378	42.1	8.06647	-	-	-	800.581	906.996	923.428	888.842	893.86	818.518	872.518	863.025	831.971	781.893	589.684	747.418	711.582	840.099	612.561	589.375	645.777	622.387	691.731	479.242	597.848	569.191	662.104	635.297	529.92	648.365	667.78	725.606	607.616	618.557	748.576	678.215	597.681
BMSK0002147.1	gene=BMSK0002147	3	444	46.7	8.97333	-	-	-	868.913	912.354	668.227	640.258	727.098	573.668	671.893	559.628	453.319	295.213	577.609	632.527	444.292	614.039	615.942	677.084	642.343	576.73	597.876	535.144	811.795	775.921	700.51	788.526	870.14	749.385	633.094	557.873	665.729	594.931	1250.52	815.622	1231.63
BMSK0002148.1	gene=BMSK0002148	11	364	41.6	9.61432	-	-	-	286.419	285.824	197.984	330.974	351.443	366.238	322.686	331.437	287.641	332.018	337.785	383.72	420.053	450.983	444.318	360.139	405.067	433.671	321.82	434.775	371.549	430.436	280.388	283.413	428.939	474.583	467.27	252.897	374.479	282.74	432.574	424.479	517.24
BMSK0002149.1	gene=BMSK0002149	6	461	53.8	8.17987	-	-	-	57.9531	183.341	192.041	216.93	244.155	222.707	203.85	179.978	196.361	371.407	95.3926	255.708	124.044	187.106	179.511	275.022	125.639	226.192	209.955	375.996	287.773	250.551	442.993	260.83	253.094	132.435	232.582	144.116	243.687	213.056	347.728	166.991	233.17
BMSK0002151.1	gene=BMSK0002151	5	564	62.6	5.5683	-	-	-	211.058	197.147	272.146	250.955	162.007	150.394	193.437	158.212	127.95	337.826	298.108	103.236	115.649	94.2085	171.072	219.197	265.179	130.49	313.482	297.094	152.373	192.158	183.052	207.483	270.44	243.631	274.681	163.488	173.598	184.02	267.916	284.08	381.991
BMSK0002152.1	gene=BMSK0002152	13	1007	114.4	6.58343	-	-	-	215.646	206.24	327.134	257.438	198.355	216.881	217.515	237.688	206.675	239.298	295.569	219.512	311.047	206.782	223.597	268.592	276.263	259.49	421.392	236.59	291.397	386.747	230.048	294.616	439.828	383.47	303.963	260.891	354.767	339.44	457.019	594.562	379.7
BMSK0002153.1	gene=BMSK0002153	8	336	37.8	5.31403	-	-	-	1081.83	1198.14	1113.86	1524.75	1337.25	1439.62	1661.25	1652.77	1543.1	1646.19	1855.19	1779.83	1957.09	2041.82	1895.08	1799.46	1940.8	1778.99	1820.84	2143.28	2036.56	2026.73	1782.4	1838.42	2256.32	2540.11	2295.77	2173.18	2214.2	2055.27	2305.81	2371.66	2218.42
BMSK0002154.1	gene=BMSK0002154	15	283	30.6	8.20673	-	-	-	17517.6	17695.8	21788.7	20233.8	19483.2	21719.7	21084.9	20678.2	22210.7	20678.4	21794.9	21756.2	19883.2	21163.2	19078.9	19985.4	22953.8	21038.9	25044.3	23617.5	23454.5	23184.7	23868.5	18769.2	20681.9	25494.5	21158.6	21804.3	23696.4	23148.9	22089.5	20763	21844.2
BMSK0002156.1	gene=BMSK0002156	6	278	30.8	5.35077	-	-	-	1086.29	850.116	1071.11	948.195	694.557	861.156	962.97	794.976	909.445	824.868	848.425	933.002	432.186	757.979	660.089	648.771	582.803	505.719	628.951	500.973	685.312	902.79	677.747	670.248	678.283	775.223	513.006	596.94	594.214	590.2	718.823	521.832	777.991
BMSK0002157.1	gene=BMSK0002157	22	765	88.9	9.2995	-	-	-	181.871	28.2003	225.379	1140.88	1201.72	1031.92	514.237	1090.98	1033.3	1197.76	1292.86	1629.51	1613.93	1574.59	1632.34	986.883	1442.58	1562.4	959.61	2016.6	1980.51	1769.74	1670.64	1523.63	2485.66	2259.19	2432.81	1495.64	1529.33	1425.41	2406.67	2534.22	2734.29
BMSK0002159.1	gene=BMSK0002159	7	713	80.2	7.07538	-	-	-	235.681	280.452	263.933	214.08	176.318	200.796	133.507	178.809	244.158	103.616	217.877	191.746	227.892	112.268	169.981	185.816	229.165	109.176	149.256	172.791	205.705	183.667	199.998	146.396	131.97	97.5304	118.915	0.1	0.1	0.1	224.959	186.888	155.471
BMSK0002163.1	gene=BMSK0002163	2	63	7.6	9.39447	-	-	-	193.223	241.234	132.388	361.771	287.825	225.342	408.318	183.475	269.175	203.467	195.685	297.937	107.772	241.36	213.925	125.056	153.055	172.073	38.3811	123.258	81.9186	107.476	179.367	74.9686	185.772	149.017	175.328	64.4254	136.465	99.54	120.084	62.3514	113.518
BMSK0002167.1	gene=BMSK0002167	11	915	101.6	8.0799	-	-	-	128.762	145.634	143.201	172.711	145.678	190.068	156.889	166.603	160.626	125.37	134.595	157.528	150.855	153.002	113.845	182.669	196.921	143.884	181.959	215.344	198.662	159.439	125.594	160.475	127.094	144.568	222.885	318.053	137.151	204.48	135.243	147.172	137.312
BMSK0002170.1	gene=BMSK0002170	3	686	80.9	8.94635	-	-	-	658.888	516.518	529.063	644.153	614.559	462.777	504.92	520.247	250.907	618.666	420.579	658.949	706.128	623.189	527.642	515.816	654.056	704.178	552.241	755.569	654.794	704.683	666.393	342.096	400.039	657.847	666.675	741.763	727.641	573.499	368.479	600.097	652.348
BMSK0002171.1	gene=BMSK0002171	20	728	79.3	6.70258	-	-	-	1365.98	1399.1	1375.45	1304.59	1326.87	1127.88	1491.12	1467.88	1068.71	1260.74	1550.62	1080.89	1421.27	1321.36	1440.38	1511.68	1321.39	1339.79	1508.33	1403.81	1632.64	1292.41	1342.9	1423.05	1615.4	1383.98	1637.46	1553.09	1550.36	1518.14	1690.4	1944.69	1690.81
BMSK0002175.1	gene=BMSK0002175	11	502	54.9	9.02216	-	-	-	246.374	128.817	94.7221	405.087	343.535	403.761	228.965	348.229	290.945	603.108	753.192	419.443	796.516	540.736	797.098	998.235	839.336	864.878	750.965	624.036	672.101	740.818	700.782	786.973	885.421	806.855	557.609	851.287	709.411	883.437	765.443	597.541	517.011
BMSK0002176.1	gene=BMSK0002176	5	551	63.3	5.47492	-	-	-	223.979	165.357	302.61	228.945	404.15	191.084	250.231	183.881	164.206	183.127	201.479	246.679	355.233	217.329	319.584	205.083	347.387	31.5968	245.128	184.082	253.212	73.0425	162.093	287.198	247.604	260.907	138.01	165.572	202.194	188.092	249.185	243.164	195.905
BMSK0002177.1	gene=BMSK0002177	10	432	47.8	5.00311	-	-	-	607.578	553.444	750.402	651.461	673.487	515.809	560.104	745.782	523.196	630.784	609.14	736.787	719.526	654.962	735.575	677.175	782.45	776.344	671.572	790.692	849.072	827.87	879.937	860.45	777.328	700.783	864.563	831.854	733.833	946.994	790.441	867.17	810.305
BMSK0002178.1	gene=BMSK0002178	3	419	46.9	9.18036	-	-	-	543.765	490.836	520.966	411.772	484.421	311.381	186.774	146.257	149.851	6404.99	420.308	6356.98	278.213	212.745	378.046	492.804	242.215	273.867	141.353	142.796	117.006	261.063	393.222	457.213	745.934	333.962	119.901	444.418	312.589	726.335	447.652	406.365	358.425
BMSK0002179.1	gene=BMSK0002179	18	738	86.1	5.37665	-	-	-	849.22	957.725	871.304	1069.78	1116.62	1036.55	1123.43	947.33	952.568	1105.79	1107.1	1113.02	1371.89	1009.15	1429.96	1444.1	1182.65	1197.87	1118.35	1267.69	1504.98	1093.06	904.391	1192.63	1640.54	1899.59	1517.63	1277.3	1132.72	1068.79	1806.46	1828.83	1568.56
BMSK0002181.1	gene=BMSK0002181	11	242	26.9	7.06256	-	-	-	3086.03	2160.2	2898.56	2839.32	2100.2	2295.76	2623.91	2372.38	2384.57	2754.99	2730.25	2964.86	3173.27	2195.49	2870.92	2481.22	2931.33	2989.13	1993.09	2117.41	2854.83	2491.15	2233.92	2344.9	2596.86	2922.86	2685.49	2519.61	2951.87	2803.07	2440.81	2925.89	2239.82
BMSK0002185.1	gene=BMSK0002185	4	506	55.2	6.09271	-	-	-	146.85	117.063	118.456	134.703	325.982	106.184	148.373	125.311	35.109	317.657	197.899	237.781	377.558	304.283	235.498	428.236	513.029	362.864	661.091	343.292	406.335	547.017	384.288	368.298	508.595	770.678	628.069	267.067	617.379	455.907	302.046	531.625	716.35
BMSK0002189.1	gene=BMSK0002189	1	227	25.2	8.31635	-	-	-	122.021	62.7245	88.3793	16.2647	62.2457	170.103	85.8957	139.294	120.575	81.2882	44.1224	75.4001	145.156	25.4151	97.5522	18.1842	127.092	115.003	148.513	79.4361	126.333	40.9848	115.673	122.454	116.871	84.7121	54.2953	142.904	125.497	139.666	40.2233	142.798	31.1195
BMSK0002190.1	gene=BMSK0002190	10	199	23.1	5.16559	-	-	-	4463.5	5643.51	3235.71	3658.62	4058.05	4739.84	2902.92	3784.39	4870.39	3965.58	4420.16	2996.22	3461.49	5191.57	3739.13	2330.09	3241.99	3783.78	2756.75	2804.8	3210.91	3410.66	3197.44	3817.07	3073.59	3594.98	3240.46	3842.86	3791.88	3851.03	3768.68	2963.9	3386.79
BMSK0002191.1	gene=BMSK0002191	10	249	27.9	8.29242	-	-	-	13010.9	14700.7	17171.9	15633.6	15365.4	15517.3	14404	15220.8	15234.5	16768.9	16681.2	14979.6	14842.8	14449	16511.6	16552.3	17112.1	16393.3	15707	15892.5	15460.5	18192.1	16341.1	19151.8	17828.8	16639.3	14385.6	18151.5	19898.7	16273.6	16364.4	15893.1	14758.1
BMSK0002192.1	gene=BMSK0002192	6	869	100.9	5.95148	-	-	-	265.49	206.386	265.911	251.261	338.192	215.297	315.214	265.273	326.141	363.304	255.495	305.163	195.468	313.739	281.399	323.468	273.827	249.912	460.374	316.741	356.397	324.302	366.587	371.417	383.036	335.695	354.208	254.933	307.326	374.658	590.423	488.343	335.857
BMSK0002199.1	gene=BMSK0002199	14	301	35.2	7.03461	-	-	-	2358.32	2013.08	2331.01	2775.43	2639.47	2540.27	3312.67	2747.63	2620.8	2592.38	3318.42	2833.3	3092.12	3081.35	3673.72	3102.14	2814.6	2900.03	3789.28	3668.3	3799.63	2953.01	3096.37	3220.92	5636.03	4918.44	5284.31	3266.24	3148.6	3287.66	6499.94	6152.19	6990.28
BMSK0002202.1	gene=BMSK0002202	8	215	25	9.49664	-	-	-	11223.2	1253.51	22358.7	20736	25074.7	29731.2	24191.9	16054.9	13040	20985	21808	25631.8	17907.3	30429.6	27916.1	26783.6	29109.3	32323.8	36638.9	35218	32776.1	26766.8	13781.5	26345.5	53956.7	52692.8	49758.2	19274.3	30212.7	25231.5	99092.6	83263.5	85646.2
BMSK0002205.1	gene=BMSK0002205	35	820	93	5.80157	-	-	-	5299.09	4974.56	4862.29	4036.62	3951.49	4059.82	4362.78	3982.62	4330.23	4046.94	4136.47	4045.45	4373.46	4328.54	4402.06	4240.94	4504.27	4081.62	4897.9	4566.74	4600.47	4104.8	4380.56	4008.21	4903.28	5296.14	5016.15	4169.95	4061.82	3960.97	5071.7	5621.19	5897.07
BMSK0002206.1	gene=BMSK0002206	24	1275	147.3	4.86066	-	-	-	804.592	704.767	847.808	972.49	948.61	782.4	910.039	831.239	902.225	758.898	872.898	853.054	965.79	732.465	982.978	1037.73	755.772	1006.48	959.053	983.563	1152.43	888.423	905.382	1089.05	1097.86	924.011	1054.07	782.069	980.411	872.937	1134.22	1035.27	1147.57
BMSK0002207.1	gene=BMSK0002207	6	545	61.1	9.23968	-	-	-	815.659	797.075	763.522	605.231	487.389	497.954	443.806	360.847	653.461	527.575	479.487	441.508	388.528	590.693	406.198	306.223	452.02	476.476	546.896	497.752	424.241	481.176	536.745	625.163	807.054	788.884	702.203	515.655	598.801	517.095	751.541	747.33	819.728
BMSK0002209.1	gene=BMSK0002209	12	591	67.4	5.82355	-	-	-	759.771	618.304	547.85	709.775	756.119	717.236	562.592	684.748	477.706	684.065	600.432	785.259	614.294	854.95	639.633	664.532	732.776	664.494	603.788	610.431	778.202	707.86	716.653	558.719	762.667	724.53	818.36	525.411	509.503	702.144	828.249	689.593	732.932
BMSK0002211.1	gene=BMSK0002211	12	480	54.9	5.04181	-	-	-	1400.29	1296.69	1253.5	1368.94	1438.46	1387.37	1206.21	1448.08	1345.08	1431.96	1366.94	1204.74	1314.36	1351.86	1391.62	1232.01	1182.68	1250.07	935.27	1159.37	1145.86	1130.04	1095.73	1099.65	1085.26	871.903	962.531	1163.63	1062.89	1034.55	865.668	1077.52	943.831
BMSK0002213.1	gene=BMSK0002213	14	348	38.3	5.44415	-	-	-	1060.2	1270.16	1032.69	1195.47	1205.43	1110.85	1139.54	1175.69	1274.71	1140.63	1176.97	1197.55	1108.13	1021.43	1027.1	978.649	1069.89	945.1	1000.38	919.515	1042.88	996.807	952.345	1002.74	920.018	877.622	882.721	1077.54	819.494	856.09	873.867	892.113	837.909
BMSK0002216.1	gene=BMSK0002216	5	321	35.6	8.69513	-	-	-	372.715	484.74	590.086	252.169	386.618	355.946	473.323	443.431	400.802	291.479	166.141	334.745	331.247	293.207	263.43	256.375	422.679	318.128	249.811	375.625	545.502	324.222	289.627	259.681	298.267	612.44	517.772	240.614	280.048	279.708	285.959	456.155	343.21
BMSK0002217.1	gene=BMSK0002217	40	1360	156.1	6.39325	-	-	-	1471.88	1435.84	1326.5	1839.77	1728.08	1976.22	1769.22	1645.48	1732.28	1819.25	2051.28	1743.76	1917.11	1889.75	1913.45	1976.96	1784.97	1914.07	2138.06	1876.07	1831.13	1881.43	1972.06	1937.69	2162.61	2382.93	2154.32	1963.1	2044.25	1957.44	2219.42	1983.38	2008.79
BMSK0002221.1	gene=BMSK0002221	8	174	19.2	4.72553	-	-	-	609.629	578.412	622.268	693.404	624.412	508.509	688.223	562.583	418.515	479.372	637.691	477.931	557.755	495.017	679.723	557.411	523.59	605.307	896.179	537.446	534.093	399.512	496.048	594.571	577.629	581.626	471.306	600.98	529.327	472.348	899.501	688.006	775.229
BMSK0002224.1	gene=BMSK0002224	10	233	26.6	7.83234	-	-	-	213.249	178.53	161.849	193.96	144.405	226.616	159.677	287.758	176.827	225.619	118.194	197.21	184.763	263.042	166.06	172.004	138.15	194.915	210.292	293.776	181.814	227.526	257.601	135.9	246.521	318.801	206.062	75.2702	453.298	190.718	270.856	293.847	347.486
BMSK0002225.1	gene=BMSK0002225	3	210	24.3	9.00971	-	-	-	330.594	559.013	149.435	186.694	193.459	214.352	166.081	176.611	237.87	128.103	147.136	176.452	244.319	325.718	159.429	180.505	210.679	200.446	244.862	263.344	256.458	105.791	232.502	72.1039	117.195	249.209	367.149	135.278	378.537	262.833	488.776	341.418	550.994
BMSK0002226.1	gene=BMSK0002226	9	995	107.8	9.10858	-	-	-	140.604	120.965	90.126	170.024	230.075	228.982	167.476	216.365	234.426	189.969	156.836	172.55	177.843	212.685	162.292	174.49	142.736	230.574	241.451	320.31	212.949	178.643	266.704	186.666	285.189	240.982	315.232	171.101	146.955	191.221	365.957	315.848	284.536
BMSK0002227.1	gene=BMSK0002227	16	362	40	8.63544	-	-	-	5203.46	5963.84	5047.18	5539.8	5817.54	5470.85	5332.43	6110.56	5505.93	5584.43	5706.81	6133.04	5239.81	6145.82	5268.2	5273.65	4727.87	5361.28	4911.28	5320.22	5161.45	4959.43	5371.16	5006.74	4918.35	4298.28	4812.68	4824.93	5335.2	5000.36	4618.56	4558.91	4325.62
BMSK0002228.1	gene=BMSK0002228	19	418	46.5	7.80853	-	-	-	7218.54	8183.91	7402.25	7387.07	7733.05	7738.55	7271.36	7222.41	7727.09	7045.88	6807.26	7968.48	7382.44	6818.76	6708.22	6618.06	7208.03	6746.29	6902.82	6777.36	6189.55	7026.11	6283.27	6754.64	5701.52	5915.93	5410.74	6629.53	7342.73	7095.54	5351.46	5382.38	5515.76
BMSK0002229.1	gene=BMSK0002229	25	561	60.6	5.75922	-	-	-	2218.2	2611.25	2124.57	1985.72	2052.88	2277.83	3090.77	2200.69	2398.23	2161.33	2047.33	2099.6	1843.79	2061.65	2171.89	2721.65	2446.11	2206.12	2425.11	2038.43	1993.32	2466.56	2624.13	2288.16	1735.22	1684.31	1668.04	2656.32	2937.61	2616.3	1726.21	1805.58	1793.77
BMSK0002231.1	gene=BMSK0002231	14	993	113	5.35712	-	-	-	726.629	872.757	574.031	547.25	780.49	740.204	624.691	553.59	684.134	620.023	768.7	666.043	539.864	657.223	587.718	531.098	517.792	638.518	743.456	505.543	828.386	499.665	587.216	484.297	501.539	708.01	599.643	679.796	685.646	473.582	478.182	508.057	689.638
BMSK0002234.1	gene=BMSK0002234	3	490	55	7.53497	-	-	-	0.1	0.1	0.1	195.837	112.074	205.468	147.69	40.2834	132.667	187.356	34.3381	143.197	177.314	226.885	235.685	142.267	212.981	235.963	346.596	413.233	442.535	347.327	183.079	165.169	509.255	559.824	469.567	265.049	228.88	193.878	435.211	463.515	426.617
BMSK0002235.1	gene=BMSK0002235	5	1124	128.2	5.31134	-	-	-	226.55	212.373	113.283	143.919	145.327	224.529	211.595	161.883	194.228	215.084	349.799	148.925	96.6606	184.207	203.275	122.579	221.324	183.103	93.1004	160.175	148.816	97.2845	216.928	88.7495	200.926	157.383	131.465	161.672	147.66	116.157	226.179	271.184	147.57
BMSK0002241.1	gene=BMSK0002241	2	1210	138.3	5.15228	-	-	-	191.178	201.372	202.185	154.359	175.678	145.034	178.798	166.713	186.543	110.421	154.503	273.498	241.137	248.758	196.559	143.543	211.856	170.018	211.604	214.132	289.091	267.132	146.506	216.265	271.677	209.258	244.512	227.85	234.211	219.909	219.544	243.601	329.537
BMSK0002242.1	gene=BMSK0002242	9	184	20.6	8.33112	-	-	-	1892.93	1804.85	1702.04	1804.55	1665.81	1689.34	1998.57	1628.83	1631.15	1862.49	2563.97	1637.56	2000.02	1711.33	1913.11	2249.12	2230.37	2796.26	2909.41	2170.79	2508.65	1863.69	2030.64	2797.73	2420.67	2370.05	2358.21	2885.14	2794.66	2893.64	4993.9	2622.2	2655.58
BMSK0002243.1	gene=BMSK0002243	24	754	84.2	7.04169	-	-	-	772.149	783.269	795.139	722.388	687.578	699.248	665.006	696.038	739.747	807.085	635.035	662.902	610.979	694.418	687	736.406	647.181	744.018	629.277	754.961	603.487	753.205	697.449	721.237	559.502	584.405	605.582	750.927	695.576	702.498	526.625	528.427	594.472
BMSK0002248.1	gene=BMSK0002248	1	105	12.1	8.89056	-	-	-	427.001	440.2	319.243	394.557	282.444	363.69	338.479	359.704	214.509	371.959	174.776	295.928	378.734	304.46	441.331	595.047	237.135	379.153	334.199	511.825	331.496	354.622	410.863	343.548	328.686	317.767	378.118	422.623	308.646	350.844	362.295	215.133	178.338
BMSK0002249.1	gene=BMSK0002249	5	172	20.4	8.35309	-	-	-	667.961	710.139	512.351	412.078	701.865	599.539	707.935	595.055	565.392	574.936	480.049	713.981	640.342	616.941	416.058	452.886	531.533	742.795	612.978	588.016	567.633	544.697	595.452	516.543	319.159	554.65	469.787	343.88	659.446	583.412	353.534	317.391	464.416
BMSK0002251.1	gene=BMSK0002251	12	518	58.9	4.94367	-	-	-	969.946	770.247	838.81	863.557	636.278	763.109	890.524	777.885	815.405	758.932	1110.34	1079.04	814.3	751.3	930.02	829.799	872.591	893.36	879.981	733.025	807.426	745.763	813.393	854.86	662.366	785.862	749.436	869.626	897.915	756.543	1024.37	801.479	858.1
BMSK0002258.1	gene=BMSK0002258	8	583	67.5	4.87457	-	-	-	380.701	361.313	361.771	333.727	350.051	439.807	325.374	380.355	319.745	320.077	333.578	417.803	242.494	281.018	264.143	274.406	375.858	426.357	229.574	278.645	288.393	402.347	368.448	358.562	303.14	325.14	229.16	414.814	390.318	370.941	265.415	295.79	297.452
BMSK0002275.1	gene=BMSK0002275	10	271	29.3	8.96185	-	-	-	1685.88	1965.64	1786.29	1984.02	2131.17	2041.47	2056.03	2025.63	1876.65	1975.12	2380.52	2267.29	2305.39	1902.21	2170.12	1953.54	2325.29	2092.32	2028.58	2212.19	2330.23	1907.6	2060.97	2007.83	2351.65	2649.12	2554.14	2108.16	2106.86	1985.05	2743.47	2402.75	2842.95
BMSK0002283.1	gene=BMSK0002283	39	1293	144.5	5.83685	-	-	-	1809.9	1628.7	1349.32	2086.59	2367.87	2274.53	2339.83	2097.77	2208.7	2414.16	2640.56	2520.9	2701.45	2672.77	2504.61	2590.21	3153.41	2583.99	3351.41	3101.05	3169.78	3094.2	3022.18	2742.54	3277.42	3352.55	3543.06	3332.01	3456.92	3256.37	3302.08	3760.14	3690.88
BMSK0002285.1	gene=BMSK0002285	15	938	105.4	7.20355	-	-	-	166.369	244.166	211.035	471.289	323.167	437.067	290.778	366.391	413.036	582.115	586.166	567.046	456.532	583.68	543.617	372.551	497.674	536.057	377.582	656.982	622.216	651.658	695.083	632.524	1031.09	809.782	972.905	883.158	719.769	904.287	1321.96	1036.59	849.472
BMSK0002286.1	gene=BMSK0002286	6	90	10.3	8.3952	-	-	-	4761.1	4971.44	4925.86	4634.83	5439.81	4694.43	5030.16	5092.3	5250.59	4518.88	4156.78	5161.58	5458.92	4651.3	5314.82	4899.05	3753.7	4755.31	4962.98	5470.54	4823.36	5113.5	5183.33	4981.3	5081.74	4309.2	5574.74	3760.57	4112.38	4347.35	3988.26	4509.36	4860.41
BMSK0002287.1	gene=BMSK0002287	8	639	72.8	9.70819	-	-	-	300.456	265.402	262.681	279.376	299.675	220.343	279.611	308.562	252.752	306.768	373.433	265.934	281.506	343.417	276.078	299.285	332.197	406.074	434.358	513.517	408.266	342.755	436.889	254.298	493.24	405.412	372.002	290.472	219.269	367.738	605.383	538.054	553.919
BMSK0002288.1	gene=BMSK0002288	3	207	22.8	9.79584	-	-	-	103.224	201.785	158.569	126.049	118.397	219.912	134.817	119.967	279.4	238.184	139.288	142.589	189.733	164.147	107.778	153.969	219.142	199.704	331.295	391.764	198.925	218.116	180.34	170.407	240.954	290.083	357.05	180.859	146.456	267.278	403.762	398.346	381.362
BMSK0002290.1	gene=BMSK0002290	10	172	19.9	4.65973	-	-	-	31664.3	35390.7	31059.8	27015	29975.2	31392.8	32890	30567.1	31666.6	31002.7	33060.6	29983.9	31734.9	33489.5	31611.3	27668.6	34348.9	28504.2	34991.2	34981.9	33253.8	30367.9	31748	26825	36654.7	34733.1	35518.4	27772.5	33042.5	27878.9	34378.7	32277.1	36607.1
BMSK0002304.1	gene=BMSK0002304	1	491	55.6	5.89252	-	-	-	204.351	255.593	188.125	211.592	306.537	380.19	152.344	429.757	148.471	326.747	152.853	117.161	386.254	192.928	184.937	183.039	193.112	318.745	233.487	277.77	544.746	347.762	205.864	292.762	168.567	160.374	144.885	187.012	220.496	386.75	191.457	280.601	171.06
BMSK0002305.1	gene=BMSK0002305	9	511	57.8	9.18121	-	-	-	275.739	262.157	261.366	248.702	234.59	289.969	227.17	257.293	347.384	301.689	324.934	312.954	305.378	320.748	357.719	263.464	384.723	301.355	430.088	434.521	357.054	366.975	322.835	270.159	530.761	550.908	563.488	292.099	267.508	340.788	503.116	559.705	637.205
BMSK0002307.1	gene=BMSK0002307	3	351	41.2	6.75458	-	-	-	459.201	434.311	462.656	384.244	459.58	418.227	537.256	400.355	467.518	275.184	573.813	265.826	304.85	204.895	328.874	212.584	206.146	273.223	198.496	228.428	219.953	509.449	326.457	282.343	299.426	538.668	263.554	273.606	183.104	120.324	269.378	385.799	371.853
BMSK0002312.1	gene=BMSK0002312	6	416	47.2	5.16498	-	-	-	452.445	464.061	394.364	629.863	438.192	647.208	663.331	523.794	451.466	512.894	411.496	607.346	566.027	564.061	307.586	587.015	437.624	494.952	691.936	667.774	564.761	627.662	566.706	396.325	578.583	701.325	586.431	460.744	652.19	496.258	535.805	542.463	616.917
BMSK0002313.1	gene=BMSK0002313	11	399	45.3	8.6076	-	-	-	612.275	504.57	556.725	636.016	621.676	689.179	656.775	714.391	696.68	587.291	573.55	788.664	833.396	642.761	686.764	691.543	754.132	952.599	745.334	934.053	719.812	731.791	834.995	778.044	921.983	741.325	865.723	701.705	801.29	751.83	1019.85	948.02	915.82
BMSK0002316.1	gene=BMSK0002316	5	2306	256.1	6.22479	-	-	-	256.925	276.085	198.181	317.719	455.701	304.668	302.283	312.483	289.66	406.441	402.531	305.233	414.991	391.398	446.125	493.317	498.197	485.51	454.658	495.019	436.086	323.027	370.452	515.638	609.468	529.964	340.552	535.879	323.32	388.079	586.802	459.558	404.499
BMSK0002317.1	gene=BMSK0002317	9	2207	242.6	9.33356	-	-	-	70.7314	117.779	92.0826	175.265	107.716	232.105	137.953	111.271	65.8094	119.894	137.491	85.9697	115.893	142.625	138.618	129.712	200.056	168.511	128.027	211.905	196.058	115.261	134.831	143.799	149.081	148.361	204.93	121.724	106.052	90.0539	177.126	282.214	165.895
BMSK0002318.1	gene=BMSK0002318	14	323	36.4	4.53229	-	-	-	12978.2	12420	13816.4	12346.2	12533	13078.1	13338.5	12642.4	13332.8	12173.7	11354.2	11841.3	9939.78	12245.4	11189.7	10182.2	10596.2	11005.6	9396.02	10112.5	9392.43	10623.6	10488.4	10188.7	8550.22	9998.25	9158.12	10787.7	10066.9	9437.79	7802.32	7589.77	8079.18
BMSK0002319.1	gene=BMSK0002319	8	149	16.9	7.84601	-	-	-	4613.35	4090.71	4859.46	4056.64	3442.63	4109.38	3554.9	3875.96	4004.6	3641.05	3630.43	3947.3	3655.02	3533.49	3122.8	3175.02	3315.16	2875.32	2603.73	2362.92	2791.27	2848.48	2891.87	3304.12	2719.37	3145.91	2604.59	2833.12	2879.3	2290.71	2159.9	2052.22	2054.06
BMSK0002320.1	gene=BMSK0002320	13	893	97.2	8.57574	-	-	-	218.815	169.39	413.19	699.67	581.053	430.28	413.576	590.53	1129.3	442.858	1000.12	434.374	359.67	91.4521	139.049	1351.71	411.156	780.708	676.967	926.17	797.033	0.1	0.1	0.1	2214.16	2437.24	1743.83	0.1	0.1	0.1	2334.07	2271.49	2483.27
BMSK0002326.1	gene=BMSK0002326	9	201	22.1	5.18951	-	-	-	506.798	514.153	466.319	435.857	577.685	641.852	558.589	520.121	573.818	540.328	539.01	540.154	606.128	545.658	403.382	518.842	643.726	543.222	465.65	556.213	561.184	620.502	571.581	492.557	397.02	581.876	513.297	504.468	622.099	526.448	392.012	446.998	586.461
BMSK0002327.1	gene=BMSK0002327	18	694	79.1	8.72907	-	-	-	702.639	629.778	593.498	1027.99	979.189	830.172	606.164	951.529	832.06	895.755	795.351	825.343	1044.05	982.871	826.886	658.578	837.348	879.397	885.513	1067.29	1094.95	831.557	876.855	709.852	1059.13	1210.48	1117.28	907.424	778.211	802.956	1310.85	1344.76	1290.01
BMSK0002330.1	gene=BMSK0002330	37	1045	114	5.9007	-	-	-	756.763	720.589	886.258	1289.25	1273.55	1227.49	1184.73	1277.11	1221.32	1159.18	1391.12	1160.59	1236.04	1233.33	1380.61	1225.88	1182.06	1248.82	1315.95	1273.28	1303.32	1086.57	1208.84	1231.46	1330.6	1243.58	1395.46	1148.49	1037.29	1082.46	1444.29	1451.38	1556.29
BMSK0002331.1	gene=BMSK0002331	10	393	44.3	8.87653	-	-	-	329.967	202.419	338.369	493.625	396.155	406.244	335.686	541.207	215.503	395.575	346.139	442.403	432.911	431.912	478.026	404.742	524.286	448.717	275.155	472.921	548.688	423.215	364.707	483.276	778.252	550.036	593.682	310.1	307.496	552.109	565.008	529.21	692.55
BMSK0002333.1	gene=BMSK0002333	21	516	56.5	4.84918	-	-	-	5070.01	4620.97	4988.06	11819.8	11354.6	11653.3	11513.3	12128.1	11172	11892.8	12136.7	12305.3	12582.8	12548.4	11692.7	11885	12168.9	11230	13404.3	14085.1	14382.6	12532.1	12536.6	12955.4	14081.2	13600.4	15785.4	11857.2	11019.5	11941.4	14116.7	13150.6	15195.2
BMSK0002354.1	gene=BMSK0002354	9	355	37.9	5.13055	-	-	-	3851.67	3969.36	4843.74	2867.93	2753.48	3091.15	3099.6	3024.18	2915.17	2576.89	3058.26	2512.37	2356.03	2658.75	3290.69	3033.56	2112.72	2699.44	2911.78	3075.33	3056.09	3197.6	2857.5	3268.11	2795.26	2888.96	2679.29	3408.25	2916.04	3206.54	3416.07	3344.1	3479.26
BMSK0002369.1	gene=BMSK0002369	3	77	8.7	9.80853	-	-	-	164.617	220.074	305.32	305.42	321.715	309.081	427.217	268.504	90.1812	281.644	515.738	278.788	228.537	281.849	381.979	348.305	410.351	250.974	559.786	373.367	376.789	354.43	340.581	266.403	422.519	1019.54	429.745	323.017	254.108	328.336	759.901	539.813	342.691
BMSK0002370.1	gene=BMSK0002370	20	434	46.1	9.13556	-	-	-	8677.59	8334.87	8743.59	9113.5	8455.27	8559.83	8915.87	9607.7	8940.07	9598.83	9900.84	8988.06	9247.48	9147.96	9632.48	8937.54	9275.77	8939.35	8953.66	9304.82	9110.34	9069.82	8035.74	8795.83	9448.18	9129.73	9565.71	7955.19	8326.75	7966.89	8465.13	9004.77	9191.05
BMSK0002371.1	gene=BMSK0002371	9	324	34.8	9.6756	-	-	-	489.238	592.858	507.592	482.147	503.529	657.729	353.641	498.151	551.956	657.729	506.685	588.93	434.693	539.997	645.701	438.289	496.91	656.837	710.049	466.144	569.233	614.947	396.716	438.15	548.829	632.396	528.009	653.533	461.561	702.601	818.03	506.712	676.97
BMSK0002372.1	gene=BMSK0002372	4	236	25.9	5.32318	-	-	-	333.213	165.318	214.778	290.266	471.928	429.349	344.475	412.239	380.505	397.777	391.717	330.471	467.913	443.741	385.779	432.268	342.137	493.159	471.641	522.379	374.456	381.638	358.967	409.457	755.125	635.513	660.537	360.245	353.288	395.081	799.556	686.936	862.089
BMSK0002373.1	gene=BMSK0002373	18	315	35.3	5.81732	-	-	-	5642.35	5998.4	5664.62	5156.39	5426.85	5542	6199.26	5445.25	6360.32	5848.99	5610.71	5824.5	5501.92	5897.42	5341.84	5551.21	5768.45	5433.1	6003.28	5236.16	5118.68	6190.24	6486.52	5453.22	5547.86	5400.77	5207.04	6351.91	6196.96	6342.07	5204.56	5042.29	5344.22
BMSK0002374.1	gene=BMSK0002374	6	353	38.1	8.37714	-	-	-	178.591	175.78	192.905	222.785	250.798	205.585	237.144	269.366	191.762	203.585	286.728	230.678	268.09	191.687	392.237	168.405	219.103	271.269	398.799	358.858	341.525	228.541	310.426	270.682	294.859	364.752	357.466	261.88	308.515	216.288	458.927	391.276	405.937
BMSK0002376.1	gene=BMSK0002376	4	167	18.5	5.16412	-	-	-	161.447	158.462	104.257	114.318	108.945	102.024	160.995	110.543	105.738	161.72	107.788	93.3316	85.2067	139.631	108.201	175.161	164.244	118.336	194.528	244.384	186.175	284.939	231	163.782	131.716	169.487	251.959	246.423	212.819	198.39	265.352	212.034	223.148
BMSK0002377.1	gene=BMSK0002377	2	128	14	4.58539	-	-	-	1772.45	1160.64	3354.29	2020.76	1923.63	2414.47	1533.09	1930.56	1413.9	3256.24	1388.19	2023.85	2080.71	1733.44	1384.27	1584.08	930.071	1754.52	1728.26	1751.95	1284.43	1374.35	1131.41	1934.44	962.433	1333.03	1340.79	1575.98	1006.05	931.642	1438.26	1354.1	1007.64
BMSK0002385.1	gene=BMSK0002385	32	1028	110.7	7.36664	-	-	-	4403.75	4513.5	4604.6	4231.26	4585.12	4192.77	4045.25	4206.33	4241.48	4184.02	4265.53	4350.66	4480.73	4197.05	4494.32	4585.3	4750.32	4632.27	4530.28	4367.23	4378.5	4624.46	4170.01	4560.25	4622.84	4329.6	4105.8	4252.99	4460.88	4325.35	4019.66	4057.23	4129.28
BMSK0002387.1	gene=BMSK0002387	5	167	19.5	6.53693	-	-	-	0.1	0.1	0.1	102.664	162.544	167.8	122.08	75.0704	330.074	132.506	110.862	152.452	165.508	138.853	212.512	434.798	334.741	392.453	427.758	427.933	508.554	549.668	444.394	460.496	434.025	461.606	491.184	573.105	855.6	632.732	460.198	505.186	572.025
BMSK0002390.1	gene=BMSK0002390	4	197	23	9.87213	-	-	-	501.302	462.305	475.989	632.274	669.828	670.503	612.366	633.317	599.881	636.893	641.903	659.998	633.627	597.267	752.621	714.781	676.585	616.087	1027.7	797.521	788.612	667.483	635.557	694.963	913.261	955.164	1019.54	586.57	706.333	704.429	1101.32	846.534	1092.56
BMSK0002391.1	gene=BMSK0002391	3	149	16.7	6.01727	-	-	-	164.604	196.438	262.017	269.499	178.799	198.984	208.256	263.217	187.588	208.022	372.924	272.359	362.561	305.817	190.526	269.408	411.852	295.195	317.768	180.804	413.947	281.649	253.022	312.894	247.892	326.977	333.255	379.587	475.101	547.446	253.162	287.127	261.422
BMSK0002396.1	gene=BMSK0002396	6	573	64.6	8.33795	-	-	-	748.465	722.2	798.564	749.882	475.68	676.353	816.959	682.751	761.519	777.984	922.39	772.031	753.854	978.734	1127.22	686.123	577.638	780.591	1043.84	685.506	770.475	634.195	1031.45	785.407	1202.17	931.116	1466.38	893.085	620.039	675.837	1238.23	1222.03	1541.19
BMSK0002402.1	gene=BMSK0002402	10	229	24.9	5.03937	-	-	-	1482.64	1498.97	1410.69	1387.31	1451.7	1577.79	1275.69	1508.2	1482	1373.42	1346.09	1335.63	1407.68	1358.67	1217.99	1253.24	1556.25	1211.96	1308.71	1297.52	1336.48	1453.41	1367.34	1287.58	1130.58	1370.57	1116.63	1289.29	1503.93	1284.38	1122.68	1243.22	1147.46
BMSK0002403.1	gene=BMSK0002403	17	699	77	6.37982	-	-	-	649.623	287.152	161.553	4001.63	3258.5	3756.55	4214.89	3724.37	3093.74	5811.86	6774.19	5368.22	6129.75	5103.01	6702.27	6802.11	6914.7	6134.73	6270.23	5136.42	4490.82	6363.52	6646.28	6661.57	4382.67	4103.53	3725.95	7458.16	6597.22	7009.54	4324.66	3999.99	3719.26
BMSK0002404.1	gene=BMSK0002404	23	351	39	9.32855	-	-	-	12701.3	12504.3	12451.3	13889.1	13635	13708.1	12772.1	13739.6	13727.9	14659.4	14374.3	13446.8	14144.1	14328.5	13965	14018.3	14164	13870.9	13980.2	13494.1	14762.9	13162.1	13326.3	13414	14055.8	13448.4	12925.7	13299.2	13026	12747.9	12339.2	12696.8	13181.5
BMSK0002407.1	gene=BMSK0002407	4	383	42.9	6.00092	-	-	-	379.577	457.538	597.934	728.851	545.116	427.908	804.481	388.378	254.547	313.443	584.15	369.937	380.347	345.919	586.072	851.433	687.048	292.988	620.064	480.862	443.364	445.606	882.09	719.77	378.834	687.989	325.804	781.955	565.242	763.215	632.785	458.55	650.053
BMSK0002410.1	gene=BMSK0002410	7	557	64.3	6.02167	-	-	-	125.518	139.603	176.892	182.042	286.074	199.052	267.04	180.139	212.366	254.498	229.93	238.294	200.623	262.798	319.318	362.216	298.413	223.853	362.52	360.28	373.452	306.722	307.84	356.719	388.451	304.005	307.164	430.83	294.712	453.989	460.943	400.475	369.511
BMSK0002411.1	gene=BMSK0002411	5	182	21	6.83893	-	-	-	283.179	219.665	274.252	179.179	330.847	292.574	284.913	257.583	214.861	408.972	271.963	269.635	427.524	301.177	226.115	203.42	287.708	324.661	353.434	343.713	356.927	273.289	365.629	229.973	289.067	296.548	289.383	247.256	442.998	282.165	274.544	198.369	408.201
BMSK0002424.1	gene=BMSK0002424	4	269	30.4	4.74066	-	-	-	0.1	0.1	0.1	344.744	256.617	229.949	330.347	344.835	286.966	560.978	442.17	446.303	831.845	513.216	527.431	667.56	434.724	645.648	1137.27	992.863	854.902	402.527	456.621	561.795	1066.42	925.899	1073.49	618.362	575.826	632.858	956.464	978.964	980.193
BMSK0002426.1	gene=BMSK0002426	12	336	38.3	5.13544	-	-	-	597.648	829.559	661.666	925.542	1027.99	1088.42	841.402	969.349	902.903	983.375	1016.2	1025.39	1002.99	1079.96	996.541	1052.1	830.035	892.595	998.248	1288.93	1021.16	1055.3	1318.04	966.961	958.054	931.357	1119.59	1095.55	1060.32	1269.09	792.054	1036.13	960.445
BMSK0002427.1	gene=BMSK0002427	8	346	38.7	5.04877	-	-	-	1785.01	1505.72	1922.35	1022.33	1021.53	1075.97	1108.59	1000.85	1044.45	971.161	983.129	918.45	960.324	934.177	1042.19	892.19	735.137	822.066	1017.34	1007.55	878.421	786.509	591.366	911.125	788.793	950.165	1033.98	687.06	666.197	617.717	1217.18	1024.04	1031.32
BMSK0002428.1	gene=BMSK0002428	1	393	44.1	9.0954	-	-	-	175.521	447.153	295.739	252.64	272.566	400.089	116.809	416.256	6473.11	303.023	194.568	267.77	561.737	575.462	523.535	163.078	198.437	190.071	296.525	237.536	328.634	294.283	208.859	368.664	502.351	566.439	467.147	338.034	490.458	433.062	761.031	575.081	688.407
BMSK0002433.1	gene=BMSK0002433	19	342	39.1	5.08661	-	-	-	6700.56	7124.29	7467.22	7906.96	7819.76	6918.89	7083.32	6872.61	6172.36	6807.69	7996.64	5774.3	6546.15	6646.26	6872.2	7174.81	7658.09	6910.47	6345	6749.27	6386.1	7310.52	6396.57	7571.75	6184.21	6596.47	6249.83	7390.5	7161.03	7315.79	6296.88	6415.36	5717.79
BMSK0002434.1	gene=BMSK0002434	1	746	83.6	5.50958	-	-	-	156.499	82.3684	139.666	0.1	0.1	0.1	0.1	0.1	0.1	123.191	186.902	136.547	105.985	19.8558	107.031	139.673	167.851	139.68	0.1	0.1	0.1	0.1	0.1	0.1	108.71	147.796	74.01	143.566	110.762	80.1924	264.747	301.877	316.899
BMSK0002436.1	gene=BMSK0002436	11	331	36.7	10.1292	-	-	-	71.4526	85.5167	51.3115	239.31	215.398	203.503	214.836	222.548	170.412	192.34	219.827	193.414	191.979	259.775	332.693	253.871	242.578	298.979	289.449	333.328	288.752	233.87	236.763	198.062	333.982	282.894	335.808	197.007	191.331	236.269	457.005	364.436	468.375
BMSK0002437.1	gene=BMSK0002437	6	120	13.6	5.66901	-	-	-	3024.85	3159.84	3002.85	2921.43	3176.82	3415.01	3470.88	2773.43	3081.99	2837.11	2562.1	2873.51	2423.34	2245.39	2314.14	2692.99	2143.97	2109.8	2619.61	2252.57	2435.56	2688.81	2639.42	2504.53	2206.29	1977.04	1960.69	2335.08	2132.08	2775.06	2228.14	2598.54	2318.35
BMSK0002438.1	gene=BMSK0002438	12	458	53.1	5.91254	-	-	-	584.561	502.593	468.733	607.821	678.545	546.126	618.317	584.007	648.747	676.79	743.348	688.2	836.377	785.186	693.749	777.107	846.316	850.091	774.553	799.449	832.789	718.991	691.716	758.751	857.773	860.237	897.58	744.619	757.974	696.723	926.616	920.483	1006.82
BMSK0002439.1	gene=BMSK0002439	9	211	24.2	9.50531	-	-	-	2265.2	2510.02	3589.97	3228.18	2667.58	2944.62	2206.94	2758.21	2420.9	2674.04	3369.07	2383.3	2730.5	2533.04	2681.55	2247.96	2307.41	2216.78	2423.99	2565.91	2345.3	2544.62	2181.03	2607.27	2155.9	2117.02	2011	2838.25	2091.13	2921.91	2594.93	2140.65	2070.74
BMSK0002440.1	gene=BMSK0002440	6	375	42.1	5.67413	-	-	-	398.249	410.823	388.236	502.031	451.205	633.289	480.178	448.24	401.796	431.025	456.487	515.124	477.259	535.606	613.18	540.869	314.377	521.237	515.182	562.904	544.25	426.804	526.71	481.932	526.647	615.452	634.768	475.172	293.68	373.376	698.084	695.779	828.817
BMSK0002441.1	gene=BMSK0002441	4	191	21	10.2481	-	-	-	681.87	406.665	549.722	686.021	425.976	499.49	545.453	504.271	555.389	469.563	780.858	706.89	780.121	566.957	739.541	795.819	793.069	915.002	630.732	701.272	906.473	490.473	623.693	1081.47	1015.81	948.708	1003.41	979.225	587.352	905.446	746.54	1001.41	964.583
BMSK0002442.1	gene=BMSK0002442	42	2103	234	5.90717	-	-	-	687.621	718.113	670.336	626.136	582.359	720.245	653.443	700.949	718.358	688.661	745.78	719.008	776.903	761.716	693.691	832.451	725.79	705.488	757.111	744.548	802.024	765.911	790.806	671.297	719.381	641.415	714.493	765.06	743.529	738.773	690.198	797.595	741.114
BMSK0002443.1	gene=BMSK0002443	21	537	62.8	4.98248	-	-	-	1726.86	2051.93	1894.52	1563.06	1732.36	1641.08	1757.72	1578.77	1961.79	1431.56	1768.87	1510.41	1380.13	1641.3	1442.05	1487.92	1391.91	1309.45	1496.59	1425.75	1244.52	1471.01	1471.66	1384.68	1416.02	1434.55	1309.04	1373.03	1338.71	1361.84	1535.28	1182.72	1340.13
BMSK0002444.1	gene=BMSK0002444	5	371	43.1	8.59564	-	-	-	296.976	235.323	393.953	519.241	429.035	346.189	508.368	371.152	358.171	406.895	476.637	417.743	504.277	394.408	435.41	411.109	495.728	565.049	567.074	415.951	437.301	392.567	359.852	472.108	516.197	751.187	656.484	298.242	519.589	471.323	547.791	737.76	586.533
BMSK0002445.1	gene=BMSK0002445	5	99	10.9	9.93097	-	-	-	3156.68	3608.31	3798.52	3824.76	3736.22	3886.57	3534.74	3759.25	4111.84	4178.83	4730.28	4566.52	3803.43	4087.41	4022.31	3352.06	3493.66	3081.67	3840.52	4131.9	3429.95	4041.76	3714.29	3724.51	3745.82	4152.9	3998.33	3997.99	3466.34	2981.92	3494.38	3132.17	3465.17
BMSK0002446.1	gene=BMSK0002446	25	622	68	8.84711	-	-	-	9181.74	10652.9	9663.38	9320.36	10201.6	10461.2	9622.12	10154.1	10216.7	10161.5	9752.39	10318.7	9745.57	10780.7	9871.86	9667.1	10222.6	10185.6	10489.1	9347.31	10140.2	10220.7	10369.8	10483.3	9480.58	10113.2	10892.9	9936.62	10451.8	10941.5	10852.9	9991.76	10904.4
BMSK0002447.1	gene=BMSK0002447	22	375	43.4	5.013	-	-	-	5178.4	5318.86	5061.96	6564.56	6646.97	7016.43	6056.69	6410.07	6535.24	4836.59	4040.89	4662.46	4095.82	4367.76	3599.63	2613.78	2839.63	2832.32	2699.37	2926.82	2543.62	2220.85	1929.09	2277.47	3183.06	3447.05	3263.67	1929.57	1669.66	1570.88	4142.68	3964.18	4207.58
BMSK0002448.1	gene=BMSK0002448	24	444	51.2	5.40717	-	-	-	5354.95	4984.57	5306.38	5343.86	5373.75	5346.32	5146.37	4994.91	5296.26	5324.51	5747.06	5437.89	4900.03	5543.21	5308.72	5242.56	5526.17	5372.59	5335.2	4918.98	5208.08	5402.79	5414.3	5326.83	5010.27	5275.62	4948.56	5413.69	5530.86	5501.48	5385.13	5195.99	4915.23
BMSK0002451.1	gene=BMSK0002451	19	463	52	6.13763	-	-	-	2712.61	2831.36	2849.25	2738.15	2694.41	2467.48	2683.97	2876.92	2985.93	2655.61	2823.83	2597.57	2926.16	2978.07	2654.95	2830.43	2560.06	2966.62	3137.06	2979.23	2950.47	2704.21	2599.96	2913.09	3192.4	2960.96	3325.55	2611.16	2613.2	2615.84	3695.8	3197.06	3806.68
BMSK0002452.1	gene=BMSK0002452	10	115	12.5	9.65558	-	-	-	8403.24	9138.04	8777.41	6803.18	7914.96	7358.54	6666.74	7307.96	7309.04	7709.03	7835.71	7307.35	8046.44	6958.17	6742.88	7383.03	6939.14	7059.33	6874.64	7041.68	7111.49	7485.89	7500.68	7645.48	6828.13	8327.25	7664.95	6352.11	7862.07	7078.51	7998.2	7572.08	6942.67
BMSK0002453.1	gene=BMSK0002453	5	864	98.2	7.80328	-	-	-	1113.96	367.716	435.104	593.546	941.783	921.674	1560.19	1145.88	1039.2	366.886	496.254	1321.76	821.39	598.15	436.53	751.497	774.651	842.42	761.71	891.123	753.741	1276.89	1147.37	624.391	888.347	1069.7	996.786	594.666	1214.72	611.222	829.056	1178.87	1106.08
BMSK0002454.1	gene=BMSK0002454	3	486	54.1	5.69403	-	-	-	12008.6	14115.2	13990.5	10161.7	11376.4	6787.6	10184.1	10954.3	12717.1	11456.4	11237.9	12333.6	11460.5	10957.3	10593	11385.6	10651.3	13919.5	10113.4	11657.6	12244.4	13112	13590.9	10854.2	10142.5	10674.7	10210	12033.3	12913.8	10952	10063.2	9019.58	10946.1
BMSK0002456.1	gene=BMSK0002456	5	327	37.1	9.06232	-	-	-	153.284	159.866	226.932	576.695	485.351	406.602	415.088	536.382	442.389	486.435	459.578	438.639	565.873	530.807	641.715	458.531	294.048	332.388	407.136	489.798	509.932	390.742	380.094	379.523	477.11	436.142	526.772	429.934	249.209	372.067	624.408	595.699	607.126
BMSK0002457.1	gene=BMSK0002457	2	193	22.8	10.1591	-	-	-	0.1	0.1	0.1	448.338	285.14	319.247	174.942	434.62	319.449	313.907	145.167	159.969	332.796	506.543	211.639	427.599	331.957	373.752	493.815	280.112	464.907	508.743	231.451	366.906	641.441	519.506	701.812	146.428	172.721	236.38	663.352	447.502	563.882
BMSK0002459.1	gene=BMSK0002459	9	159	18.3	5.78717	-	-	-	388.249	376.279	508.321	375.37	263.368	307.067	484.571	454.003	260.999	329.791	406.885	307.274	387.514	399.37	301.108	429.827	322.558	350.778	309.629	397.16	272.493	339.112	281.196	364.375	480.929	350.721	390.36	300.759	243.872	393.986	480.541	351.295	447.081
BMSK0002461.1	gene=BMSK0002461	8	151	17.2	6.13446	-	-	-	6400.71	7421.47	6251.83	6870.67	7623.83	7828.94	7756.18	7286.13	6482.62	7224.64	5775.46	6688.39	6950.16	6434.36	6451.22	6455.87	7071.42	6668.56	7146.53	6556.67	6909.35	5901.76	6544.26	6270.75	6912.06	6362.64	6389.9	6737.94	7535.95	6785.28	6367.85	6048.9	6821.14
BMSK0002463.1	gene=BMSK0002463	12	293	32.7	6.35687	-	-	-	641.097	583.266	662.777	534.96	631.711	592.83	503.629	529.364	654.388	588.643	567.862	665.027	666.312	632.061	672.154	645.371	537.118	740.122	657.797	540.525	592.66	637.362	723.916	752.138	660.983	528.242	668.621	766.426	644.09	678.897	764.13	632.916	616.994
BMSK0002474.1	gene=BMSK0002474	4	411	44.5	6.68622	-	-	-	116.298	95.9317	96.8528	114.375	119.936	226.248	227.331	273.007	260.043	669.345	550.962	556.407	761.942	637.397	722.386	923.823	655.316	777.378	726.945	917.425	692.951	804.51	667.731	704.323	471.785	418.022	474.587	555.967	593.956	641.195	351.891	389.786	503.787
BMSK0002483.1	gene=BMSK0002483	18	419	45.8	5.24054	-	-	-	19503.3	18741.2	18661.3	18616.2	21412.2	21674	22669.8	19452.3	22166.6	18533.5	20209.8	19342	18324.5	20897	18601.2	19226.5	18685.4	17657.5	20413.1	18641.2	16610.2	20445.5	20970.2	17650.4	17467.6	17415.9	17779.6	20262.7	18427.7	19430.9	17345.3	16733.7	17471.3
BMSK0002484.1	gene=BMSK0002484	3	111	12	9.71771	-	-	-	82.9856	216.16	168.484	336	185.988	150.243	261.117	145.003	183.62	89.5653	340.989	229.745	147.915	120.267	283.86	74.2803	278.328	146.93	116.753	203.705	150.306	158.377	55.3026	187.111	133.565	149.211	148.663	148.437	147.939	150.728	292.604	116.214	147.45
BMSK0002485.1	gene=BMSK0002485	25	463	52.9	8.47846	-	-	-	11387.9	11521.1	11810.2	11319.1	11316.3	10981.9	11726.3	11194.5	10461.2	10262.4	11381.8	11087.4	10899.5	11502.1	10804.8	11171.8	11668.8	11789.2	10755.9	10865.2	11982.3	10640	10528	11679.9	11106.3	11718.3	11783.2	11769.6	11718	11733.3	11822.1	11544.3	11297.7
BMSK0002486.1	gene=BMSK0002486	20	716	80.1	9.30389	-	-	-	766.466	973.182	899.276	1155.12	1079.65	1239.84	774.987	1076.68	1138.33	1308.19	1291.55	1185.84	1082.97	1256.52	985.807	777.286	1050.18	1232.31	961.35	1270.19	1314.55	1152.3	1139.53	1217.67	1427.04	1718.83	1677.4	1220.47	1156.74	1126.51	1779.75	1696.77	1619.04
BMSK0002487.1	gene=BMSK0002487	11	489	55	6.38165	-	-	-	589.115	518.604	527.611	558.66	503.531	656.747	579.529	555.729	423.649	444.798	509.118	586.953	530.766	566.369	575.517	477.783	707.881	486.266	721.792	724.986	880.257	722.811	769.662	742.105	814.604	686.656	990.832	733.485	481.977	604.09	873.123	836.425	863.032
BMSK0002490.1	gene=BMSK0002490	24	669	75	6.5307	-	-	-	659.742	547.744	723.275	995.737	856.547	831.782	910.557	925.948	869.001	1203.43	1083.39	1085.63	1168.04	916.819	1372.72	1497	1615.54	1360.62	1647.81	1523.67	1548.74	1362.26	1389.44	1559.28	1863.38	1722.49	1870.51	1656.29	1739.66	1841.47	2441.82	2256.93	2118.82
BMSK0002491.1	gene=BMSK0002491	10	235	27.7	11.1317	-	-	-	4017.89	4188.84	4304.68	4082.55	4081.65	4712.11	4306.09	3986.31	4604.15	4052.93	5282.31	4587.09	4735.93	3907.19	3854.73	3414.28	5521.73	3983.7	4915.96	4853.77	5265.35	4495.61	4909.76	4637.83	5478.49	6067.82	5085.87	5416.89	4367.3	3693.76	6676.1	5754.77	5282.62
BMSK0002493.1	gene=BMSK0002493	15	667	75.3	6.69403	-	-	-	461.697	437.187	457.646	455.598	363.384	379.037	359.766	382.404	371.91	423.522	326.908	366.292	223.14	353.915	369.483	220.426	303.523	248.098	264.15	246.716	220.599	234.913	242.736	298.331	175.767	311.774	220.777	252.865	284.837	172.255	247.823	197.902	232.246
BMSK0002496.1	gene=BMSK0002496	26	664	75.2	7.25934	-	-	-	1002.63	1053.24	1078.1	1159.46	1093.76	1069.03	1140.07	1083.47	1022.52	911.902	864.62	892.605	843.743	972.917	896.063	525.503	730.465	769.238	797.684	727.201	682.365	579.757	713.564	604.586	603.483	704.625	670.444	727.017	617.488	668.287	677.562	633.923	646.109
BMSK0002499.1	gene=BMSK0002499	9	131	14.9	5.42279	-	-	-	3401.78	4340.12	3832.26	4022.38	4422.09	6407.88	5135.78	3364.03	3741.06	3792.1	4105.23	3942.7	4093.55	4068.57	4043.63	3955.59	5142.53	3286.18	4680.36	3743.77	3067.01	3683.37	4096.82	3678.81	2641.27	4719.98	3006.42	4196.28	3958.75	3025.76	4334.54	3428.13	2775.8
BMSK0002502.1	gene=BMSK0002502	1	448	50.3	6.4671	-	-	-	0.1	0.1	0.1	167.131	200.16	192.964	150.464	191.285	147.363	158.887	131.76	132.478	127.89	141.323	187.776	83.8681	136.425	83.4338	132.731	143.475	157.129	154.804	128.235	168.014	138.367	160.035	115.401	0.1	0.1	0.1	271.304	170.332	172.564
BMSK0002506.1	gene=BMSK0002506	3	305	34.5	9.68549	-	-	-	194.611	232.643	200.548	138.462	125.635	163.405	169.919	246.608	189.473	187.107	175.199	222.229	285.434	394.615	330.946	250.456	204.371	225.861	210.285	376.47	230.925	258.207	300.068	325.208	305.813	305.604	335.725	240.9	220.412	197.448	427.128	533.04	264.349
BMSK0002507.1	gene=BMSK0002507	18	466	51.3	5.92499	-	-	-	2656.81	2885.4	2761.45	3426.53	3206.01	3450.47	3740.17	3576.84	3564.31	3319.14	3919.97	3525.99	3853.9	3641.54	3420.47	3423.56	3161.65	3231.12	4035.27	3750.15	3721.65	3347.15	3131.08	3206.86	4225.15	3400.34	4243.75	2938.89	3159.54	3116.23	4392.26	3876.89	4387.71
BMSK0002508.1	gene=BMSK0002508	18	824	92.8	5.48529	-	-	-	527.813	531.691	527.049	516.467	512.229	612.229	538.718	637.693	552.546	496.928	600.736	545.924	519.351	629.405	598.552	587.738	509.733	688.417	511.396	562.64	566.407	532.555	509.874	421.649	636.127	488.599	597.112	458.355	505.049	596.719	684.037	636.792	661.813
BMSK0002509.1	gene=BMSK0002509	4	101	11.5	6.10223	-	-	-	2204.77	2234.71	2789.54	2019.58	2441.49	1652.13	2094.59	1853.34	1873.79	2106.65	2736.75	1720.65	1800.42	2199.34	3020.14	2331.6	2081.87	1677.86	3077.42	1972.06	1798.24	1598.11	2489.91	2706.6	1997.63	2321.88	2123.73	3624.26	1995.39	2545.46	2795.91	2597.08	1447.89
BMSK0002514.1	gene=BMSK0002514	4	931	101.2	5.07648	-	-	-	597.632	539.188	532.954	927.407	602.117	568.737	741.406	400.838	308.686	547.309	776.597	488.735	640.32	848.197	481.608	1169.46	470.02	432.404	487.711	655.156	502.036	604.701	407.241	1049.76	455.258	390.96	320.562	857.292	202.717	1610.42	1752.34	496.294	365.416
BMSK0002516.1	gene=BMSK0002516	5	170	19.6	4.99347	-	-	-	8307.16	7760.96	6806.93	8115.35	7216.53	9685.86	8642.34	7581.31	8026.05	8525.63	7859.28	8159.09	7296.63	8307.04	7584.99	8724.5	7741.23	8260.62	11812	9852.61	7543.29	8301.82	9487.67	11765	6270.33	6104.06	6579.29	11446.5	10028.5	10047.6	7319.21	6703.28	5920.27
BMSK0002525.1	gene=BMSK0002525	9	273	31.1	6.41559	-	-	-	472.69	565.54	663.901	563.594	486.641	590.022	568.149	557.117	620.695	529.336	572.161	599.029	417.246	667.981	483.292	434.247	502.315	361.365	510.113	390.377	401.919	425.882	423.662	389.479	337.256	483.93	428.562	468.055	453.039	374.762	451.862	308.182	312.191
BMSK0002541.1	gene=BMSK0002541	26	1130	124.7	5.25494	-	-	-	1885.34	2196.56	2029.55	1644.04	1663.28	1365.53	1497.84	1548.85	1618.11	1277.46	1239.67	1388.6	1155.09	1378.87	1281.62	1052.54	1006.67	989.232	1022.93	1103.46	945.253	1030.18	956.062	1059.9	933.231	1117.42	979.414	894.949	903.518	1053.67	1021.12	920.861	966.511
BMSK0002542.1	gene=BMSK0002542	13	189	21.6	4.84369	-	-	-	5280.95	5321.6	6133.28	5073.93	5682.88	4729.03	5268.74	4964.43	5400.7	4860.64	5086.72	4611.13	4206.94	4812.58	4613.39	4922.71	3606.76	4281.68	4208.45	4629.83	4070.76	5223.09	4880.65	5048.31	3961.33	4320.5	4156.92	4850.61	4031.11	4190.78	4274.3	4489.17	4237.35
BMSK0002543.1	gene=BMSK0002543	15	396	44.4	8.29254	-	-	-	20944.7	18234.1	19235.4	15810.3	17254.4	16799.6	15936.6	15228	16143.1	14138.5	15767.2	15068.7	15825.8	13907.6	14537.5	14829.6	16851.1	15901.6	15007.7	14322	14968.4	16245.2	14325.4	17157.2	15271.8	14878.8	13904.6	14761.8	16812.3	16611.4	14531.7	13393.7	14902.3
BMSK0002544.1	gene=BMSK0002544	29	1821	208.7	6.54584	-	-	-	692.493	567.426	746.812	613.329	629.37	657.493	617.99	600.719	575.185	597.614	668.986	710.659	720.21	649.752	704.432	677.168	736.9	785.78	765.404	792.313	781.699	691.515	687.348	695.557	870.503	952.615	920.232	810.339	821.595	751.118	1107.49	888.493	952.803
BMSK0002545.1	gene=BMSK0002545	15	242	26.9	8.84674	-	-	-	3145.59	3214.7	3548.09	3757.39	3712.94	4099.31	3945.69	3492.92	3562.43	3800.59	3913.78	3607.64	3623.51	3489.34	3783.21	3163.45	3722.01	3263.23	3689.48	3558.26	3595.38	3175.84	3140.33	3332.55	3573.1	3686.99	3405.4	3430.53	3084.27	3143.23	3384.57	3433	3213.18
BMSK0002546.1	gene=BMSK0002546	7	566	65.3	8.54974	-	-	-	29.0937	123.696	70.1922	326.994	213.182	285.222	332.085	400.488	294.18	402.122	392.411	436.312	484.436	365.734	307.154	368.888	258.898	281.187	454.961	513.902	473.359	428.839	361.892	458.807	442.928	439.586	562.013	396.648	337.173	382.24	786.912	611.512	771.504
BMSK0002548.1	gene=BMSK0002548	2	749	86.1	8.58026	-	-	-	103.808	77.4508	164.579	0.1	0.1	0.1	143.37	123.94	122.902	76.5954	116.103	156.139	167.572	219.331	169.152	220.052	155.916	542.499	432.64	211.254	257.979	190.184	232.835	161.501	262.8	317.836	338.433	372.137	288.389	426.332	223.864	253.887	380.029
BMSK0002549.1	gene=BMSK0002549	3	480	54.7	5.22614	-	-	-	100.78	126.436	144.646	128.082	46.6329	189.643	71.3897	62.4428	84.2964	195.873	140.075	165.568	184.612	158.792	145.217	158.01	166.055	289.326	178.802	172.682	218.451	219.131	162.248	341.888	121.859	180.115	177.937	343.634	341.057	343.274	186.176	199.593	109.161
BMSK0002550.1	gene=BMSK0002550	26	1295	142.7	4.78644	-	-	-	12268.1	12700.5	11862.1	13630.4	12065.6	12948.4	13401.7	13334.9	13242.2	14036.3	13066.3	12393.1	12434	13228.4	12012.4	13083.9	13756.2	14023.1	12604.4	13245.6	11905.9	15589.1	15073.9	15371.3	12950.6	12948.5	11866.1	14911.9	16057.9	16584.9	12647.6	11999.4	10543.2
BMSK0002551.1	gene=BMSK0002551	2	515	57.4	6.76251	-	-	-	249.974	304.379	258.611	234.535	239.91	484.983	636.197	313.225	268.104	311.24	256.726	269.225	414.903	453.302	359.548	403.438	539.439	412.713	581.618	397.35	513.177	167.165	263.252	307.627	558.643	457.939	435.144	304.465	288.41	234.969	556.822	668.282	619
BMSK0002553.1	gene=BMSK0002553	3	106	11.6	5.21967	-	-	-	3312.26	2932.46	5222.76	5000.52	3711.09	3097.75	4014.42	3212.36	2952.16	4034.71	4072.4	2884.71	2228.24	1885.56	3546.47	3131.34	2963.56	2143.48	1924.82	1840.81	2361.72	2608.75	2405.43	3409.41	1961.29	2324.93	1633.8	3189.79	2226.04	2737.53	1726.12	2306.79	1558.85
BMSK0002555.1	gene=BMSK0002555	2	71	7.7	4.41937	-	-	-	530.103	231.074	597.511	512.599	394.997	387.501	292.725	333.19	521.7	159.807	149.365	166.779	287.873	164.838	428.426	624.024	45.7495	67.029	153.187	194.845	161.662	299.037	259.42	449.893	200.623	214.999	208.126	547.533	327.046	435.108	556.048	243.065	298.241
BMSK0002558.1	gene=BMSK0002558	3	105	12.1	4.85675	-	-	-	8504.64	6703.86	10273.5	7508.83	4978.73	6402.65	8103.27	6909.13	6099.09	5268.34	6966.26	5690.28	5705.87	4087.68	6322.41	4999.37	5567.37	4845.51	4390.43	3597.99	3860.23	4676.15	4427.67	5351.27	3966.07	4769.13	3594.4	3812.81	4012.72	3859.08	3156.02	3997.51	2801.01
BMSK0002559.1	gene=BMSK0002559	2	192	19.1	4.289	-	-	-	0.1	0.1	0.1	0.1	0.1	0.1	100.41	46.5196	91.3761	106.227	30.758	20.6706	0.1	0.1	0.1	232.462	152.784	213.23	1663.28	1527.5	1143.73	325.434	166.851	227.208	5315.97	5837.2	5545.77	441.433	458.372	329.192	17438.9	12333.9	17126.1
BMSK0002560.1	gene=BMSK0002560	4	81	8.8	4.81097	-	-	-	2769.76	2391.32	2615.08	2452.73	1713.77	2420.18	3052.61	1782.3	3004.55	2365.76	1864.98	2351.88	2414.59	1812.08	2416.02	1731.17	2694.91	1902.85	3397.69	1646.78	1929.34	2752.19	2620.2	1996.12	2238.15	1796.03	1956.1	1995.39	2483.81	1652.7	1903.39	1859.7	2382.73
BMSK0002564.1	gene=BMSK0002564	9	338	38.4	5.42474	-	-	-	849.053	1013.51	685.481	1076.05	926.271	1058.17	1010.11	1037.82	1203.64	1309.8	707.714	950.479	745.062	1148.57	837.922	768.076	937.979	1144.08	1035.51	1253.68	917.797	1212.64	1254.72	1158.05	1012.45	1190.18	1075.39	1168.17	1207.33	1274.67	1053.56	1115.02	1060.61
BMSK0002565.1	gene=BMSK0002565	6	234	27.2	5.3045	-	-	-	321.31	364.835	384.211	362.832	282.851	350.711	241.904	263.693	380.604	276.366	293.047	289.169	227.324	319.72	413.37	361.212	317.955	398.074	231.313	240.326	320.112	209.513	389.39	408.002	353.052	269.785	249.37	382.264	419.761	398.888	245.841	457.748	338.113
BMSK0002570.1	gene=BMSK0002570	5	429	49.3	9.27606	-	-	-	142.203	293.095	99.6487	192.072	329.391	179.323	216.606	164.947	164.176	308.324	347.385	328.416	323.967	273.06	261.581	289.304	347.735	327.685	813.799	533.783	320.182	687.423	439.11	423.314	435.029	444.888	375.46	560.106	531.58	425.922	662.392	518.454	546.758
BMSK0002572.1	gene=BMSK0002572	3	146	16.7	9.60541	-	-	-	0.1	0.1	0.1	142.403	250.971	205.429	434.479	281.516	296.33	95.2047	171.392	168.426	162.672	206.549	208.92	149.977	150.582	298.812	163.367	184.859	138.368	270.363	130.468	153.009	135.626	54.2048	175.745	95.8938	165.852	173.101	115.455	87.9286	162.062
BMSK0002573.1	gene=BMSK0002573	5	361	40.9	9.31207	-	-	-	534.341	653.477	428.109	398.421	451.179	552.676	293.518	581.107	503.238	422.31	314.198	559.766	585.774	331.9	377.738	378.516	384.246	470.759	419.121	437.467	461.539	379.367	494.997	459.129	545.743	412.338	480.333	387.509	501.474	524.479	393.942	431.032	479.235
BMSK0002574.1	gene=BMSK0002574	2	114	13.5	9.48444	-	-	-	206.365	289.609	118.511	414.207	239.929	721.385	450.573	526.725	554.279	714.033	714.527	455.699	355.019	363.237	330.638	323.681	515.447	386.364	900.811	519.042	246.241	205.916	466.268	370.712	231.769	755.049	552.003	915.271	320.57	460.407	547.249	295.359	252.366
BMSK0002575.1	gene=BMSK0002575	11	859	95	8.97199	-	-	-	178.384	162.857	145.631	173.351	165.638	155.742	100.4	117.287	157.483	137.287	181.349	174.48	128.804	149.9	142.142	169.403	95.7434	193.819	254.522	113.401	101.664	136.378	161.923	130.984	132.631	134.895	156.196	30.5453	147.814	51.9877	191.227	159.375	147.705
BMSK0002576.1	gene=BMSK0002576	12	418	44.8	7.60065	-	-	-	296.951	326.073	367.366	446.787	480.739	471.495	420.841	443.962	479.433	583.357	401.648	487.729	539.799	478.602	464.463	390.247	486.39	486.248	548.539	476.349	430.112	481.632	482.209	478.317	442.101	412.967	383.262	508.587	414.809	461.843	588.996	404.31	445.236
BMSK0002578.1	gene=BMSK0002578	3	168	18.6	4.86432	-	-	-	92.7767	197.861	175.021	190.24	142.384	148.764	122.788	112.333	81.163	129.609	142.447	143.514	123.324	143.601	136.595	0.1	0.1	0.1	201.192	135.448	186.928	0.1	0.1	0.1	0.1	0.1	0.1	0.1	0.1	0.1	247.004	192.856	211.122
BMSK0002582.1	gene=BMSK0002582	9	666	75.7	8.81915	-	-	-	0.1	0.1	0.1	242.193	139.369	213.575	240.339	221.778	245.743	545.188	519.354	523.067	489.786	393.791	448.073	817.23	594.442	962.142	313.508	363.439	269.116	665.364	824.548	718.372	231.879	270.87	271.898	674.705	577.583	767.449	162.699	273.407	194.635
BMSK0002585.1	gene=BMSK0002585	18	703	77.5	5.02692	-	-	-	2087.35	2252.96	2023.57	1727.88	1921.09	1859.19	1892.22	2004.83	2096.24	1801.18	1486.76	1733.93	1610.87	1586.72	1572.57	1195.82	1365.61	1126.5	1313.22	1323.12	1246.34	1382.5	1361.45	1141.41	1341.73	1454.23	1155.95	1253.97	1264.33	1333.61	1327.83	1171.77	1276.32
BMSK0002586.1	gene=BMSK0002586	28	731	82.6	4.57611	-	-	-	31711.7	30949.4	33277.2	30946.4	31375.7	29976	28526	31175.5	29127.1	28804.1	28840.9	27829.5	27019.8	25775.1	29003	28527.4	27123.5	28269.9	24729.6	24900.8	23888.5	27503.2	25452.5	28248.1	24384.1	22724.6	23898.5	29406	29246.4	28332.1	25776.4	25390.2	25101.6
BMSK0002587.1	gene=BMSK0002587	6	105	11.5	4.90497	-	-	-	1911.08	2054.24	1600.82	2078.37	1971.75	1691.51	1364.57	1884.75	1641.03	2241.23	1654.33	2307.99	2031.35	2466.18	1691.93	2152.58	1929.27	1606.99	1619.3	1727.98	1469.83	1727.95	1764.99	1736.43	1848.28	1784.77	1696.57	1788.39	1702.02	1796.03	1457.52	2105.08	1581.52
BMSK0002588.1	gene=BMSK0002588	6	271	29	5.72186	-	-	-	332.071	462.963	453.205	381.4	313.575	282.884	299.375	378.301	350.584	364.22	346.255	296.218	379.703	355.28	328.767	368.026	198.771	320.9	312.504	362.847	243.863	311.354	358.974	329.191	371.479	361.756	406.07	394.244	375.783	392.451	331.487	348.879	408.77
BMSK0002589.1	gene=BMSK0002589	6	372	40.2	6.10468	-	-	-	319.65	333.07	447.555	297.091	169.41	216.393	217.617	215.766	214.335	218.945	239.77	186.321	157.888	262.54	191.344	151.352	189.53	254.647	164.414	341.128	128.096	138.78	183.807	197.663	224.556	534.555	132.459	139.041	171.53	254.726	285.92	223.86	177.89
BMSK0002590.1	gene=BMSK0002590	3	155	18.8	5.12811	-	-	-	367.917	488.009	548.278	341.328	519.289	217.18	311.604	317.331	373.444	273.86	253.799	270.054	262.136	142.081	292.15	248.978	303.46	255.706	231.699	141.932	177.432	434.954	347.388	216.366	453.054	258.314	298.397	413.585	169.886	186.289	477.47	213.601	175.803
BMSK0002591.1	gene=BMSK0002591	13	612	67.9	5.49115	-	-	-	1259.93	1330.59	1088.36	1574.96	1485.95	1531.71	1337.93	1487.27	1573.47	1300.65	1588.22	1487.74	1667.91	1715.41	1780.64	2383.49	2222.96	2203.73	2430.05	2287.11	2440.36	2955.47	2778.46	2734.54	2564.41	2380.52	2502.53	4237.55	4562.85	4415.34	2757.19	2780.35	2900.59
BMSK0002592.1	gene=BMSK0002592	9	277	29.8	4.85321	-	-	-	653.765	721.172	636.384	843.89	897.592	756.673	805.735	703.946	717.892	831.247	833.487	1003.31	940.476	1102.54	955.855	854.448	867.305	962.371	938.605	1048.24	1172.04	1144.74	887.389	872.13	948.704	931.147	1199.99	815.432	774.017	805.167	916.171	1214.32	1112.6
BMSK0002602.1	gene=BMSK0002602	7	137	15.1	7.5517	-	-	-	6933.53	6083.22	7482.14	5154.49	5225.65	6279.03	6056.04	5468.9	5847.83	5786.11	6045.57	5914.68	5767.89	5094.32	5474.1	7048.89	6839.89	6263.05	5804.33	5747.73	6224.26	6164.85	6743.22	6982.69	6016.42	5476.51	5589.02	6715.75	6989.94	6226.29	4313.44	5619.71	6107.46
BMSK0002608.1	gene=BMSK0002608	1	143	15.8	7.47516	-	-	-	84.2617	77.9001	128.752	153.169	117.808	150.324	105.901	54.4418	149.718	70.533	44.936	108.674	91.2828	36.0844	77.3183	117.87	97.5348	24.6119	141.905	152.198	58.2307	63.4852	131.917	139.443	151.553	267.207	200.123	165.404	170.144	127.919	322.35	465.592	184.954
BMSK0002617.1	gene=BMSK0002617	11	949	107.3	9.08429	-	-	-	619.684	462.308	492.093	524.045	416.726	426.066	440.115	452.916	410.116	420.14	609.539	450.422	518.055	415.575	480.975	535.78	413.735	450.604	438.846	468.209	389.7	384.472	375.562	505.176	484.335	545.271	556.705	617.48	459.643	420.522	601.562	567.294	605.652
BMSK0002618.1	gene=BMSK0002618	2	214	23.9	4.84308	-	-	-	434.25	618.232	345.595	439.248	506.233	608.362	410.633	436.151	282.895	344.889	428.338	446.208	368.773	454.08	374.86	311.11	450.224	406.396	413.359	411.677	244.026	319.681	343.611	327.413	274.606	268.175	356.975	389.348	359.88	396.466	255.186	296.218	256.409
BMSK0002619.1	gene=BMSK0002619	9	766	86.5	4.8764	-	-	-	717.77	609.764	745.664	447.331	464.845	414.039	464.311	435.129	544.09	378.761	337.206	316.193	326.317	373.685	315.133	311.806	324.529	376.84	322.941	295.351	322.882	431.462	301.863	370.556	339.314	346.058	380.517	360.637	332.165	322.684	295.402	301.698	384.434
BMSK0002626.1	gene=BMSK0002626	5	523	60.2	5.70416	-	-	-	764.956	467.245	483.535	427.031	462.811	597.249	490.144	418.15	354.962	384.177	528.286	360.177	471.992	491.987	518.909	647.593	603.417	334.412	457.324	457.514	268.297	386.529	592.89	506.252	444.322	354.527	507.271	726.903	270.916	504.746	309.556	432.273	652.125
BMSK0002627.1	gene=BMSK0002627	2	359	39.4	6.04779	-	-	-	198.282	265.22	387.517	168.753	175.207	211.459	290.622	242.082	504.513	6404.99	488.162	6356.98	123.558	89.3083	463.879	917.847	776.87	592.496	250.969	243.402	382.678	158.077	223.04	638.031	891.348	978.324	321.812	894.272	745.094	688.778	769.735	689.314	573.046
BMSK0002629.1	gene=BMSK0002629	6	291	31.8	9.43719	-	-	-	287.951	203.36	232.755	268.597	166.596	143.562	219.147	439.362	436.862	381.392	123.027	305.131	335.508	295.883	284.19	285.334	210.128	501.069	365.298	596.471	427.423	400.455	489.933	361.294	623.32	430.396	500.33	279	572.449	485.617	500.653	491.646	753.562
BMSK0002630.1	gene=BMSK0002630	5	153	17.1	5.7558	-	-	-	455.625	646.865	497.737	536.274	773.831	649.556	531.59	834.569	733.289	685.203	712.455	597.699	790.163	972.871	693.026	749.195	679.79	629.385	692.881	907.724	940.506	847.391	850.119	791.785	879.402	797.453	745.683	806.052	1073.08	864.973	1195.78	788.044	986.615
BMSK0002631.1	gene=BMSK0002631	27	1030	118	4.37286	-	-	-	4082.34	5011.49	4427.12	4428.55	4218.71	4662.27	4256.43	4168.71	3746.7	3979.72	3763.52	4168.97	4145.31	3574.15	3580.04	4177.46	4054.15	4169.28	3247.78	3313.11	3836.99	3609.28	3804.84	3788.2	3368.98	3768.3	3445.48	3801.84	3847.19	3984.87	3160.42	3088.12	3348.18
BMSK0002633.1	gene=BMSK0002633	14	230	25.4	5.02411	-	-	-	38641.5	40919.7	41856.7	40378.9	39907.6	45413.1	47320.1	43479.7	46648.9	41774.8	42142.4	41188.5	38482.5	39389.9	36366.7	36819.9	35758.4	35461.8	37307.6	35195.9	36393.2	40178.6	42484.5	39128.6	32965.2	33999.4	32494.9	38975.8	37732.8	35626.5	30113	32367	28486.4
BMSK0002634.1	gene=BMSK0002634	9	507	56.7	8.92059	-	-	-	888.764	763.769	1006.67	942.137	801.467	1034.1	900.254	644.741	810.806	768.856	971.716	1007.84	1135.46	895.881	1222.17	1153.22	1264.08	1105.11	1273.9	1056.11	918.592	920.033	966.008	1198.54	1471.7	1120.29	967.464	1037.93	1169.82	1197.83	1454.37	1388	1211.21
BMSK0002635.1	gene=BMSK0002635	8	959	110.4	6.92755	-	-	-	2653.31	3149.41	2890.8	2500.89	2446.84	2763.75	2428.88	2368.18	2546.68	2653.99	2774.61	2323.9	2586.75	2689.33	3024.32	3407.58	3356.68	3041.24	3192.07	2789.23	2473.7	3043	3076.53	3735.88	3165.94	2487.12	3188.72	3888.63	3535.94	3745.03	3009.81	3394.67	2980.86
BMSK0002636.1	gene=BMSK0002636	16	883	98.1	5.26141	-	-	-	597.926	637.252	494.16	920.633	932.104	1021.36	912.143	1080.29	1018.29	844.194	865.442	793.608	923.693	772.064	795.509	604.262	726.098	820.888	772.195	730.663	770.585	725.266	665.843	746.266	851.863	740.173	865.931	682.477	745.513	742.745	884.2	810.27	834.938
BMSK0002637.1	gene=BMSK0002637	14	247	28.1	4.89789	-	-	-	51160.8	49093.2	47095.2	42515.9	48339.6	50682.6	50509.9	51857.8	52807.3	48888.2	49546	49156	49170.1	49636.1	47026.2	43349.4	56642.4	48609.8	45863.9	51281.9	43407.6	50150.8	51590.9	47336.4	49191.1	52177.4	48834	50042.4	50441.6	49494	45560.6	49141.7	47684.4
BMSK0002640.1	gene=BMSK0002640	5	348	38.9	9.1944	-	-	-	175.974	156.225	178.643	106.421	100.647	138.728	126.837	172.309	117.436	91.9131	349.026	88.7767	83.9551	148.819	143.513	182.734	147.984	48.5977	479.384	205.935	416.062	0.1	0.1	0.1	369.118	432.78	465.43	48.4444	150.61	68.1359	979.056	736.975	1113.77
BMSK0002641.1	gene=BMSK0002641	4	1158	129.3	9.30524	-	-	-	0.1	0.1	0.1	47.8353	27.5554	84.0888	0.1	0.1	0.1	130.608	142.936	145.238	0.1	0.1	0.1	83.0696	141.082	81.3564	0.1	0.1	0.1	153.647	140.927	150.963	109.608	105.821	48.2883	156.834	96.0447	160.786	120.902	115.535	146.134
BMSK0002642.1	gene=BMSK0002642	7	607	69.3	8.90362	-	-	-	114.808	32.3735	177.067	77.9526	127.1	85.1953	72.844	145.133	166.065	114.19	121.887	133.422	170.307	170.31	218.873	171.664	207.555	171.408	278.446	306.302	236.157	180.985	207.811	185.447	338.636	357.002	348.081	230.694	203.145	162.605	334.462	412.358	469.155
BMSK0002643.1	gene=BMSK0002643	8	223	24.6	5.40533	-	-	-	778.571	891.906	487.935	691.48	812.221	777.336	665.026	439.195	768.697	690.869	781.559	508.935	525.228	786.02	496.609	419.689	481.81	451.485	581.486	387.914	455.13	502.371	509.06	463.729	493.624	674.351	503.225	554.823	650.705	648.512	555.185	650.637	656.558
BMSK0002644.1	gene=BMSK0002644	17	464	52.9	8.95978	-	-	-	2791.15	2267.91	2852.69	2147.25	2210.8	2517.94	2646.19	2309.92	2072.49	1862.73	2522.03	1881.73	2177.56	1862.08	2608.38	2302.08	2148.15	2360.92	2029.16	2022.99	1815.01	1963.34	1899.92	2428.12	1896.44	1727.35	1888.66	1651.24	1430.65	1702.57	1717.06	1688.87	1769.85
BMSK0002645.1	gene=BMSK0002645	65	1255	138.4	5.70465	-	-	-	7623.44	7602.44	7553.59	7547.64	8232.52	7978.65	8400.68	8244.37	7865.91	7657	7820.36	7677.18	8247.12	8170.56	8140.24	8358.41	8258.72	7990.3	7725.02	8051.39	7706.61	7952.84	7514.5	7910.96	8091.23	7780.78	7842.41	8244.34	8087.38	8490.04	7286.24	7626.55	7695.27
BMSK0002648.1	gene=BMSK0002648	14	349	38.7	6.46637	-	-	-	213.481	281.358	256.807	378.029	361.544	356.904	439.19	348.568	427.089	564.978	779.308	568.14	565.316	614.938	683.446	885.071	897.277	743.65	1574.78	1397.93	1224.46	963.817	876.837	1039.8	1974.56	1641.04	1979.1	1283.8	1123.54	1056.82	2187.49	2003.71	1948.69
BMSK0002650.1	gene=BMSK0002650	2	147	15.8	5.86871	-	-	-	765.477	692.98	1012.5	789.092	670.636	541.26	442.892	966.733	767.425	705.269	308.991	647.38	444.693	741.273	315.026	420.856	701.976	553.056	310.361	689.126	343.335	528.099	555.58	370.912	624.468	531.966	550.021	421.831	422.093	522.384	471.582	416.643	634.645
BMSK0002651.1	gene=BMSK0002651	13	477	53.7	9.27704	-	-	-	213.85	139.852	170.425	289.874	268.446	295.748	206.489	185.82	215.771	239.065	230.352	270.409	183.171	208.01	364.842	252.607	128.362	173.166	208.029	219.442	227.979	297.061	212.97	255.589	191.338	146.261	207.729	156.451	153.731	203.824	195.012	177.965	167.21
BMSK0002655.1	gene=BMSK0002655	16	995	110	9.23615	-	-	-	245.77	296.029	326.227	219.067	215.206	298.151	214.033	274.518	201.155	238.938	276.43	165.378	288.707	298.155	245.148	269.16	205.412	246.352	333.102	232.419	253.087	210.764	224.506	219.487	326.872	282.656	263.426	250.968	229.799	230.698	458.159	379.476	428.82
BMSK0002664.1	gene=BMSK0002664	14	525	59.3	9.26617	-	-	-	1536.67	1562.74	2228.54	160.623	218.277	136.025	342.677	282.238	269.139	97.7138	140.975	264.676	194.6	186.239	236.075	420.983	160.995	232.32	249.299	181.622	289.384	204.112	373.625	324.787	319.433	412.129	411.78	241.358	207.101	184.755	349.597	429.934	405.861
BMSK0002665.1	gene=BMSK0002665	8	207	23.5	6.85407	-	-	-	1208.44	1496.13	1699.53	1677.1	1942.7	1730.43	1736.83	1867.69	1835.4	1769.58	1518.55	1436.58	1340.06	1643.61	1494.36	1204.74	1411.75	1463.38	1338.09	1359.84	1138.42	1368.08	1418.55	1146.65	1004.77	915.315	1029.39	1350.55	1195.21	1224.14	1366.12	1297.2	1173.05
BMSK0002666.1	gene=BMSK0002666	14	423	46.8	5.29999	-	-	-	1307.27	1323.19	1189.25	1006.14	1029.89	836.798	761.007	809.996	823.825	475.657	577.134	528.109	456.672	578.893	493.787	554.827	280.404	441.902	331.766	433.003	462.384	371.616	353.986	441.15	475.935	378.716	455.125	310.997	383.949	422.725	571.559	575.002	489.649
BMSK0002672.1	gene=BMSK0002672	11	348	39.6	6.65094	-	-	-	951.473	1108.76	1131.74	3128.69	3167.72	2537.54	2699.84	2777.73	2689.88	2494.93	2496.66	3038.53	2408.91	2422.57	2729.54	3079.36	2799.67	2809.31	2832.1	2781.63	3186.22	3034.04	2904.82	3074.33	3363.23	2669.55	3140.95	3634.41	2978.18	3104.32	3925.68	4506.91	4305.88
BMSK0002674.1	gene=BMSK0002674	7	250	29.6	6.83368	-	-	-	3097.6	3158.86	4005.38	3888.55	2790.82	3260.77	3138.35	3245.58	2943.18	3502.73	3587.61	3426.15	2957.02	2725.77	3055.53	3032.23	2612.94	2791.05	2626.1	2401.1	1963.7	2210.37	1980.37	2709	2352.16	1949.54	2380.04	2344.44	2452.94	3118.88	2641.72	2089.74	1691.77
BMSK0002676.1	gene=BMSK0002676	8	180	20.1	5.31244	-	-	-	2541.41	2934.79	3181.97	3018.99	2518.57	2725.62	2945.91	2489.74	2643.89	2770.91	2936.99	2468.72	2928.7	3207.43	2949.33	2695.18	3043.55	2845.53	2703.61	2645.52	2960.91	3080.45	2929.92	2676.46	2560.19	2841.2	3103.01	2819.3	3005.7	2694.64	2635.2	2637.38	2576.74
BMSK0002679.1	gene=BMSK0002679	2	168	19.2	5.70428	-	-	-	2020.5	2351.21	2160.56	2114.36	1471.15	2339.78	2090.2	1976.8	2336.11	1745.06	2388.42	2182.98	2456.63	2197.68	1942.55	2092.13	2527.47	1943.86	2056.48	2246.3	1713.26	2422.63	2511.16	2205.63	1922.96	2262.22	1781.28	1760.93	2400.36	2460.43	1834.71	1939.18	2302.1
BMSK0002680.1	gene=BMSK0002680	12	392	43.2	5.56805	-	-	-	422.007	641.519	478.723	577.376	550.648	588.195	648.275	564.993	544.943	646.776	557.106	643.112	626.438	678.524	688.904	592.891	665.387	678.338	769.132	751.46	733.379	709.571	758.894	568.795	1001.8	776.036	954.567	757.75	749.278	609.934	1132.66	881.601	1084.28
BMSK0002686.1	gene=BMSK0002686	10	220	25.1	11.3665	-	-	-	12049	13017.9	12529.7	11788.7	11938.6	14292.2	13930.5	13002.8	13034.1	11824.3	13762.3	12249.3	13922.8	12582.7	12091	10913.1	14047.4	12595.1	15475	14817	14054.1	11821.5	12682.7	10587.7	15645.7	18215.4	16585.3	11246.5	13711.5	10520.7	18351.6	15776	16298.3
BMSK0002692.1	gene=BMSK0002692	2	163	18.3	4.6308	-	-	-	720.056	557.904	854.65	411.154	355.48	551.965	409.891	401.251	404.711	264.274	117.174	329.21	244.012	236.89	256.179	227.025	291.61	213.102	353.653	181.398	220.899	279.849	282.941	180.848	258.561	248.077	97.1932	234.192	170.92	118.586	111.512	289.557	152.422
BMSK0002694.1	gene=BMSK0002694	2	150	17.6	4.74603	-	-	-	410.744	862.732	360.898	1030.72	738.201	411.712	1003.66	669.477	988.422	1001.47	1722.21	778.071	1026.88	1519.57	1076.74	1124.57	749.592	1057.93	1091.72	820.054	623.33	1064.13	1065.08	1718.52	1596.23	1621.08	1890.48	2190.35	1497.04	1399.61	1792.69	1483.97	1704.08
BMSK0002697.1	gene=BMSK0002697	8	656	72.2	7.63055	-	-	-	290.14	285.578	619.212	704.65	694.725	594.243	822.595	852.397	704.629	808.615	951.663	815.062	865.892	888.999	1052.13	1183.29	992.464	816.252	776.557	715.311	921.775	778.874	803.789	814.623	948.386	979.422	820.724	733.232	924.217	802.195	670.397	839.298	867.729
BMSK0002700.1	gene=BMSK0002700	7	240	27.2	7.71197	-	-	-	0.1	0.1	0.1	185.688	154.204	237.242	179.492	174.586	232.045	234.187	176.502	217.817	212.84	285.889	216.074	253.774	163.988	282.288	407.807	370.641	194.379	170.681	234.63	217.617	336.062	270.33	276.801	290.138	147.035	323.77	394.09	338.044	350.371
BMSK0002701.1	gene=BMSK0002701	4	464	51.9	5.24725	-	-	-	221.88	208.054	149.509	225.065	300.043	195.213	297.062	211.285	181.089	293.05	288.741	308.084	317.341	400.379	324.245	365.616	321.31	382.64	220.899	293.432	364.324	320.012	226.996	417.336	469.358	359.735	496.784	351.147	403.97	320.858	522.288	558.976	587.222
BMSK0002702.1	gene=BMSK0002702	7	367	43.3	8.12433	-	-	-	358.444	477.498	418.639	687.975	623.269	503.444	719.777	699.144	511.177	729.663	845.35	618.092	572.529	732.848	884.112	837.124	625.604	645.137	805.832	867.469	733.662	690.086	582.602	869.073	862.441	837.123	751.335	932.862	881.554	925.364	1122.11	992.888	916.343
BMSK0002703.1	gene=BMSK0002703	6	173	19.2	9.23175	-	-	-	4652.16	3932.01	5520.5	4164.48	4211.63	4531.9	4082.52	4134.16	4095.64	4188.1	3318.4	3570.68	3471.62	3866.39	3376.54	2640.49	3106.77	2876.95	3467.81	2845.6	3363.32	2657.94	3498.47	2923.18	2826.4	3102.88	3323.34	2532.48	3127	2453.05	2742.49	2764.16	2883.14
BMSK0002704.1	gene=BMSK0002704	10	725	83.5	6.85529	-	-	-	224.572	305.968	296.259	272.274	312.739	371.687	269.711	385.74	207.086	347.99	346.947	438.351	286.417	338.89	445.077	343.017	409.086	316.228	401.403	439.859	454.196	351.571	399.57	314.403	435.236	454.278	351.171	417.268	469.649	371.997	430.532	346.175	403.268
BMSK0002705.1	gene=BMSK0002705	3	161	18	9.83734	-	-	-	859.518	948.921	1023.31	973.133	896.441	919.865	896.492	982.008	753.135	1005.48	1090.85	1401.41	1207.42	1317.92	1409.19	1666.76	1266.99	1292.36	1106.17	1325.71	1114.06	1657.96	1933.47	1867.74	1542.39	995.174	1414.27	1707.8	1327.18	1724.16	1158.6	1375.12	1426.05
BMSK0002707.1	gene=BMSK0002707	1	741	83.8	8.95904	-	-	-	192.793	122.238	139.652	144.041	305.941	135.7	167.179	133.67	103.961	146.783	121.637	103.973	194.28	79.7028	180.815	191.488	144.637	174.319	96.7385	114.513	152.35	155.527	132.715	62.4	213.001	158.959	132.224	130.396	243.724	159.419	118.149	167.87	103.112
BMSK0002708.1	gene=BMSK0002708	13	520	58.9	8.32184	-	-	-	1923.01	1503.82	1532.05	1383.78	1834.6	2409.59	724.082	1518.26	1994.21	1889.39	1941.39	2259.16	2629.55	2199.93	1934.91	1632.09	1983.7	2718.87	1206.1	3383.48	2639.55	2282.49	3311.37	1899.68	3954.29	3848.24	4331.9	1598.04	2975.96	2032.32	4287.34	3956.1	4304.53
BMSK0002709.1	gene=BMSK0002709	24	494	55.5	9.55341	-	-	-	14149.9	16154.7	13646.6	12204.9	13440.6	13758.4	11093.7	13366.5	13886.9	11856.6	12389.8	11748.5	12794.7	13808.4	11967	11147.2	12648.4	11810.6	15193.1	15035	14689.1	12642.8	12412	12081.3	15254.8	15523.4	16378.5	12205.1	11533.8	11892.8	17484.6	16565.7	17474.9
BMSK0002710.1	gene=BMSK0002710	16	470	54	8.24847	-	-	-	2076.15	2148.04	1898.73	2071.48	2252.65	1869.17	2062.17	1945.42	1861.84	2092.3	1738.65	1948.52	1885.83	2044.5	2039.14	2178.16	1702.48	2308.54	2005.59	2258.51	2084.73	1877.82	1841.78	1965.89	2316.54	1922.23	2152.8	1754.66	2166.53	1977.84	2572.57	2268.89	2660.54
BMSK0002711.1	gene=BMSK0002711	21	866	95.8	6.01996	-	-	-	3268.12	3063.33	3242.52	2493.71	2412.99	2420.86	2455.58	2317.12	2315.91	2055.17	2119.94	2184.55	2103.93	2206.1	2312.49	2289.9	2196.77	2100.1	2091.65	1948.1	1985.51	1890.1	2017.73	1916.55	2150.16	2110.78	2018.18	1877.7	2226.86	2061.82	2093.44	1968.29	1934
BMSK0002714.1	gene=BMSK0002714	5	638	69.8	6.25739	-	-	-	172.509	260.892	243.859	201.351	196.09	339.489	241.74	282.409	285.766	220.002	366.872	292.192	319.916	280.502	256.988	236.245	251.722	328.112	339.728	230.208	303.054	247.651	242.934	137.84	193.837	457.73	379.789	160.237	219.714	182.141	266.746	258.509	261.074
BMSK0002716.1	gene=BMSK0002716	29	1243	138.3	6.48261	-	-	-	1288.3	1248.77	1230.13	1235.3	1345.85	1253.81	1368.88	1264.87	1266.9	1143.97	1356.95	1234.24	1073.12	1254.77	1198.88	1246.49	1034.62	1162.85	1253.99	1068.78	1119.49	1262.47	1352.2	1275.69	1060.61	1095.41	1042.26	1113.38	1239.35	1323.15	1090.59	1054.98	976.606
BMSK0002717.1	gene=BMSK0002717	17	381	45	7.74506	-	-	-	1901.24	2177.61	2150.74	2290.61	2219.84	2500.28	2248.7	2209.81	2501.46	2305.78	2239.49	2128.83	2534.5	2402.99	2481.9	2349.17	2370.15	2426.79	2391.67	2768.1	2730.09	2585.78	2415.99	2379.86	2515.86	2747.27	2557.69	2554.01	2435.25	2545.23	2965.92	2513.13	2752.61
BMSK0002718.1	gene=BMSK0002718	18	262	28.9	4.56146	-	-	-	26626.4	25085.4	25824.5	26472.4	26428.9	28141.9	28892.9	26723.5	27231.4	26032.5	25790.8	27204	27404.6	27124.7	22395.4	26222.7	26552.6	25600.1	25040.6	26386.5	25057.2	24473.3	26878.2	22653	23934.1	27005	24320.7	24797.8	26308.9	25201.7	25181.4	21059.9	22983.1
BMSK0002723.1	gene=BMSK0002723	3	569	61	4.61285	-	-	-	167.208	142.284	90.2657	154.182	129.369	235.426	70.9876	166.829	48.3364	58.7424	59.6349	101.124	105.004	94.3153	132.077	147.178	136.573	92.2231	232.854	121.708	221.622	159.066	142.165	191.851	113.275	64.7378	171.252	96.1982	64.697	85.7286	207.325	74.7552	140.726
BMSK0002725.1	gene=BMSK0002725	5	540	62.6	7.59381	-	-	-	236.55	100.573	171.691	259.595	249.392	202.251	250.691	225.006	377.066	186.392	267.092	191.735	209.274	159.76	274.246	230.356	212.446	211.092	293.97	159.447	169.348	163.288	92.7192	166.352	205.494	245.326	304.987	194.666	160.05	119.521	164.804	184.882	123.965
BMSK0002726.1	gene=BMSK0002726	24	840	96.3	6.20868	-	-	-	1688.04	1925.82	1921.95	1951.79	1842.14	2302.09	2011	1999.69	2130.79	2068.77	2225.48	1953.1	2083.21	1910.88	1947.14	1985.49	2280.13	1900.59	2314.4	2272.47	2338.85	2002.36	2130.08	1707.96	2289.77	2852.65	2613.03	1912.85	2100.3	1939.06	2667.73	2696.24	2722.95
BMSK0002727.1	gene=BMSK0002727	1	1155	116.1	6.93976	-	-	-	145.708	269.322	67.0597	123.536	102.185	139.111	271.266	139.066	120.729	175.2	150.877	129.522	102	72.0054	46.6664	48.0148	66.3362	97.9974	174.134	196.415	80.2495	86.7103	170.418	140.508	118.622	112.463	114.086	0.1	0.1	0.1	143.936	152.008	124.674
BMSK0002730.1	gene=BMSK0002730	2	378	42.9	9.51459	-	-	-	242.687	239.229	273.113	364.086	292.325	260.305	326.99	509.571	275.444	403.075	402.659	377.51	155.755	491.154	531.289	318.933	383.974	480.424	402.57	594.806	367.464	531.174	601.825	584.176	841.28	507.71	610.398	873.972	259.435	872.838	1051.79	1004.06	835.291
BMSK0002731.1	gene=BMSK0002731	25	812	89.4	7.5047	-	-	-	3617.18	3285.72	3820.03	5914.41	5457.65	5439.05	5847.98	5651.89	5583.12	5656.51	6066.64	5806.03	5061.04	5543.88	5434.1	5884.72	5801.04	5713.94	5965.89	5639.69	4997.21	5872.63	6427.84	6473.36	5102.3	5046.64	5261.6	6195.06	5383.64	5449.43	5169.66	5104.08	5187.83
BMSK0002732.1	gene=BMSK0002732	11	484	56.2	5.68353	-	-	-	451.435	660.733	598.795	776.869	610.588	677.065	663.164	525.895	744.431	634.407	764.656	697.878	670.35	732.663	648.37	566.45	585.056	639.676	641.926	505.856	529.179	563.644	650.291	633.547	544.034	756.602	569.119	684.348	646.441	681.509	565.672	496.051	588.504
BMSK0002739.1	gene=BMSK0002739	10	366	43.1	5.05487	-	-	-	3555.91	3463.98	3424.22	2978.37	2901.37	2977.47	3220.16	3037.45	3202.19	2970.14	2470.37	3061.98	2791.82	3214.83	2929.3	2864.58	2729.94	2875.85	2886.12	2732.28	2764.46	2877.25	3061	2704.78	2674.97	2142.37	2480.03	2530.64	2686.61	2686.18	1983.97	2311.36	2223.54
BMSK0002740.1	gene=BMSK0002740	12	621	66.2	5.16473	-	-	-	210.029	274.966	222.143	571.164	549.479	564.346	623.44	601.466	613.737	732.912	694.631	591.959	704.347	741.355	632.931	576.8	471.607	610.57	563.421	557.625	597.852	395.488	484.216	573.769	569.461	634.066	614.28	485.634	643.672	639.98	745.994	633.33	578.872
BMSK0002741.1	gene=BMSK0002741	3	171	17.8	9.44843	-	-	-	9.63908	74.6716	77.6063	165.209	145.577	160.613	104.161	17.6079	83.0317	119.919	51.4004	52.7136	39.6734	69.9314	134.424	68.5876	36.2767	90.4989	45.051	94.6735	102.391	57.2876	45.9655	97.1147	90.2971	29.8749	78.8434	150.421	35.8323	74.0353	107.964	43.5866	30.9035
BMSK0002745.1	gene=BMSK0002745	24	690	75.5	7.93536	-	-	-	3272.64	3308.23	3328.88	2826.64	2993.28	2917.04	2954.8	2821.16	3020.54	2633.74	2660.95	2809.53	2601.98	2736.89	2373.1	2411.44	2082.2	2315.75	1913.82	1999.52	2072.75	2124.2	2038.94	2059.73	1683.57	2128.35	1735.11	1921.75	1782.14	1810.72	1344.72	1532.9	1478.03
BMSK0002746.1	gene=BMSK0002746	4	285	32.5	5.86957	-	-	-	2160.77	1231.82	1905.21	2039.6	2605.59	2579.65	1626.91	2061.16	1385.42	1988.7	1415.08	2202.58	2203.9	1977.94	1000.49	1525.25	1356.48	1699.5	1898.38	2425.04	1990.06	1291.67	1644.44	1079.79	1868.85	1049.69	2161.23	1252.36	972.954	1188.23	1637.26	2000.61	1648.51
BMSK0002748.1	gene=BMSK0002748	4	446	49.4	5.7796	-	-	-	382.011	420.39	373.57	156.176	149.979	158.362	149.6	197.783	223.315	142.168	184.879	181.806	127.276	148.304	194.485	212.202	194.577	243.83	173.962	199.986	216.254	201.935	292.991	299.761	238.488	292.613	340.461	285.058	362.462	260.49	334.918	336.011	321.77
BMSK0002753.1	gene=BMSK0002753	3	534	60	7.46283	-	-	-	300.78	311.624	191.634	106.374	131.092	156.891	278.197	325.13	222.916	296.735	363.819	422.029	337.828	471.616	363.923	384.714	365.411	408.49	425.623	414.894	356.479	267.451	395.706	323.069	334.495	169.323	283.655	252.877	422.722	106.015	272.36	499.637	321.406
BMSK0002755.1	gene=BMSK0002755	12	300	34.2	9.4787	-	-	-	1119.17	1217.74	1501.08	1708.01	1904.48	1742.92	1503.14	1599.67	1684.83	1767.52	1572.38	1948.75	1669.39	1950.03	1958.65	1802.9	1741.05	1862.54	2198.66	2027.87	1886.58	1988.52	1973.04	1935.24	1925.94	2175.66	1890.88	1944.89	2022.4	2206.44	2046.35	2058.39	2356.1
BMSK0002758.1	gene=BMSK0002758	11	640	71.3	4.82025	-	-	-	1999.53	2019.09	1910.6	1515.52	1559.67	1580.22	1477.03	1489.31	1487.75	1480.94	1546.54	1454.54	1376.07	1443.9	1443.03	1425.6	1268.47	1441.79	1617.56	1597.2	1666.49	1326.85	1364.89	1219.28	2109.28	1760.9	2049.91	1356.85	1433.67	1286.55	1885.44	2351.41	2027.49
BMSK0002760.1	gene=BMSK0002760	1	366	42.9	9.02008	-	-	-	177.98	185.105	203.867	295.411	289.102	313.024	247.441	137.576	115.872	119.197	114.161	140.26	162.819	162.289	268.334	191.075	406.891	166.167	219.117	250.651	421.637	155.339	176.353	173.359	162.522	161.065	195.22	157.744	185.053	248.14	117.492	191.501	183.94
BMSK0002761.1	gene=BMSK0002761	38	1643	188.8	8.17718	-	-	-	1256.28	1427.91	1599.34	1569.11	1570.04	1539.88	1503.18	1438.18	1452.1	1296.14	1288.78	1327.67	1261.26	1339.35	1221.25	1172.77	1263.85	1135.81	1191.93	1182.93	1278.39	1172.5	1114.54	1203.07	1275.16	1250.68	1294.68	1128.97	1129.62	1065.49	1398.26	1534.51	1508.48
BMSK0002762.1	gene=BMSK0002762	13	331	38.4	4.84467	-	-	-	812.461	1004.35	724.75	1096.08	1122.62	1150.47	926.902	1017.44	1247.73	1170.51	987.36	893.856	994.001	1123.16	792.589	1052.85	842.97	1130.03	750.765	790.811	972.862	896.469	856.832	817.145	1002.74	927.242	954.826	680.149	882.457	917.618	1107.89	1272.92	1317.09
BMSK0002763.1	gene=BMSK0002763	8	210	23.7	5.49261	-	-	-	1511.81	1790.73	1637.36	1802.7	1811.83	1717.5	1844.22	1894.65	1909.64	1531.29	1832.88	1923.21	1644.03	1807.03	1598.22	1861.89	1471.14	1433.18	1509.99	1753.24	1579.69	2032.46	1833.71	1573.77	1532.73	1453.87	1315.35	1652.89	1600.91	1665.96	1791.84	1789.04	1562.22
BMSK0002764.1	gene=BMSK0002764	9	749	83.9	6.25714	-	-	-	172.396	85.9969	162.413	168.074	210.979	137.984	173.047	175.858	92.1019	237.634	314.426	228.599	265.841	254.153	288.068	334.121	360.823	311.013	168.24	311.984	350.12	238.72	213.849	272.669	342.489	330.848	354.681	305.864	368.717	248.059	272.466	311.538	428.463
BMSK0002766.1	gene=BMSK0002766	19	2301	262.6	8.00189	-	-	-	72.6675	117.444	92.119	115.734	89.1966	104.362	38.8486	77.7472	145.877	124.299	132.983	115.608	155.897	159.682	173.255	136.637	134.873	166.64	98.14	144.207	170.46	129.838	144.267	148.39	177.739	185.93	196.453	182.392	137.649	165.949	239.859	262.827	227.995
BMSK0002785.1	gene=BMSK0002785	23	1182	132.9	8.21051	-	-	-	1964	1763.6	2831.08	2130.89	2186.06	2310.78	2886.63	2044.59	2396.11	2232.33	2622.59	2227.57	2502.93	2319.3	2674.09	2481.13	3042.33	2171.61	2609.57	2298.02	2229.17	2181.5	1891.08	2357.4	2492.59	2645.12	2605.2	2513.86	2507.62	2248.9	2145.68	2338.86	2271.92
BMSK0002786.1	gene=BMSK0002786	18	349	39.6	5.70514	-	-	-	39328.1	35884.4	37171.3	35001.2	33845.8	31400.8	33139.6	33748.8	32623.5	29838.4	32292.1	32053.1	31824.2	30094.9	33696.9	37011.9	33392.9	35678.7	30897.5	28191.9	32028.3	33255	34220.6	36492.6	31504.3	30997.4	30554.5	33588.3	37066.8	36450.2	30439.2	32775.6	31265.2
BMSK0002787.1	gene=BMSK0002787	6	143	15.2	9.87091	-	-	-	2838.5	2197.72	3973.11	2884.22	2452.66	2416.58	2879.34	2315.37	2772.9	2850.34	3695.82	2801.81	2840.17	2157.67	2912.17	3292.15	3146.66	2810.4	2579.94	2579.59	2669.21	3038.2	2512.94	3705.79	2487.16	2331.7	2508.54	2869.89	2912.74	3057.84	2475.9	2723.21	2761
BMSK0002793.1	gene=BMSK0002793	6	499	58.3	9.15753	-	-	-	310.259	259.546	294.344	412.965	247.054	282.243	172.065	319.564	272.168	391.451	420.942	380.121	298.91	314.613	329.801	169.583	277.231	418.447	239.883	317.221	420.168	289.038	289.953	245.343	372.337	327.712	315.233	311.184	254.874	258.848	359.754	422.112	370.559
BMSK0002799.1	gene=BMSK0002799	2	158	17.3	8.08368	-	-	-	1402.8	1225.35	1283.26	1416.93	1045.03	579.8	1029.02	1311.61	1009.57	1541.96	1694.54	944.478	1110.89	1488.49	1108.8	1649.46	654.181	1117.15	851.493	906.626	1394.77	930.635	522.063	1578.75	852.047	1076.07	1448.1	1083.05	365.84	448.715	1066.19	1657.8	876.137
BMSK0002800.1	gene=BMSK0002800	18	601	66.9	7.21539	-	-	-	3366.2	3594.06	4126.15	3769.68	3889	3972.87	3492.61	3487.03	3158.06	3673.05	3091.46	3634.97	3641.93	3441.07	2975.32	3881.54	3483.92	3285.33	3264.96	2991.71	3019.25	3260.4	3486.42	3635.94	3008.13	2772.11	3054.8	3761.27	3495.87	3616.41	2950.41	3049.61	2760.97
BMSK0002803.1	gene=BMSK0002803	6	89	9.6	4.78107	-	-	-	212.441	235.558	267.502	656.328	758.494	641.954	800.741	625.38	615.391	1030.48	1119.7	927.31	897.563	955.589	1108.24	1211.58	1260.73	1058.91	1144.58	1124.94	1105.75	1185.25	1306.74	1256.48	1354.56	1170.51	1257.7	1385.44	1463.48	1292.2	1439.54	1400.56	1358.13
BMSK0002808.1	gene=BMSK0002808	6	752	82.9	6.17218	-	-	-	0.1	0.1	0.1	247.269	152.515	187.467	158.629	159.015	125.048	419.718	363.963	454.202	401.058	377.273	542.394	394.186	430.992	555.09	273.663	241.264	276.874	374.608	360.178	426.357	209.216	104.992	188.496	497.378	428.933	449.772	159.233	243.012	212.926
BMSK0002809.1	gene=BMSK0002809	10	257	28.2	5.27106	-	-	-	403.463	416.797	523.696	685.737	622.658	423.723	596.154	560.337	596.201	451.146	538.493	471.936	430.928	667.212	633.504	696.227	380.391	485.641	416.889	456.966	351.447	370.365	362.012	556.517	538.071	364.793	496.541	480.273	417.122	486.111	528.324	581.204	605.807
BMSK0002813.1	gene=BMSK0002813	11	419	44.2	6.17096	-	-	-	5348.52	5452.58	5997.5	5564.32	5414.93	6104.02	5635.24	5405.94	5072.71	4881.27	5934.12	5482.98	5327.66	4510.11	5496.44	5739.1	5364.01	5129.08	7152.69	6175.98	5327.59	5647.87	5496.44	5533.71	5724.68	6040.41	5150.59	6001.28	5576.2	5471.22	5223.41	5429.17	5497.83
BMSK0002814.1	gene=BMSK0002814	11	326	36.3	5.1546	-	-	-	10092.6	10671.6	8415.23	9794.71	9679.98	10895.9	10434.6	9325.41	10453.7	10618.2	8588.91	10222.2	9815.9	10738.6	9714.38	7940.89	9041.69	10283.9	8766.29	9189.76	9547.3	11140.4	10668.3	10516.1	9084.01	8738.66	9337	9778.22	11788.9	10644.6	9153.2	9525.28	9647.58
BMSK0002815.1	gene=BMSK0002815	23	912	101.5	9.26276	-	-	-	271.559	269.056	293.455	743.247	545.18	559.167	576.475	647.108	541.344	642.102	546.264	604.986	665.31	581.756	675.548	606.363	705.88	703.935	758.77	712.737	726.575	597.701	644.528	563.039	706.557	710.471	814.31	791.989	687.481	693.357	865.246	854.164	887.145
BMSK0002816.1	gene=BMSK0002816	5	144	15.7	9.93646	-	-	-	410.354	177.97	365.092	306.213	452.558	390.097	362.611	441.2	353.237	396.234	479.382	441.321	387.322	463.444	487.571	356.943	394.054	382.794	479.786	330.049	389.018	368.034	443.908	288.811	540.503	475.539	525.72	343.966	300.812	347.031	532.161	447.993	510.778
BMSK0002817.1	gene=BMSK0002817	17	502	58.6	5.33417	-	-	-	5807.79	5718.32	5480.1	5126.75	4976.94	5865.62	4174.19	5199.69	5309.66	5136.8	4849.53	5211.58	5513.02	5383.05	4558.12	4872.46	4819.96	5112.22	5367.27	6810.98	6123.76	5456.29	5164.33	4527.92	6081.75	6930.56	6558.8	4961.06	4964.89	4857.94	6916.39	6546.29	6950.05
BMSK0002819.1	gene=BMSK0002819	22	1806	201.7	9.2121	-	-	-	188.146	226.796	271.553	353.525	322.711	302.3	197.56	335.772	265.723	383.56	333.312	438.018	418.238	475.585	392.145	332.501	412.444	510.791	351.892	577.598	537.047	469.738	447.188	437.493	599.826	723.548	626.292	512.154	483.188	539.78	922.21	795.242	904.092
BMSK0002820.1	gene=BMSK0002820	3	241	28.5	9.15985	-	-	-	137.544	199.893	148.256	161.209	111.116	150.636	160.333	111.273	150.867	150.139	132.311	206.824	123.911	134.56	77.9699	84.8981	202.086	67.843	77.9265	91.6627	191.333	88.6914	102.679	151.189	127.739	176.562	77.5435	122.998	137.792	120.184	230.355	101.786	226.474
BMSK0002821.1	gene=BMSK0002821	6	190	20.7	9.27789	-	-	-	2812.52	3011.99	2893.21	2450.27	3112.95	3451.95	2816.18	3386.28	3041.92	3243.95	3225.4	3442.25	3134.01	3248.8	2159.7	2150.99	3191.86	2767.41	2679.97	2732.21	2615.33	2699.39	2627.31	2188.03	2249.31	2795.11	2477.13	2302.82	2635.88	2255.95	2084.11	2032.57	2330.54
BMSK0002822.1	gene=BMSK0002822	3	995	109.3	8.74676	-	-	-	270.281	315.771	86.2058	249.943	20.8018	177.656	133.065	141.96	84.7849	107.687	224.345	112.84	215.445	122.806	152.942	165.885	179.337	122.87	214.111	192.182	148.435	148.093	125.904	141.961	106.222	74.3873	147.912	271.771	84.814	306.084	147.549	54.1055	149.428
BMSK0002823.1	gene=BMSK0002823	1	90	9.4	9.61054	-	-	-	129.937	152.286	61.5137	69.1259	84.7976	100.054	91.0912	126.871	120.039	71.1082	136.5	113.043	49.4346	165.137	108.986	79.5001	140.879	65.2428	183.7	210.045	107.119	68.8754	24.6236	124.939	143.493	116.025	106.254	84.9757	120.325	213.374	172.446	149.853	141.601
BMSK0002830.1	gene=BMSK0002830	3	158	18.5	5.17218	-	-	-	337.579	320.796	338.944	185.505	331.64	337.199	244.864	282.137	314.32	207.151	369.715	357.354	248.185	355.999	376.847	156.306	137.072	189.056	238.629	318.716	196.784	267.305	279.729	210.169	234.38	216.774	189.008	335.888	305.516	314.082	177.81	207.213	408.699
BMSK0002831.1	gene=BMSK0002831	4	198	22.1	8.24017	-	-	-	1217.38	1402.54	1501.25	1508.88	1506.53	1159.65	1348.43	1132.32	1060.22	912.096	1831.26	971.536	856.964	1113.6	1588	1323.58	997.897	964.388	889.413	734.758	823.952	765.156	809.314	897.296	946.061	717.352	1180.23	1129.99	696.618	1233.8	759.389	955.811	677.514
BMSK0002832.1	gene=BMSK0002832	20	404	45.1	8.97552	-	-	-	1658.71	1634.29	1933.58	1778.16	1922.22	1611.91	2082.52	1630.61	1838.45	2174.15	2298.24	2175.58	2580.76	2390.74	2892.34	3090.15	2748.24	3147.85	3527.06	3230.18	3260.17	2329.38	2515.61	2997.93	4576.75	4316.9	4419.07	3113.2	3189.06	3425.85	6143.21	5406.55	5393.51
BMSK0002837.1	gene=BMSK0002837	7	500	56.6	5.66925	-	-	-	300.2	221.905	241.123	317.442	291.458	281.219	299.365	287.008	353.705	267.377	263.701	329.541	311.989	394.255	267.465	285.085	230.348	294.226	285.737	312.443	279.202	281.808	196.222	291.82	287.177	117.577	269.097	230.173	249.71	186.399	237.174	262.229	255.965
BMSK0002843.1	gene=BMSK0002843	10	336	38.1	5.96478	-	-	-	600.841	518.976	593.282	524.83	478.867	474.475	539.577	557.204	504.335	350.107	475.365	540.757	483.121	511.422	452.164	592.318	587.333	551.56	519.583	570.104	418.096	732.738	559.057	565.642	573.791	530.606	583.289	816.167	872.016	736.326	609.949	484.012	445.433
BMSK0002844.1	gene=BMSK0002844	16	393	43.1	6.43317	-	-	-	99.4063	72.0337	269.681	627.216	623.079	499.362	524.716	608.708	526.559	2042.7	1801.02	1792.75	2325.49	1778.17	2381.13	4683.09	3740.92	4444.04	3346.41	3219.93	3689.12	4642.21	4726.96	5553.65	3359.62	2743.23	3305.25	5514.55	6107.64	5832.1	3620.77	3422.13	3292.46
BMSK0002845.1	gene=BMSK0002845	13	738	81.3	5.22308	-	-	-	504.787	469.221	476.054	359.334	387	255.991	326.486	488.173	384.168	380.003	484.591	395.578	512.856	413.702	363.569	400.549	434.957	494.317	455.799	440.496	460.298	411.716	388.324	408.675	516.031	506.408	639.354	371.338	352.248	553.33	579.286	527.654	509.722
BMSK0002846.1	gene=BMSK0002846	10	298	33.8	5.1225	-	-	-	2527.13	2528	2545.7	2591.33	2751.63	2697.22	2662.62	2449.95	2579.68	2327.8	2111.79	2793.97	2892.29	3016.16	2751.43	2701.85	3010.99	2905.89	3150.01	2392.1	1917.54	2046.83	2733.94	2567.66	2161.34	2097.66	1800.64	2681.93	2755.05	2679.15	2274.08	1920.47	2211.11
BMSK0002849.1	gene=BMSK0002849	1	334	38.2	8.72308	-	-	-	151.627	8.5345	42.7417	137.503	131.557	52.6792	38.3498	12.6342	81.5056	29.7185	85.1183	42.3134	42.8434	24.1163	151.999	0.1	0.1	0.1	61.5792	111.809	122.66	122.803	139.825	83.0916	51.814	64.4408	51.5603	86.5765	97.9098	63.4371	72.0877	62.2525	122.161
BMSK0002850.1	gene=BMSK0002850	8	180	20.8	6.30072	-	-	-	227.577	210.007	269.633	443.164	617.968	596.27	689.234	520.228	359.838	764.064	703.19	645.726	613.522	667.338	779.04	764.85	678.597	442.316	889.036	817.067	807.507	674.336	874.867	610.256	947.393	974.684	922.727	948.789	845.73	742.924	1011.01	767.696	1000.27
BMSK0002853.1	gene=BMSK0002853	6	354	40.4	4.92255	-	-	-	406.126	328.048	404.478	382.773	477.444	483.148	416.015	253.583	452.261	552.718	348.114	483.706	464.218	408.526	270.498	549.136	423.272	464.543	355.7	374.547	421.297	609.705	528.172	480.056	464.91	475.512	369.113	452.268	480.836	458.656	557.064	599.614	477.444
BMSK0002854.1	gene=BMSK0002854	51	620	70.8	6.56561	-	-	-	4720.78	4533.66	4994.37	6776.24	6562.01	7272.3	6999.91	6597.29	6178.53	7428.88	9142.71	7364.63	7831.78	7628.1	8420.77	8568.13	9243.02	8772.76	10703.8	10183.5	9306.35	8952.88	9939	9559.11	11132.2	12419.4	11066.2	10276	9915.75	9659.84	17227.5	14056.3	14200.5
BMSK0002855.1	gene=BMSK0002855	38	1030	116.6	5.87433	-	-	-	244.401	264.508	399.069	762.287	884.379	888.982	840.221	829.286	836.347	918.961	878.977	926.388	890.157	911.445	918.347	884.166	962.119	980.365	1051.94	1011.76	947.848	934.003	877.905	948.419	1129.12	1121.32	1083.03	956.522	978.373	996.901	1161.62	1174.5	1135.89
BMSK0002861.1	gene=BMSK0002861	37	1083	123.1	6.46588	-	-	-	712.54	662.294	761.295	1010.75	1014.24	891.897	1023.64	929.792	978.519	1078.64	998.416	1070.84	931.604	907.061	1132.54	996.341	1000.17	1018.53	1079.51	1074.75	1030.45	1168.48	987.413	1011.89	971.06	994.444	1002.25	987.306	1084.51	1071.19	941.982	980.317	948.705
BMSK0002865.1	gene=BMSK0002865	9	784	88.7	6.2392	-	-	-	361.078	252.897	327.313	253.925	338.68	410.862	393.334	336.731	314.972	304.454	388.76	421.317	282.528	350.546	382.921	432.609	368.704	424.188	473.824	379.875	415.902	511.168	391.442	451.573	355.046	423.097	395.995	396.525	346.821	298.997	295.613	392.253	365.826
BMSK0002866.1	gene=BMSK0002866	8	972	108.3	5.57526	-	-	-	562.633	504.981	563.348	564.737	546.923	283.033	307.179	423.748	420.091	446.134	374.8	366.337	364.602	368.814	476.634	434.72	338.532	335.579	271.353	315.406	390.714	314.641	280.315	403.058	342.097	221.347	318.515	482.098	310.536	476.232	328.288	337.995	438.496
BMSK0002869.1	gene=BMSK0002869	5	100	12	5.44818	-	-	-	577.353	403.487	434.896	492.697	588.55	486.265	679.59	439.715	450.861	526.768	717.63	421.191	366.028	583.404	677.044	565.462	572.823	520.085	1003.32	516.554	549.712	327.699	618.729	554.82	638.55	384.754	595.555	406.385	371.198	540.51	694.954	544.395	386.945
BMSK0002870.1	gene=BMSK0002870	19	341	37.5	5.77374	-	-	-	3306.66	3525	3589.85	3944.77	3967.47	3851.85	4097.88	3705.49	3453.43	4035.11	3864.06	4135.92	3941.64	3684.98	4042.93	4061.82	4042.6	3638.49	3979.18	4065.95	4069.29	4241.38	4279.78	3827.67	3805.91	4365.58	4063.56	4150.7	4422.86	4193.99	3935.7	4123.41	3665.6
BMSK0002872.1	gene=BMSK0002872	11	167	19	7.83539	-	-	-	8714.29	10418	6645.55	11952.4	10093.4	11709.3	14924.6	13188.2	13951.7	13241.4	15444.9	15348.8	14250.4	14716	14020.1	14289.4	14823.4	13409.9	12450.3	12857.5	13841.6	14920.2	14479.6	14279.8	12125.1	13460.7	12351	13818.7	14383.7	14325.3	10701	11905.3	11480.2
BMSK0002877.1	gene=BMSK0002877	9	371	41.9	6.26227	-	-	-	231.203	180.814	196.929	353.646	322.25	307.523	205.982	256.579	329.518	310.448	391.398	458.93	424.258	281.099	285.709	405.491	290.676	369.71	270.2	416.885	363.599	388.584	296.271	365.754	398.925	406.444	518.304	368.293	366.371	324.51	401.199	376.928	298.678
BMSK0002882.1	gene=BMSK0002882	1	267	29.7	6.13153	-	-	-	2113.96	2442.97	2146.95	2188.42	2376.12	3083.89	2345.24	3282.36	3318.54	3544.02	2512.23	3464.78	2882.45	2608.84	2959.06	2886.7	2681.65	2410.25	2724.91	3386.46	2893.45	3460.04	3849.44	2375.84	2059.98	3792.33	2817.65	2785.2	3671.17	2406.26	2207.33	2384.05	2152.84
BMSK0002883.1	gene=BMSK0002883	6	127	14.7	5.46173	-	-	-	13365	11829.9	11433.1	11333.3	12815	10646.7	11724.9	10860	11871.8	11616.2	11471	10410.4	11003	10869.2	10696.3	11503.2	11688.5	11266.8	9864.74	10016.1	9764.24	12675.7	11489.8	11537.5	9856.46	10564.3	10702.1	10756.3	12106.7	10750.3	9208.51	10935.9	10064.8
BMSK0002885.1	gene=BMSK0002885	8	333	36.7	5.58539	-	-	-	624.73	566.469	667.613	616.815	599.84	741.659	527.678	551.963	574.849	537.543	670.721	614.434	686.851	591.278	688.104	442.025	668.264	501.632	613.003	720.153	627.177	733.192	577.455	673.225	445.015	560.968	479.2	607.614	680.094	593.154	579.086	467.824	458.716
BMSK0002886.1	gene=BMSK0002886	11	287	32.1	5.7995	-	-	-	493.595	445.156	401.693	407.126	473.002	422.735	369.704	331.246	335.467	382.465	459.324	526.03	559.707	461.49	405.144	435.755	501.924	519.144	410.718	481.255	383.227	410	423.402	477.626	487.834	501.535	601.81	573.528	589.056	609.233	596.189	604.793	518.279
BMSK0002888.1	gene=BMSK0002888	7	800	91.9	5.82855	-	-	-	387.149	550.664	342.574	404.629	494.273	513.526	264.988	412.446	426.371	293.414	388.624	507.83	412.743	586.966	465.179	491.458	466.196	536.847	489.967	592.696	486.315	523.198	516.854	532.045	582.351	355.561	632.633	514.534	367.392	413.942	621.977	649.326	565.561
BMSK0002889.1	gene=BMSK0002889	5	369	41.5	8.26532	-	-	-	214.33	334.692	192.225	254.68	215.755	320.482	233.238	295.464	431.286	331.258	341.127	471.766	329.95	398.025	401.893	177.723	416.633	324.535	373.579	312.96	299.675	315.581	329.299	500.09	294.276	324.185	243.181	301.937	377.089	384.302	292.506	414.108	399.653
BMSK0002892.1	gene=BMSK0002892	3	123	14	10.0117	-	-	-	563.86	770.457	1152.87	861.684	798.437	863.989	631.321	790.296	478.524	837.039	197.533	794.868	501.285	802.415	499.956	668.704	1015.59	684.924	739.109	602.544	778.86	611.876	739.722	277.586	926.171	1146.92	711.504	169.368	966.625	835.89	958.104	1258.7	1149.91
BMSK0002893.1	gene=BMSK0002893	6	283	32.7	4.99664	-	-	-	514.869	414.833	548.841	678.014	571.704	572.766	803.62	583.025	797.853	657.294	705.005	602.479	603.301	570.971	563.242	643.207	606.152	590.017	608.246	581.811	805.329	735.693	552.585	620.405	773.955	1005.4	816.476	936.947	836.345	691.309	913.975	814.026	908.506
BMSK0002896.1	gene=BMSK0002896	6	118	13.4	9.55206	-	-	-	449.936	289.617	379.892	487.405	468.652	399.687	354.253	394.705	377.002	411.122	461.555	477.844	558.754	452.134	499.663	473.595	573.209	443.605	405.417	490.342	527.694	442.153	394.337	471.586	570.909	542.28	618.371	425.227	444.148	469.107	585.812	547.134	637.526
BMSK0002897.1	gene=BMSK0002897	3	123	13.5	9.01166	-	-	-	277.477	230.009	354.026	207.776	222.209	240.571	583.813	223.616	124.239	212.494	1338.72	255.441	393.547	262.81	485.858	936.257	91.4861	533.419	569.1	515.804	120.073	267.769	215.249	581.132	463.394	230.154	265.122	390.808	657.968	560.337	1139.87	398.617	746.059
BMSK0002899.1	gene=BMSK0002899	15	407	44.7	6.35712	-	-	-	3497.73	4190.02	4120.64	4077.3	4479.27	4267.47	4364.24	4223.15	4295.51	3835.37	4202.18	3493.29	3393.91	3927.4	3520.85	3856.45	4062.3	3501.73	3916.23	3600.2	3565.59	4145.02	4259.92	4066.71	3297.99	3686.77	3333.6	4151.57	3957.92	4306.83	3400.74	3355.7	3306.25
BMSK0002900.1	gene=BMSK0002900	4	341	38.3	8.38385	-	-	-	621.146	500.677	400.709	439.461	331.542	481.717	558.659	385.538	456.839	467.236	311.076	433.509	499.43	685.67	455.645	384.836	404.269	433.564	395.39	443.217	502	460.158	367.809	592.129	337.045	387.353	341.336	331.707	232.761	198.162	329.691	347.091	152.196
BMSK0002915.1	gene=BMSK0002915	23	745	85.7	6.02496	-	-	-	4006.98	3781.04	3839.84	3779.78	3942.37	3644.27	3134.22	3926.24	4062.04	3813.62	3027.32	3822.45	3332.8	3562.96	3689.77	4005.43	3879.95	4262.09	3473.33	3391.2	3820.22	3830.79	3829.78	3960	3382.49	3049.16	3424.54	3679.62	3426.89	3797.7	3052.78	2963.27	3217.67
BMSK0002916.1	gene=BMSK0002916	13	745	86	6.10797	-	-	-	956.087	1207.34	979.107	1128.76	974.41	987.496	1074.48	848.074	872.431	871.431	1211.01	721.726	829.743	910.247	1043.91	1131.53	1313.82	1250.78	867.078	837.001	1000.43	1013.87	737.106	913.423	758.941	1176.07	936.447	1237.15	1062.49	1323.98	1065.8	928.055	636.122
BMSK0002922.1	gene=BMSK0002922	22	1455	163.1	6.3288	-	-	-	69.3356	127.368	210.759	172.885	155.519	177.993	169.622	160.822	197.046	213.889	228.935	286.044	209.78	253.976	195.387	322.222	284.475	333.157	403.673	432.034	341.174	329.241	278.831	384.443	446.579	472.158	477.716	505.849	437.736	427.225	624.931	555.092	515.861
BMSK0002924.1	gene=BMSK0002924	5	175	20.1	9.05475	-	-	-	2358.61	2202.06	2164.81	2434.39	2898.02	2532.44	2326.91	2482.51	2353.15	2090.22	2169.9	2269.25	2068.25	1871	2387.07	1699.9	1689.48	1881.57	1481.83	1439.9	1576.15	1396.81	1550.27	1635.75	1369.68	1456.81	1383.53	1093.14	1372.82	1186.35	1148.61	1505	1573.6
BMSK0002926.1	gene=BMSK0002926	20	870	98.1	7.97955	-	-	-	475.609	318.968	382.158	668.082	608.563	635.39	608.521	618.13	546.184	746.031	741.891	683.12	715.92	580.526	706.978	678.447	634.104	581.298	428.569	579.174	663.38	471.149	599.036	562.891	424.922	352.963	496.177	462.511	424.852	426.518	352.92	345.81	222.896
BMSK0002930.1	gene=BMSK0002930	2	127	14.3	8.57819	-	-	-	0.1	0.1	0.1	0.1	0.1	0.1	0.1	0.1	0.1	105.019	138.096	83.9197	156.824	116.982	122.023	165.207	70.8913	183.244	228.077	176.975	112.941	226.096	224.807	131.546	211.843	91.6355	154.174	217.89	73.588	54.2027	119.503	97.9733	167.921
BMSK0002933.1	gene=BMSK0002933	3	4380	502.2	5.36676	-	-	-	171.868	149.815	190.446	245.311	114.218	187.61	215.255	116.865	53.3974	155.881	119.215	80.1294	97.2165	14.96	139.699	27.187	83.4927	72.4347	54.9471	69.1096	78.4881	48.0178	180.143	91.8078	183.905	140.939	153.547	137.677	91.8087	162.339	294.624	144.777	99.1433
BMSK0002934.1	gene=BMSK0002934	13	1575	174.7	5.99786	-	-	-	72.5677	193.969	126.584	160.92	199.862	193.157	175.354	176.579	196.987	155.664	257.087	190.521	215.534	204.886	195.746	219.031	228.393	229.944	213.245	201.529	185.651	254.543	201.363	237.584	256.712	237.251	207.271	263.566	255.493	278.715	286.182	227.335	280.752
BMSK0002938.1	gene=BMSK0002938	14	282	31.3	5.11151	-	-	-	4632.54	5138.56	4848.83	5117.42	5541.94	5733.51	5501.44	5285.07	5229.44	5440.6	4843.13	5715.47	5389.84	5331.32	4999.44	5309.34	5524.26	5564.05	6244.52	6279.77	5777.85	5280.78	4745.07	5073.62	6059.15	5562.63	5196.59	4984.67	5966.94	5853.7	6580.46	5930.9	6107.04
BMSK0002939.1	gene=BMSK0002939	2	57	6.6	9.69513	-	-	-	5941.03	6137.91	2417.02	3142.86	4402.98	4463.31	2834.41	6277.56	7740.63	5220.6	2283.29	7666.11	8547.82	7155.02	5459.95	3490.24	2945.58	7793.96	2641.8	7073.58	5670.19	5698.68	5011.45	3818.53	5596.41	2480.56	7931.15	2551.86	5389.67	4348.44	5071.24	3015.91	6739.57
BMSK0002940.1	gene=BMSK0002940	10	510	58.9	8.72491	-	-	-	197.38	185.346	209.155	306.958	333.832	221.37	257.52	224.397	314.792	264.499	257.932	260.73	279.4	316.396	264.639	232.199	312.572	253.732	278.93	263.855	331.224	318.598	304.369	281.023	358.436	320.731	390.343	346.376	369.538	350.275	465.279	462.026	508.193
BMSK0002944.1	gene=BMSK0002944	2	163	18.2	6.53265	-	-	-	4235.07	6092.62	4545.06	4972.77	5716.82	6029.81	4912.68	5732.91	5761.73	6570.06	4551.09	6130.99	3457.26	5102.63	4269.03	5593.61	5476.62	4558.13	5077.22	5111.91	4345.58	5158.77	5255.16	5037.76	3902.93	4169.65	3220.64	6056.77	5403.04	4613.53	5040.9	3602.6	4043.68
BMSK0002945.1	gene=BMSK0002945	3	85	9.8	5.39606	-	-	-	430.165	400.951	368.731	542.003	658.718	539.173	556.433	664.492	427.304	502.241	297.678	305.435	486.666	286.449	431.686	605.369	641.504	568.959	321.744	493.128	515.066	422.359	510.586	585.824	395.504	520.404	374.792	390.601	615.454	592.551	410.962	288.098	478.174
BMSK0002948.1	gene=BMSK0002948	4	215	24.8	8.66827	-	-	-	23.2266	130.605	111.523	55.0353	107.813	206.378	121.445	132.334	145.635	195.368	211.267	166.29	230.995	164.638	228.25	106.035	285.725	294.817	73.8173	309.05	210.498	363.205	80.3277	109.295	83.1419	210.659	30.0762	174.604	143.581	193.568	230.462	196.961	198.199
BMSK0002949.1	gene=BMSK0002949	13	363	41.6	8.89215	-	-	-	546.644	603.13	576.089	687.368	707.298	695.057	748.999	775.08	602.994	703.409	781.336	567.906	873.727	747.393	825.567	834.876	675.363	780.993	812.475	820.434	788.907	712.43	638.514	867.465	899.743	786.697	899.353	733.033	702.708	731.149	926.4	983.296	966.425
BMSK0002950.1	gene=BMSK0002950	32	471	52.8	5.26727	-	-	-	70590.1	71500.5	70013.2	67642.1	69572	68754.3	70006.5	69274.9	71728.4	63751.4	63912.4	65216.5	64245.9	64701.4	60316.6	63912.5	63855.6	64073.7	60331.8	60528	58597.1	63872.8	63443.8	63161.4	57692.1	59042.9	56350.6	64301.9	62976.2	62441.3	52548.6	52821.5	52311.4
BMSK0002951.1	gene=BMSK0002951	4	175	20.2	4.69037	-	-	-	414.483	477.281	366.537	410.412	350.277	461.291	354.94	391.865	385.126	493.359	449.494	374.564	461.246	427.362	540.604	426.337	407.952	442.424	426.913	485.718	459.847	474.453	457.739	424.701	685.573	569.666	574.173	511.878	539.382	544.399	644.301	609.262	612.104
BMSK0002952.1	gene=BMSK0002952	28	463	50.4	9.2121	-	-	-	125524	135351	142699	133718	131304	125504	124177	125547	123757	118955	126105	117527	122889	118164	114418	122499	125617	127301	126270	120797	126162	112261	114316	123211	130006	127418	119555	120585	119906	128668	141089	130095	132141
BMSK0002953.1	gene=BMSK0002953	6	521	58.6	8.13471	-	-	-	749.03	897.934	656.557	886.568	865.265	960.378	819.609	843.899	914.251	867.561	932.08	879.853	719.134	699.685	641.034	756.445	833.586	684.22	733.704	619.167	539.971	645.63	580.714	572.838	656.056	650.841	396.31	593.504	747.458	547.733	411.171	429.667	437.973
BMSK0002954.1	gene=BMSK0002954	16	490	54.4	5.57489	-	-	-	5174.47	5118.32	4931.86	4801.73	5380.78	4679.74	4524.28	5594.51	4827.64	5346.65	6098.77	5481.89	5756.93	5495.63	5651.61	6185.8	5976.02	6058.84	6149.48	6535.46	6692.84	6176.46	6595.93	6247.03	6889.69	6664.03	6912.95	6624.2	7134.82	6471.11	6358.64	7238.66	6861.17
BMSK0002958.1	gene=BMSK0002958	3	93	9.7	11.699	-	-	-	60.4838	108.939	167.732	154.469	89.2021	29.2819	120.896	278.048	146.885	200.823	217.146	225.596	282.753	170.64	234.036	110.784	147.002	275.093	105.589	199.211	395.745	219.02	223.545	140.381	447.682	197.114	323.861	181.259	204.697	153.404	360.323	280.896	400.265
BMSK0002963.1	gene=BMSK0002963	6	1361	148.9	7.45136	-	-	-	356.99	363.734	305.505	264.285	183.708	190.214	251.195	207.566	200.944	276.608	258.734	262.801	156.231	124.489	123.199	156.573	163.772	200.068	247.212	183.38	226.686	143.05	174.636	144.365	109.318	320.48	197.771	182.847	148.857	182.168	207.074	162.007	165.145
BMSK0002965.1	gene=BMSK0002965	17	856	97	9.20636	-	-	-	557.766	675.05	801.253	1119.33	801.11	701.051	672.396	921.432	764.775	918.547	945.032	775.512	1072.82	961.874	1065.32	568.862	1087.54	1007.26	644.902	1162.02	920.122	1054.04	1010.59	1079.38	1573.11	1358.71	1429.18	961.553	1147.29	955.881	1676.23	1485.46	1681.87
BMSK0002967.1	gene=BMSK0002967	17	441	49.5	8.6181	-	-	-	662.888	726.238	692.174	2218.02	2121.59	2422.71	2287.7	2508.34	2267.45	2317.29	2205.87	2344.33	2337.91	2297.05	2199.65	2215.99	2150.74	2364.94	2121.47	2299.64	2384.28	2395.42	2293.2	1966.11	2137.23	1809.47	1853.76	2237.96	2389.27	2192.88	2138.46	1813.46	2084.78
BMSK0002969.1	gene=BMSK0002969	8	250	28.4	9.16193	-	-	-	5886.94	5807.21	5614.7	5808.51	6207.73	6224.29	5811.8	5953.58	6585.26	6311.11	6859.54	6353.8	5176.98	6341.49	6427.41	5400.11	5551.3	5026.76	5512.51	5183.77	5131.14	5847.95	6377.28	5885.17	5316.57	4652.19	4475.3	5915.62	5353.18	5257.45	3984.21	5079.91	4747.49
BMSK0002971.1	gene=BMSK0002971	28	751	86.5	5.95819	-	-	-	1853.13	2103.34	1940.59	2434.22	2029.4	1936.52	2101.34	2616.17	2424.03	2465.66	2177.47	2295.26	1725.85	2059.26	2306.08	2121.1	2399.75	3084.79	2224.66	1856.31	2031.86	2513.44	2405.95	2108.58	2274.45	2159.98	2164.06	2166.23	2404.42	2481.51	1994.42	1993.04	1969.13
BMSK0003001.1	gene=BMSK0003001	56	1267	140.1	6.26788	-	-	-	1100.11	1110.48	1091.57	2510.01	2542.91	2458.47	2436.87	2575.25	2311.62	2877.29	2538.57	2627.41	3001.06	2879.44	2742.31	3039.45	3257.4	3245.84	3593.35	3691.46	3509.32	3286.37	3216.66	3200.56	3934.58	3566.89	3908.98	3500.3	3728.24	3798.65	4402.37	4222.04	4485.08
BMSK0003004.1	gene=BMSK0003004	6	246	27.4	5.87079	-	-	-	428.512	194.64	331.438	337.405	479.384	456.52	373.303	469.629	478.753	343.007	380.158	615.258	343.871	482.188	253.361	363.746	300.046	460.686	322.759	362.789	336.855	493.377	416.785	406.001	252.812	224.731	310.299	497.209	698.391	340.009	327.804	453.24	410.68
BMSK0003007.1	gene=BMSK0003007	12	241	26.5	4.61224	-	-	-	406349	369825	444467	302995	299045	381424	361841	329652	354889	292359	333527	303547	271487	273613	296083	267366	289826	237843	244266	234107	229969	266077	268939	252687	188722	223697	178036	234786	222345	215584	152898	167166	165783
BMSK0003012.1	gene=BMSK0003012	5	245	28.7	7.56525	-	-	-	152.585	178.417	148.858	164.301	136.154	213.066	89.726	61.8231	67.6977	80.5728	207.534	158.862	90.0117	463.322	118.72	0.1	0.1	0.1	119.933	172.306	122.717	146.418	88.9352	96.1596	46.0282	175.361	73.175	139.555	97.4901	175.909	279.005	183.516	196.715
BMSK0003013.1	gene=BMSK0003013	4	243	28.3	7.61017	-	-	-	179.629	85.1363	144.154	124.584	101.167	31.309	207.282	257.801	60.0074	255.925	306.931	135.167	164.78	260.18	289.623	221.517	124.635	196.713	229.601	299.576	286.826	397.721	73.4754	262.55	265.265	379.536	411.371	325.367	235.853	262.401	392.854	662.942	636.056
BMSK0003017.1	gene=BMSK0003017	34	793	91.4	8.82696	-	-	-	1638.38	1546.13	1556.61	2081.45	2172.05	2133.44	1874.29	1980.59	2009.82	2075.6	2117.81	2028.6	1934.42	2041.26	2154.5	1973.06	2001.74	1916.25	2016.63	1842.67	1701.85	1883.52	1778.76	1972.82	1966.02	2247	2092.94	1864.16	1748.24	1809.13	2193.44	2320.23	2084.22
BMSK0003018.1	gene=BMSK0003018	12	698	78.3	6.73834	-	-	-	366.697	219.759	317.795	624.88	751.129	659.511	607.694	655.246	608.159	633.024	633.181	744.771	728.801	557.064	714.28	643.767	548.032	576.706	538.647	686.734	567.901	557.684	546.815	468.272	618.996	537.584	592.048	560.296	601.987	540.541	623.806	635.338	714.327
BMSK0003019.1	gene=BMSK0003019	19	1084	119.9	5.99274	-	-	-	572.644	547.488	453.765	454.265	485.014	454.609	432.751	449.02	385.08	469.88	515.953	374.999	517.212	519.45	456.178	521.791	524.048	573.042	585.007	561.793	513.639	493.479	564.534	557.4	561.462	578.906	580.511	585.278	505.61	577.04	672.123	576.729	706.606
BMSK0003023.1	gene=BMSK0003023	8	1586	177.8	8.89227	-	-	-	238.981	346.891	354.974	369.529	288.803	420.478	340.741	368.85	408.44	378.003	294.275	465.726	350.799	269.664	412.095	411.887	375.824	518.482	387.267	516.963	427.657	445.13	370.987	565.014	639.038	383.952	510.315	331.972	447.937	530.119	682.901	378.348	609.262
BMSK0003024.1	gene=BMSK0003024	24	457	50.3	6.25922	-	-	-	52344	55731.6	50917.6	52989	58196.3	55587.2	51684.9	52157	52311.8	47884.3	52827.5	50429.3	50467.5	46671.9	47665.7	49505.5	50565.1	47671.2	46144.6	47257.6	46481.8	55354.5	50495.1	47378.8	42347.7	47639.7	44170.1	46776.5	50701.8	46699.1	34462.5	36412.8	38725.9
BMSK0003026.1	gene=BMSK0003026	5	127	14.4	5.01544	-	-	-	5375.26	4632.92	5594.15	4255.17	4249.81	4567.27	4442.71	4279.39	4810.92	4099.22	4397.05	4027.64	4317.86	4197.17	4517.66	4339.01	4384.96	3992.15	3723.95	3761.06	4063.97	3607.3	3915.36	4059.83	3963.28	3308.92	3680.73	3745.5	3966.05	3386.62	3176.11	3745.63	3672.04
BMSK0003028.1	gene=BMSK0003028	12	184	21.7	4.99127	-	-	-	901.838	786.963	880.054	841.062	905.847	1042.38	1031.21	908.501	801.877	1038.57	923.997	1032.09	953.365	1013.94	1157.45	1227.4	1529.91	1290.85	1936.62	1550.88	1512.08	1796.15	1724.8	1493.39	1659.09	1960.56	1936.01	1671.35	1636.93	1494.53	2300.18	2236.61	2150.67
BMSK0003032.1	gene=BMSK0003032	10	281	31.5	7.03766	-	-	-	2760.77	2590.35	3108.84	2970.07	2483.82	2849.08	3079.3	2641.69	2860.38	2520.89	2755.62	2707.88	2816.26	2529.71	3154.13	2996.51	3044.15	2811.29	2360.45	2309.5	2451.7	2981.72	2838.68	3076.24	2276.67	2501.42	2381.26	3016.18	2939.62	2974.55	2114.92	2267.42	2078.69
BMSK0003048.1	gene=BMSK0003048	4	366	39.5	7.54669	-	-	-	287.803	486.649	240.14	154.527	280.635	154.604	218.498	279.108	440.719	273.579	323.982	230.84	123.674	142.651	285.006	258.699	261.925	308.322	359.043	332.011	310.616	344.467	364.978	250.365	329.622	445.363	400.986	380.73	369.596	336.577	440.576	313.006	342.384
BMSK0003049.1	gene=BMSK0003049	20	799	92.7	5.34222	-	-	-	349.368	354.678	310.113	311.561	348.732	377.057	330.316	344.44	374.479	323.567	433.567	438.497	438.893	383.975	396.012	442.111	484.593	456.311	490.325	525.057	400.998	454.545	465.277	418.353	560.993	508.454	464.091	501.065	468.348	498.144	514.529	438.975	526.383
BMSK0003050.1	gene=BMSK0003050	3	149	16.4	6.90326	-	-	-	5488.01	5668.63	5727.64	5056.21	5832.72	5626.3	5767.43	5294.93	5705.8	4616.19	5456.28	4558.92	5787.55	5699.01	5852.32	5521.44	5061.1	6023.79	5245.41	5148.26	5150.78	4914.07	5317.69	5652.68	5085.09	4800.69	5375.57	5246.98	5540.59	5253.48	5183.12	5836.87	5022.7
BMSK0003053.1	gene=BMSK0003053	1	261	29.9	9.44122	-	-	-	0.1	0.1	0.1	142.725	317.937	90.5428	279.154	152.227	112.247	901.67	313.41	252.256	980.365	442.301	346.163	846.702	225.889	259.76	580.194	732.133	1234.24	994.631	674.765	757.062	732.35	512.92	924.842	430.355	429.659	702.823	719.91	699.347	612.995
BMSK0003055.1	gene=BMSK0003055	6	287	32.5	9.00433	-	-	-	1444.78	1538.82	1617.78	1290.57	1461.08	1190.95	1412.31	1091.58	1379.21	1275.4	1042	1038.62	1355.53	1211.04	1197.11	1533.09	1478.22	1409.81	1362.65	1265.6	1320.42	1132.37	1196.78	1563.81	1865.03	1577.97	1494.61	1377.86	1742.11	1646.25	2064.25	1554.55	1981.02
BMSK0003056.1	gene=BMSK0003056	23	638	70.7	6.48614	-	-	-	1120.58	1068.49	949.749	925.385	912.234	1033.2	986.033	1003.45	1024.14	1045.83	855.358	916.193	998.394	897.568	896.236	926.918	893.085	1051	982.019	1042.65	1021.66	992.029	1044.1	955.187	989.388	968.263	1191.85	1034.97	1012.1	1069.78	1242.53	1167	1173.19
BMSK0003058.1	gene=BMSK0003058	6	146	16.4	5.85553	-	-	-	1939.17	1831.33	2265.13	1912.3	1676.32	1884.32	1814.88	2113.98	2114.24	2061.95	2105.46	1948.14	1925.86	1981.91	1805.67	1667.02	1503.96	1395.29	1937.68	1646.06	1409.31	1733.31	1778.18	1712.45	1452.47	1548.74	1606.87	2056.91	1833.6	1637.72	1188.62	1532.28	1449.39
BMSK0003060.1	gene=BMSK0003060	8	151	17	5.66229	-	-	-	3981.51	3455.78	3899.78	3210.95	3459.33	2816.58	3872.84	3109.81	3433.17	3010.43	2550.11	2658.88	2893.01	3010.56	3314.84	2659.05	2611.75	2451.69	2779.2	2790.63	2693.02	2415.38	2504.46	2916.37	3260.02	2909.03	3166.18	2830.37	2534.65	2766.01	3195.8	3579.1	3270.08
BMSK0003061.1	gene=BMSK0003061	8	386	45.2	9.32172	-	-	-	452.246	410.401	445.476	389.226	351.946	364.798	277.593	262.087	422.956	118.749	271.085	311.188	353.785	208.601	197.114	245.762	332.624	251.044	327.002	302.4	322.41	255.801	336.43	235.378	236.981	334.688	336.296	348.56	178.165	246.109	402.829	285.699	335.059
BMSK0003062.1	gene=BMSK0003062	14	677	74.8	8.5993	-	-	-	6808.65	6798.4	5902.69	3566.58	3314.02	3699.03	3582.31	3531.71	3630.86	3324.9	3086.15	3287.41	3102.15	3332.42	3014.41	3000.43	2674.61	2834.7	2290.99	2627.81	2934.84	2467.22	2928.25	2928.9	2507.75	2682.01	2923.45	2258.41	2389.06	2163.3	3222.4	2622.64	2945.55
BMSK0003063.1	gene=BMSK0003063	3	134	15	9.29999	-	-	-	1138.31	803.098	1116.58	640.013	583.312	720.453	749.882	697.098	545.541	528.933	527.853	581.562	591.515	559.676	403.104	496.366	430.777	514.631	549.302	584.67	695.929	496.66	302.392	457.274	359.471	447.58	212.662	451.149	326.279	188.799	451.521	263.478	455.864
BMSK0003070.1	gene=BMSK0003070	5	313	34	5.80035	-	-	-	966.827	1007.2	1112.86	742.156	1089.13	1014.78	714.333	1136.94	852.666	998.238	1039.87	820.433	844.229	835.585	713.685	1054.89	1079.66	1066.59	1071.22	895.419	1009.41	672.129	852.777	834.129	860.397	937.698	879.111	1112.91	1181.1	1112.34	989.424	951.406	1087.64
BMSK0003071.1	gene=BMSK0003071	21	210	24.2	6.08063	-	-	-	103269	99736.3	102531	100226	104090	100026	97832.1	101493	101564	100283	103401	96314	91593.3	90582.7	92503.9	95198.4	102530	89434.8	84467	84615.8	81833.9	91829.4	93513.4	94341.1	77542.2	82912.6	78668.2	91169.5	90069.3	93849.9	78782.4	73116.4	77070.2
BMSK0003073.1	gene=BMSK0003073	9	223	25.4	5.15228	-	-	-	21282.8	20710.5	22237.6	18780.7	19914.6	20626.5	19746.5	17920.7	18583.7	19516.4	21092.9	20005	22712.8	20148.7	22616.6	26512.7	24317	23399.7	32129.1	32260.6	30444.3	28237.9	25328.6	28439.6	32301.1	30230.1	29960.8	33084.4	31022.3	28866.1	40066	36317	36368.6
BMSK0003084.1	gene=BMSK0003084	4	583	63.8	6.49652	-	-	-	119.133	206.274	295.053	189.396	169.874	144.994	225.346	120.462	144.818	153.676	130.394	180.537	165.099	158.556	453.852	212.64	160.297	225.811	148.904	189.595	184.061	213.434	131.268	217.834	162.631	201.196	112.527	360.767	195.867	249.681	290.359	204.387	289.334
BMSK0003088.1	gene=BMSK0003088	5	109	12	9.50165	-	-	-	862.298	1066.97	846.56	996.988	931.47	781.936	711.634	667.893	798.356	864.707	1004.05	842.94	934.312	1046.04	850.46	896.361	1019.72	949.233	1211.07	1264.28	1138.79	1103.81	1208.07	1023.59	1809.09	1884.09	1628.55	1189.31	1152.47	1222.25	2107.72	1710.14	1829.91
BMSK0003089.1	gene=BMSK0003089	9	310	33.6	6.06964	-	-	-	1942.35	1797.42	1641.47	1486.61	1650.65	1304.05	1405.14	1373.83	1505.04	1584.95	1698.36	1620.37	1671.43	1792.95	1798.2	2122.82	1911	2397.34	2242.97	2248.68	2051.83	1971.69	2076.95	2196.28	3170.41	2351.34	2756.68	1755.14	2334.05	2379.88	3946.81	3240.34	3539.34
BMSK0003090.1	gene=BMSK0003090	5	184	20.1	7.72418	-	-	-	337.293	218.259	183.834	514.952	551.773	563.056	177.928	656.162	551.792	860.049	527.347	686.336	604.533	496.156	629.26	364.858	592.506	787.542	330.646	824.009	831.528	604.658	521.596	588.161	935.42	688.135	904.849	625.954	545.536	613.935	881.564	884.879	968.287
BMSK0003101.1	gene=BMSK0003101	8	415	47.3	6.34821	-	-	-	285.364	277.453	336.179	227.354	286.971	261.357	321.494	201.828	261.835	299.285	181.206	230.901	244.981	270.236	231.477	230.216	235.844	283.073	240.668	221.049	192.628	263.599	327.13	278.289	236.562	157.452	264.191	239.661	218.732	229.312	226.089	235.057	226.664
BMSK0003107.1	gene=BMSK0003107	16	1361	153.8	7.70306	-	-	-	222.899	266.037	346.019	147.82	152.638	197.319	161.787	114.322	205.577	250.071	171.838	175.572	248.15	201.033	258.2	243.427	207.888	345.251	199.077	281.662	282.366	211.897	302.102	324.472	247.643	329.57	237.93	214.232	299.176	235.026	272.146	243.921	241.835
BMSK0003108.1	gene=BMSK0003108	1	127	14	4.77814	-	-	-	138.453	158.326	38.5173	76.0143	76.8907	71.0771	96.4086	71.7795	123.665	102.374	60.6868	119.732	106.975	44.3089	118.629	113.685	142.545	169.433	75.3777	58.8277	122.806	135.02	156.165	45.6518	80.9789	152.72	117.823	74.7695	108.373	107.855	84.4885	72.8381	38.8291
BMSK0003117.1	gene=BMSK0003117	12	287	30.9	6.92072	-	-	-	45223.4	49448.8	48394.8	40690.3	37719.5	39426.2	33390.7	40350.1	38154	41123.4	38029	39166.4	47384.3	44496.6	42059.5	46393.6	47499.3	44981.8	56602.5	63770.3	57926.5	44869.1	47009.1	44839.5	64060.1	67075.9	62582.2	46328.6	48682.8	48817.3	84967.9	70589.2	71345.2
BMSK0003118.1	gene=BMSK0003118	19	317	37.4	4.85809	-	-	-	2957.65	2813.23	2829.99	2003.8	2113.02	2289.89	2500.74	1945.77	2179.61	1426.27	1702.83	1614.2	1658.38	1654.62	1623.08	1574.57	1504.09	1700.77	1438.23	1419.37	1364.49	1492.2	1610.27	1583.29	1225.68	1151.75	1292.5	1556.59	1581.22	1335.59	1099.79	1212.69	1153.48
BMSK0003119.1	gene=BMSK0003119	10	590	66.6	10.1722	-	-	-	621.087	567.598	634.304	868.301	868.464	839.372	577.727	918.508	808.881	1032.58	889.095	949.188	1106.46	1036.24	1120.22	647.593	1072.45	1141.14	848.417	1410.88	1258.91	941.79	999.809	876.489	1611.97	1470.37	1633.11	1073.22	1050.74	1083.55	2099.08	1846.74	2153.36
BMSK0003120.1	gene=BMSK0003120	7	217	25	6.50165	-	-	-	1588.33	1723.44	1701.98	3993.71	3844.31	4153.12	3890.11	3240.4	3656.93	3531.88	4103.9	3661.55	2782.43	3918.54	3845.42	3406.48	3854.78	3143.7	4874.68	3214.5	3092.01	4076.12	3468.29	3707.58	3267.12	3314.73	3216.56	4649.9	4166.81	3787.69	3925.75	3826.64	3846.3
BMSK0003121.1	gene=BMSK0003121	5	81	9.3	9.57965	-	-	-	5618.83	5204.6	5875.59	5007.19	5004.33	6335.33	6708.78	5364.63	5944.98	5225.14	5740.73	5301.06	5262.26	5350.31	5253.18	4831.18	4555.08	4197.6	5841.32	6711.24	4807.16	5168.85	5760.84	4627.32	4273.86	5124.91	5875.94	5315.72	4540.76	3777.45	6502.38	5517.06	5796.54
BMSK0003122.1	gene=BMSK0003122	47	825	90.8	5.47382	-	-	-	24592.2	23521.5	25760	23539.1	23474.4	22357.4	24410.4	23302.2	21792.3	23173.1	26029.7	22798.7	22961.1	21686.6	23374.1	23988.8	24323.5	23432.8	20892.6	20497.7	23820.9	22179.5	22894.4	24165.6	20232.5	21458.6	19902.2	24733.5	23924.1	23644.5	20826.5	21704.4	20850.3
BMSK0003126.1	gene=BMSK0003126	10	280	32.8	7.08942	-	-	-	387.333	366.017	354.34	560.377	589.554	556.338	849.534	589.473	577.157	425.146	564.417	510.361	519.453	537.423	456.39	538.476	526.965	516.694	983.807	725.503	649.862	433.598	392.586	518.128	586.705	645.645	739.137	374.555	264.758	462.93	708.96	590.088	681.825
BMSK0003127.1	gene=BMSK0003127	12	302	33.8	8.76898	-	-	-	1565.64	1118.34	1470.09	2021.89	2260.81	2140.71	2234.71	2232.75	2352.01	2038.39	2086.26	2131.16	1799.24	1874.86	1805.12	2209.71	1716.08	1918.25	1523.87	1581.35	1485.69	1885.68	1778.5	1865.96	1899.89	1451.67	1728.78	1830.54	1942.8	1723.18	1689.42	1676.01	1581.55
BMSK0003128.1	gene=BMSK0003128	11	512	56.5	8.2287	-	-	-	466.94	766.873	478.487	865.646	916.984	844.611	772.949	805.7	907.321	906.81	1096.2	937.147	918.013	1227.78	1091.85	1099.83	1022.91	1013.87	1826.59	1689.47	1342.34	1252.11	1289.08	1144.94	1743.82	1833.11	1668.45	1152.36	1410.8	1263.41	2257.85	1990.55	2084.93
BMSK0003136.1	gene=BMSK0003136	2	193	21.9	8.86517	-	-	-	144.18	150.5	174.763	21.4992	39.5623	91.2602	52.9343	38.3375	62.6434	292.207	212.675	209.011	414.491	348.119	513.542	417.789	497.029	632.975	859.302	571.65	465.798	534.665	375.51	417.454	853.157	910.865	629.709	528.966	555.41	444.578	605.372	730.724	389.648
BMSK0003137.1	gene=BMSK0003137	3	495	55.9	8.60138	-	-	-	31.9389	130.78	59.725	188.022	161.03	135.068	184.606	209.669	121.351	172.134	299.69	375.507	63.9776	238.457	233.105	185.627	218.052	167.279	148.434	106.112	157.537	217.986	352.269	173.108	93.5425	172.74	170.296	151.287	165.076	61.47	191.253	120.439	240.502
BMSK0003139.1	gene=BMSK0003139	9	1771	193.6	4.47357	-	-	-	70.4124	60.801	115.954	123.332	90.6474	108.952	94.0081	109.519	80.046	110.812	88.1342	104.804	117.41	113.937	86.8019	122.138	102.698	125.951	140.397	134.924	161.603	90.1317	123.896	116.748	147.601	157.7	120.402	123.704	121.702	94.8124	197.232	122.551	148.688
BMSK0003142.1	gene=BMSK0003142	7	507	54.4	7.90851	-	-	-	597.641	429.511	601.507	757.451	854.491	895.909	827.091	855.705	783.182	946.045	1039.81	1022.76	1085.7	837.304	1005.17	965.319	1270.99	1281.06	946.012	928.251	771.727	1048.81	1108.52	993.296	713.148	687.048	626.274	891.328	1055.08	1077.34	627.778	635.694	646.533
BMSK0003147.1	gene=BMSK0003147	1	508	54.9	8.4837	-	-	-	0.1	0.1	0.1	57.1401	55.4774	110.526	106.398	117.168	61.9163	92.9383	143.693	105.602	98.7609	234.696	156.292	89.2165	261.065	109.188	438.942	122.92	144.669	177.172	287.473	154.733	110.717	172.447	69.332	102.863	188.132	196.794	216.551	106.422	202.407
BMSK0003153.1	gene=BMSK0003153	14	526	58.5	7.2243	-	-	-	2102.35	2067.46	2441.38	3261.98	2955.01	3595.97	3219.14	2755.1	3007.69	3484.64	4000.4	3644.15	3617.83	3433.01	3283.48	3265.74	3138.91	3057.18	3685.45	3992.04	3537.38	2922.19	3113.74	3045.53	3516.49	3473.97	3566.61	3240.36	2904.26	2896.91	2804.85	3556.06	2445.14
BMSK0003154.1	gene=BMSK0003154	5	2592	283	6.74896	-	-	-	479.691	329.838	360.93	663.742	674.059	580.956	515.404	662.5	615.196	723.338	728.082	815.424	615.248	656.429	666.364	525.841	611.384	600.874	593.978	730.36	647.508	677.24	531.254	491.727	689.821	694.945	554.643	368.429	640.625	377.717	747.849	629.615	707.688
BMSK0003160.1	gene=BMSK0003160	7	160	17.4	5.21967	-	-	-	1321.93	1078.28	1283.46	992.581	1092.5	1182.49	1297.97	1397.91	1358.63	991.546	1109.19	910.391	885.869	1059.26	1101.51	1186.78	1031.98	1074.23	1074.55	1118.01	1024.25	1132.91	1186.83	1017.84	885.475	789.581	964.565	1220.18	1039.33	1003.8	947.761	908.841	867.405
BMSK0003161.1	gene=BMSK0003161	4	458	52.7	5.63287	-	-	-	305.358	383.403	174.514	305.842	328.991	285.37	251.454	275.144	329.946	184.343	190.559	218.143	213.044	230.574	171.002	77.5652	217.409	185.22	231.23	233.431	149.235	128.55	168.477	134.53	117.281	152.078	121.449	123.277	168.392	192.89	205.936	116.742	88.9659
BMSK0003164.1	gene=BMSK0003164	27	373	41.4	5.73517	-	-	-	14245.3	15140.2	15419.9	16715.8	16701	15547.9	16233.8	16262.7	15529.9	15124.9	15463.3	14546.3	14246.6	15354	15558.6	16607.6	15499.1	16141.9	14657.9	14349.1	13932.4	15448.1	14707	15594.6	14061.5	12951.2	13574.8	15998.2	16981	16630.3	12807.4	13128.6	12799.2
BMSK0003172.1	gene=BMSK0003172	6	292	32.6	5.99408	-	-	-	466.103	344.929	475.628	596.776	694.419	563.461	600.539	700.132	576.128	706.643	817.893	921.907	675.468	676.818	758.981	778.532	671.257	765.867	632.433	669.438	756.451	590.381	769.884	689.528	833.135	732.958	925.189	939.315	864.055	765.384	760.047	792.546	733.347
BMSK0003176.1	gene=BMSK0003176	7	377	43	6.17841	-	-	-	294.406	602.292	336.7	402.33	360.411	422.068	312.001	388.17	319.304	337.986	496.431	339.914	400.427	501.715	439.644	355.938	344.93	325.502	428.177	483.434	492.64	395.299	456.632	504.69	291.461	457.662	629.592	697.637	734.702	510.196	925.455	514.206	590.171
BMSK0003177.1	gene=BMSK0003177	14	593	67.5	6.99359	-	-	-	347.448	334.745	359.767	310.878	322.862	352.181	342.597	270.692	270.829	329.35	273.128	343.429	306.526	297.29	262.13	259.447	302.641	395.856	435.568	368.866	333.106	372.644	400.9	423.815	285.158	357.552	354.693	394.196	273.82	473.122	455.358	465.028	401.755
BMSK0003182.1	gene=BMSK0003182	37	801	90.6	6.00177	-	-	-	4788.7	4903.86	4880.79	3598.81	3558.8	3837.71	3821.13	3715.76	3760.53	3501.42	3946.16	3774.86	3559.96	3734.22	3894.65	3618.8	3541.56	3741.18	4021.44	3880.36	4165.36	3906.01	3981.7	3700.38	4645.68	5079.8	4925.08	3680.79	3546.23	3900.03	5528.12	5395.61	5364.06
BMSK0003184.1	gene=BMSK0003184	8	106	11.5	4.74213	-	-	-	4606.16	4435.42	4910.76	4879.36	4375.48	4751.51	4773.47	4341.28	4592.8	4388.12	5376.17	3998.85	4050.24	4620.06	4876.68	4126.18	3993.22	4374.77	4928.45	4264.89	4019.65	4158.6	3823.24	4721.54	4191.19	4098.29	4835.66	5138.47	3973.62	4563.59	5120.76	3982.5	4284.86
BMSK0003190.1	gene=BMSK0003190	1	229	24.9	4.80548	-	-	-	0.1	0.1	0.1	42.7896	98.2518	89.6296	0.1	0.1	0.1	107.805	68.3307	104.859	146.933	142.262	216.959	224.688	106.974	124.615	50.9087	108.782	99.2625	243.508	280.998	255.401	116.761	80.6978	37.9993	91.7646	70.337	133.461	0.1	0.1	0.1
BMSK0003191.1	gene=BMSK0003191	7	1104	126.1	4.47272	-	-	-	145.43	199.395	156.479	121.616	154.123	175.247	179.753	155.895	115.126	144.16	238.513	260.339	251.145	135.89	237.337	290.563	289.628	347.587	287.958	109.761	235.545	210.283	223.684	228.279	211.906	164.34	169.593	186.482	352.792	397.678	156.648	208.883	256.959
BMSK0003192.1	gene=BMSK0003192	26	436	48.3	9.35883	-	-	-	69015.6	64313.4	72353.6	64749.8	63095.1	71866.9	69641.1	68852.6	70137.5	71505.8	78195.4	67488.6	70521.5	69384.8	71912.2	77508.6	82015.1	78296.5	74193.9	73833	73168.1	86513.4	92531.7	94057.6	66994.4	75805.6	70608.2	105587	92907.6	91294.6	75383	75123.5	71294.9
BMSK0003193.1	gene=BMSK0003193	17	529	59.4	4.96869	-	-	-	563.306	528.645	578.563	750.976	665.055	581.904	560.362	735.317	750.872	737.259	743.966	730.373	724.636	844.914	688.405	803.466	639.471	839.652	1111.73	1116.69	872.47	833.002	663.791	798.495	1176.25	1003.96	1266.57	839.194	796.4	791.33	1452.01	1448.77	1496.49
BMSK0003194.1	gene=BMSK0003194	7	464	50	8.83978	-	-	-	811.332	892.926	948.701	897.302	1037.24	1016.65	972.443	1077.2	1087.56	1089.91	1065.65	1073.27	1249.2	1289.04	1242.14	1257.25	1192.17	1235.55	1530.25	1559.62	1334.45	1351.3	1180.85	1171.46	1738.81	1814.18	1690.57	1263.3	1395.15	1440.12	2211.37	1956.39	2151.67
BMSK0003197.1	gene=BMSK0003197	11	433	46.8	5.77801	-	-	-	1276.65	1953.72	1470.96	1402.01	1589.8	1801.31	1580.45	1515.18	1486.52	1637.08	1739.38	1711.81	2206.22	2106.12	2045.75	2571.88	2409.22	2565.33	1800.31	2349.17	2270.04	2178.73	1841.22	2440.18	2265.67	2357	2655.56	2910.56	2778.85	2472.51	2369.86	2540.93	2733.44
BMSK0003201.1	gene=BMSK0003201	2	151	17.8	6.73663	-	-	-	1516.94	1772.64	1498.38	1335.73	1428.52	1512.92	929.164	1015.02	1327.38	1551.01	990.95	1590.73	1140.68	1649.04	1250.07	1061.98	1382.95	679.153	1811.44	1705.43	1574.85	816.824	1715.79	955.124	1296.56	1211.86	1054.97	1279.65	851.127	1057.94	1190.67	772.944	1296.9
BMSK0003202.1	gene=BMSK0003202	14	305	32.5	8.63666	-	-	-	44227.6	42803.7	46620.1	43098.7	39980.4	39481.9	40073.6	40527.4	40145.1	43039.5	43667.8	38058.2	36343.5	39226.3	37585.5	45080.1	36908.2	39472.8	32589.5	36045.8	37116.8	35508.2	35161.4	38342	33000.2	37552	33826.4	34818.1	37507.8	39525.5	35028.4	32454.5	29837.7
BMSK0003203.1	gene=BMSK0003203	1	273	32.1	9.03705	-	-	-	242.23	279.319	155.185	148.788	106.757	196.895	181.759	142.179	141.286	122.621	147.518	132.53	140.67	95.0934	119.162	195.638	166.924	150.673	304.167	128.055	100.544	130.028	159.958	122.048	225.661	168.095	121.242	177.213	140.816	139.804	104.19	179.607	183.918
BMSK0003204.1	gene=BMSK0003204	9	1064	118.2	6.13922	-	-	-	686.616	771.403	666.618	367.212	441.114	568.862	487.464	499.934	552.984	484.862	381.395	362.458	490.439	474.518	377.178	312.559	407.582	511.773	332.915	341.995	549.64	363.255	238.187	276.643	355.811	348.959	456.161	438.778	455.366	412.208	264.506	389.628	447.449
BMSK0003205.1	gene=BMSK0003205	7	955	105.1	7.96612	-	-	-	321.764	310.945	269.748	255.122	245.826	273.796	267.712	271.458	336.15	207.647	207.086	247.659	228.041	233.851	267.579	148.506	193.857	228.733	240.749	186.461	185.043	256.646	226.443	139.695	203.591	217.706	172.82	234.741	164.687	157.331	249.207	125.664	182.555
BMSK0003206.1	gene=BMSK0003206	6	231	25.5	8.88983	-	-	-	922.945	963.668	966.411	878.559	700.597	749.18	977.321	626.992	795.553	554.775	670.138	696.769	724.028	868.677	919.66	716.823	475.126	634.81	630.491	193.933	593.288	452.483	336.62	377.771	752.421	620.424	468.669	453.47	631.025	655.08	757.362	437.28	688.407
BMSK0003208.1	gene=BMSK0003208	3	126	14	6.72528	-	-	-	415.185	323.268	451.396	368.715	355.224	399.962	156.108	459.887	532.109	399.869	492.914	360.127	359.406	508.121	390.417	328.885	368.275	339.315	325.409	332.211	378.248	249.452	305.649	380.331	422.871	567.718	509.898	278.335	249.03	298.397	419.323	476.908	436.627
BMSK0003209.1	gene=BMSK0003209	5	529	56.5	6.65082	-	-	-	69.8403	235.57	177.47	234.466	210.545	217.807	307.231	266.705	350.145	278.441	205.58	289.391	297.738	244.917	271.634	291.437	322.179	289.788	315.856	278.411	230.743	214.113	262.285	249.188	292.839	326.686	295.258	204.94	242.399	213.277	325.352	373.098	308.245
BMSK0003211.1	gene=BMSK0003211	9	536	59.4	6.10321	-	-	-	76.3693	101.756	137.645	326.35	357.796	319.983	410.816	329.757	249.076	479.223	384.998	554.23	525.961	509.129	418.604	444.664	392.997	474.202	884.352	818.672	675.28	470.597	553.644	498.413	856.345	715.726	692.862	537.948	509.659	609.804	1012.06	788.758	814.646
BMSK0003217.1	gene=BMSK0003217	5	318	34.1	5.66449	-	-	-	726.353	804.772	418.743	533.954	619.369	922.236	332.039	966.045	903.507	795.705	608.975	902.041	858.401	821.403	397.696	683.643	744.389	612.046	461.528	1075.1	882.604	1110.82	830.232	548.733	551.072	729.493	647.947	639.923	441.64	273.316	609.769	693.799	656.657
BMSK0003218.1	gene=BMSK0003218	6	239	27.3	7.18329	-	-	-	954.021	933.378	872.774	2075.92	1882.27	2087	2054.8	1907.36	1784.23	2003.71	2007.69	1845.78	1929.18	1950.7	2112.6	1804.55	2089.17	2296.33	2367.78	1991.74	2127.93	1999.41	1731.1	1803.4	2396.38	2551.87	2093.67	1637.41	1922.29	1706.5	2654.4	2690.56	2755.04
BMSK0003221.1	gene=BMSK0003221	2	851	97.2	8.99872	-	-	-	987.658	1320.93	765.938	938.883	363.581	1140.16	1359.84	887.756	1555.58	808.727	790.256	1081.22	819.652	700.207	467.492	657.844	751.043	1107.07	1139.35	1154.57	1077.32	839.539	1015.1	946.179	631.756	540.822	797.696	869.361	1096.5	887.618	722.003	873.771	804.673
BMSK0003223.1	gene=BMSK0003223	9	370	41.5	4.41803	-	-	-	941.777	1075.75	1010.42	1035.15	990.47	1157.89	1247.57	1036.25	1162.52	1157.62	1419	1306.71	1235.3	1343.73	1298.88	1364.54	1663.6	1286.34	1738.79	1489.96	1603.16	1395.46	1633.69	1306.82	1424.46	1430.12	1675.17	1314.23	1392.53	1244.94	1842.83	1649.98	1814.57
BMSK0003259.1	gene=BMSK0003259	13	348	38	4.72125	-	-	-	452.837	550.959	577.717	1937.55	2141.38	1947.28	1854.67	2125.44	2011.4	2691.05	2797.98	2317.1	2255.64	2607.58	2597.09	2741.29	2693.35	2814.11	3134.16	3378.18	3330.77	3202.49	2644.99	3080.38	3539.79	3683.59	3923.28	2794.93	2530.4	2820.47	4898.87	5121.32	5112.64
BMSK0003260.1	gene=BMSK0003260	5	699	75.5	8.16937	-	-	-	3211.58	3040.74	1273.51	1568.42	1992.76	1536.49	1803.84	1480.5	1693.64	2843.51	2150.17	2389.6	3819.43	2218.38	1995.12	3359.77	3140.12	2740.94	3304.91	2707.87	2054.94	2589.12	2667.11	3121.14	1196.23	2039.26	4576.7	3468.81	3632.63	2259.9	2449.45	1813.63	4367.11
BMSK0003263.1	gene=BMSK0003263	26	583	65.3	6.05743	-	-	-	3104.56	3029.59	3293.73	3048.51	3077.64	3562.46	3424.51	3345.29	3484.86	3402.32	3187.1	3308.49	3139.71	3255.84	3094.47	3237.82	3223.58	3081.55	3546.86	3418.02	3130.22	3446.98	3772.1	3369.13	3017.5	3478.07	3383.71	3271.95	3180.2	2876.23	3131.2	3040.15	2949.99
BMSK0003264.1	gene=BMSK0003264	1	116	12.2	7.65033	-	-	-	240.915	246.583	299.567	557.004	557.932	630.417	253.562	394.374	654.6	575.926	763.294	415.895	469.732	456.573	633.71	480.07	468.002	224.551	733.485	634.156	422.446	817.852	800.607	548.483	283.979	456.917	589.438	1037.31	712.451	580.673	490.074	326.347	294.226
BMSK0003265.1	gene=BMSK0003265	7	228	26	9.10577	-	-	-	684.213	625.639	553.065	741.179	809.664	651.537	693.404	858.333	471.014	763.262	527.453	952.438	725.971	882.399	653.904	866.305	713.153	791.833	472.923	709.463	773.484	838.096	1019.36	807.147	1047.21	772.96	803.464	441.08	886.213	887.138	717.129	743.966	913.348
BMSK0003266.1	gene=BMSK0003266	8	283	30.8	5.27252	-	-	-	2385.57	2739.6	2429.22	2210.01	2452.82	2159.28	2362.87	2029.35	2210.07	2278.76	2665.89	2263.68	1931.62	2137.04	2098.63	2240.96	2596.93	2279.14	2707.37	2659	2518.61	2725.15	2798.38	2548.36	2653.69	2630.67	2392.05	2762.69	3096.19	2394.06	2072.61	1761.96	2446.83
BMSK0003271.1	gene=BMSK0003271	7	1567	177.4	6.13861	-	-	-	530.539	344.691	429.046	382.413	424.903	441.231	370.75	344.79	312.254	415.057	393.203	455.965	355.81	456.51	525.422	451.872	412.689	541.776	424.794	422.956	378.776	530.068	411.977	455.267	660.445	447.769	603.086	406.246	476.423	297.622	714.179	802.731	622.659
BMSK0003272.1	gene=BMSK0003272	32	544	60.1	5.64325	-	-	-	5624.41	6250.73	5072.8	6616.93	7519.59	6214.6	6475.92	6744.51	6167.86	10108.7	10781.1	10320	11638.3	10781.3	10892.1	22443.5	25107.5	21888.6	18804.8	17844.8	19739.4	27911.3	27841.9	26268.5	19040.1	18137.1	18327.9	35802.7	38552.5	38365.1	22875.5	23450.3	21193.2
BMSK0003273.1	gene=BMSK0003273	2	90	9.5	9.81134	-	-	-	1882.96	3551.26	2063.07	4279.79	3977.9	3548.2	3157.86	3412.12	3712.65	6070.83	4326.01	4406.86	5356.17	5672.68	5035.25	8831.63	12360.6	10960.9	12292	10576.8	10243.5	17609.1	16998.4	18289	10129.2	10464.3	9953.79	22051.6	22221.2	25406.4	15694.5	12799.2	11130.8
BMSK0003274.1	gene=BMSK0003274	9	717	81	8.05585	-	-	-	168.383	118.119	119.641	169.855	223.748	345.923	118.089	184.452	138.778	170.134	222.658	194.132	154.947	91.5609	204.232	177.43	233.978	248.102	365.691	227.517	235.469	195.056	175.187	258.551	249.499	300.715	233.185	318.775	329.165	319.789	276.774	319.928	265.361
BMSK0003276.1	gene=BMSK0003276	10	303	33.7	5.9184	-	-	-	2000.63	1785.17	2033.14	2242.55	2239.17	2120.23	2016.88	2234.47	2087.33	2391.86	2836.4	2381.96	2219.03	2227.42	2394.56	2329.5	2417.7	2336.53	2709.01	2464.73	2582.98	2503.53	2734.19	2865.93	2358.35	2789.56	2801.99	2598.89	2850.63	2220.46	2577.5	2804.21	2425.41
BMSK0003280.1	gene=BMSK0003280	13	536	61.6	9.04669	-	-	-	3240.82	3705.17	3336.38	3627.55	3772.3	3823.84	1894.19	3422.27	3499.79	3287.43	3941.17	3446.62	3469.13	4123.93	3733.16	2040.5	2889.41	3755.08	2100.09	4278.69	3371.56	3009.82	4004.48	3040.96	4521.83	4056.53	4247.54	3562.93	3365.87	2670.66	5170.56	4414.95	4383.08
BMSK0003282.1	gene=BMSK0003282	5	356	39.2	4.63825	-	-	-	207.941	261.77	208.209	43.9863	180.443	178.351	137.453	183.951	223.076	152.387	197.505	125.147	205.47	175.102	147.83	153.084	239.85	108.778	94.7053	129.945	227.766	123.793	81.1276	105.522	125.562	116.798	81.6713	123.263	119.362	173.036	159.458	114.971	113.383
BMSK0003283.1	gene=BMSK0003283	7	204	24	11.8331	-	-	-	7290.7	8637.41	8884.53	8577.74	7421.47	8674.48	6354.32	7684.89	7832.01	8644.38	7698.49	9674.85	8059.3	7752.02	6696.75	5436.16	8695.06	8516.46	5995.05	8122.35	8742.16	7719.7	8618.86	5661.92	9860.87	12222.6	10552.1	10231.7	8731.86	10377.8	11350.7	10680.4	9147.7
BMSK0003286.1	gene=BMSK0003286	15	934	99.1	5.16657	-	-	-	466.218	514.232	370.242	597.079	511.528	482.778	613.729	646.336	544.746	784.24	714.46	799.67	815.863	784.692	653.083	714.565	780.552	911.457	820.326	786.312	746.389	798.89	715.477	942.754	1202.77	853.988	986.491	737.752	839.016	892.238	1385.95	1234.41	1171.83
BMSK0003289.1	gene=BMSK0003289	24	804	91.1	8.46002	-	-	-	1111.71	1298.15	1247.22	1176.68	1691.07	1446.31	1165.09	1255.04	1113.72	1372.29	1280.03	1523.62	1407.13	1539.24	1317.05	1448.22	1554.82	1398.33	1337.92	1406.91	1472.87	1494.99	1567.79	1335.13	1267.58	1377.39	1258.18	1265.67	1375.72	1227.22	1210.7	1197.7	1236.07
BMSK0003305.1	gene=BMSK0003305	17	361	38.6	8.90411	-	-	-	5306.87	5631.1	6497.81	6104.72	6157.8	5808.14	6703.84	6430.45	6106.94	7794.87	7421.85	7492.96	8638.55	8468.46	10065.6	9779.52	8801.47	9881.67	13087.5	12230.9	10669.3	8104.71	8570.9	9063.86	15303.6	13698.2	14510	8337.2	8481.32	9236.86	18026.7	16053.3	18463.5
BMSK0003306.1	gene=BMSK0003306	9	268	29.4	9.2619	-	-	-	2390.99	2916.45	2468.04	2697.46	2910.6	2684.65	3546.38	2390.86	2598.02	2587.93	2616.84	2909.47	2783.37	2829.36	2967.53	2173.94	2473.55	2848.79	3685.24	2686.17	2308.95	3032.93	2592.51	2513.47	2880.2	2635.17	2880.03	1988.37	2765.31	2764.94	4320.95	3055.87	3641.78
BMSK0003308.1	gene=BMSK0003308	12	404	45.1	6.16217	-	-	-	1332.26	1227.63	1405.8	1327.09	1275.68	1673.78	1468.78	1336.93	1356.83	1581.49	1294.5	1429.76	1496.71	1631.1	1274.68	1428.24	1447.06	1453.28	1630.71	1490.39	1726.37	1794.79	1621.1	1477.74	1676.32	1831.85	1797.95	1674.42	1844.08	1707.93	1945.2	1768.11	1864.43
BMSK0003310.1	gene=BMSK0003310	7	644	75.1	4.70929	-	-	-	2268.21	2596.3	2768.85	3675.63	2689.93	3028.97	3776.11	2645.11	2325.96	3387.14	3841.71	2913.47	3158.71	3322.9	3750.82	1745.22	3824.09	2928.25	3239.95	2534.7	2787.95	2256.96	2918.63	2745.88	2648.13	3954.43	2787.43	2389.71	3070.7	2671.35	4151.91	2420.54	2852.89
BMSK0003311.1	gene=BMSK0003311	9	567	63.1	6.00922	-	-	-	110.191	101.966	118.796	145.819	121.8	186.02	99.8115	149.915	180.152	197.123	155.568	134.079	215.824	213.437	213.882	229.297	137.276	208.28	221.806	218.761	190.974	191.601	187.387	191.514	211.918	274.008	238.767	210.212	195.904	238.388	338.056	360.27	330.351
BMSK0003312.1	gene=BMSK0003312	13	706	78.8	6.69952	-	-	-	69.4317	104.229	49.8384	321.926	284.894	156.714	327.467	285.504	283.291	382.312	329.869	289.828	425.135	397.205	498.005	578.862	288.926	580.525	611.962	605.343	530.495	386.811	468.666	428.388	756.021	543.777	798.187	625.065	418.161	457.758	1115.61	845.703	989.984
BMSK0003313.1	gene=BMSK0003313	3	125	14.1	6.09015	-	-	-	215.279	268.913	209.219	834.188	652.57	785.996	870.349	575.233	615.722	634.33	978.255	799.143	640.045	844.905	571.405	780.038	1238.85	892.443	865.984	697.666	619.595	946.473	849.626	792.031	642.681	756.922	645.977	994.868	1150.57	805.622	692.412	782.537	544.066
BMSK0003314.1	gene=BMSK0003314	22	615	69.1	6.72101	-	-	-	2393.32	2226.28	2702.19	2404.22	2129.67	2143.8	2528.67	2170.25	2040.94	2129.16	2452.34	2428.71	2405.04	2496.54	2358.51	2524.76	2783.55	2584.32	2840.18	2776.3	2527.41	2850.62	2852.27	2505.58	2896.43	3106.26	3007.71	2996.18	2865	2751.09	3382.19	3192.44	3319.04
BMSK0003315.1	gene=BMSK0003315	8	418	47.3	8.92621	-	-	-	181.491	276.078	151.164	320.972	282.514	433.639	403.816	397.836	356.966	287.761	196.062	378.661	486.366	334.936	366.793	305.19	393.162	335.227	525.801	406.609	418.041	263.291	256.66	261.933	372.06	303.301	367.772	241.571	152.818	236.022	435.468	348.015	352.458
BMSK0003316.1	gene=BMSK0003316	13	219	24.3	4.91766	-	-	-	25517.4	26730.6	24398.9	22916	22035.6	27037.4	29071	24083.9	26607.5	21893.6	23118.7	23021.3	24374.9	22092.7	21909.1	21401.4	22451.8	22613.5	25550.2	22580.3	21529.6	23005.2	26858.2	21801.8	22541.7	21432.6	22227.2	22731.1	25762.5	22232.2	17871.9	19928.7	18940.3
BMSK0003317.1	gene=BMSK0003317	5	111	12.4	4.86078	-	-	-	4751.42	4774.4	5086.11	5654.47	6569.03	4905.9	4882.34	6038.46	4739.82	5037.49	6110.09	6316.52	5777.82	5672.75	6078.67	6030.33	6831.08	6071.75	5750.88	5199.2	7016.1	5724.71	6449.95	6348.74	6055.04	6124.58	6306.77	5773.22	5014.3	5596.36	6709.68	7569.36	6841.17
BMSK0003325.1	gene=BMSK0003325	1	748	83.9	9.53217	-	-	-	0.1	0.1	0.1	657.92	199.31	297.753	115.759	245.245	345.273	467.23	574.311	350.675	384.903	490.685	171.612	234.958	271.039	321.931	250.445	260.87	285.164	153.439	131.22	283.075	282.619	232.218	209.868	263.146	164.106	176.631	221.686	152.408	144.343
BMSK0003328.1	gene=BMSK0003328	3	235	26.2	5.00848	-	-	-	345.533	347.443	285.75	583.925	598.888	530.474	666.557	552.101	563.643	437.226	505.503	502.293	391.652	410.45	523.133	241.694	396.751	307.184	115.947	175.771	171.198	99.3713	251.014	194.895	125.499	155.544	263.769	236.791	200.698	176.075	18.2209	66.6512	96.6867
BMSK0003348.1	gene=BMSK0003348	10	1303	145.8	6.98114	-	-	-	148.806	246.674	175.476	65.474	89.388	70.7272	92.0988	116.499	147.873	140.464	107.965	130.25	126.58	101.667	108.038	138.142	154.483	129.968	95.8537	139.838	133.078	137	121.553	203.687	128.067	237.341	199.512	181.307	154.349	176.827	307.479	257.204	200.259
BMSK0003353.1	gene=BMSK0003353	3	680	77.4	6.13409	-	-	-	301.058	488.634	445.406	432.452	336.481	248.702	303.871	262.59	388.532	207.881	301.388	248.808	332.616	430.762	307.759	279.63	389.169	155.911	199.638	257.992	246.759	262.581	324.54	224.363	312.477	293.819	190.693	151.745	191.566	160.048	124.574	175.281	234.447
BMSK0003356.1	gene=BMSK0003356	53	1474	168.7	5.61529	-	-	-	2712.37	2608.47	2670.03	3052.79	2813.83	2808.87	2880.47	2807.44	2811.51	2820.04	2947.24	2853.45	2948.35	2635.35	2957.92	3038.73	2879.72	3096.66	2591.35	2880.92	2991.95	2775.83	2818.12	3000.51	3186.65	3156.53	3156.35	2939.33	3328.48	3032.12	2855.38	3314.54	3219.97
BMSK0003357.1	gene=BMSK0003357	6	462	52.6	9.2027	-	-	-	98.6919	191.751	188.883	132.985	142.38	174.889	168.67	261.971	156.265	73.3562	168.783	217.642	119.046	115.082	406.134	101.759	133.97	96.8941	219.927	66.4903	129.959	177.229	170.789	97.0668	134.158	80.0699	171.698	204.299	159.668	87.8226	90.8615	132.803	140.015
BMSK0003358.1	gene=BMSK0003358	11	337	37.2	4.9671	-	-	-	2145.51	1773.21	2053.85	2310.4	1944.11	2070.25	2548.31	2289.98	2488.13	2238.62	2372.68	2279.36	2254.75	2326.63	2291.06	2092.83	2256.7	2366.92	2203.83	1836.91	2282.21	2056.88	2228.36	2323.68	2000.91	1797.75	1954.62	1800.82	2132.71	2219.37	2387.56	2075.06	1743.2
BMSK0003359.1	gene=BMSK0003359	1	70	7.7	4.67706	-	-	-	140.33	131.426	656.133	817.254	203.28	171.416	31.8368	149.339	191.702	109.332	467.864	240.547	138.438	107.646	303.117	369.281	127.061	183.356	45.0631	123.319	239.491	68.3972	49.4665	542.392	206.427	124.016	150.713	745.841	192.416	642.893	632.47	213.255	87.2917
BMSK0003360.1	gene=BMSK0003360	5	333	38.5	8.315	-	-	-	314.499	304.716	403.483	278.76	289.149	334.734	321.815	299.712	280.5	143.227	362.031	242.477	332.027	247.356	338.559	490.434	289.723	433.299	159.635	302.819	351.093	371.475	263.707	373.414	490.159	397.31	477.763	418.436	450.229	589.452	531.904	604.742	577.916
BMSK0003362.1	gene=BMSK0003362	2	673	77.1	4.82172	-	-	-	172.731	112.734	174.361	0.1	0.1	0.1	0.1	0.1	0.1	135.043	163.904	118.814	152.454	132.011	106.518	319.74	417.916	394.164	237.828	175.637	343.391	120.387	304.085	130.917	288.975	266.018	327.391	134.745	112.821	171.375	327.345	286.886	195.008
BMSK0003363.1	gene=BMSK0003363	9	146	16.7	6.06317	-	-	-	1798	1699.63	1641.42	1754.68	1831.27	1919.7	1731.75	1923.03	1536.27	1535.39	1866.83	1701.88	1546.86	1968.24	1920.35	2011.95	1519.17	1841.25	1704.99	1869.13	2000.57	1739	2087.38	1963.04	1890.35	1843.05	1898.82	1820.52	1740.55	1754.56	1799.47	1845.15	1805.1
BMSK0003365.1	gene=BMSK0003365	7	164	18.8	4.54083	-	-	-	7357.69	7848.31	7133.31	9459.79	9182.41	8824.66	10217	9165.38	9729.57	10582.9	10230.1	9347.25	9636.52	9590.94	9465.5	9966.12	8592.41	9231.37	9418.44	9580.86	10028.1	9200.98	9819.24	10165.7	10301.6	9596.19	10035.2	9507.22	9578.09	7781.19	9898.07	9987.4	10789.5
BMSK0003366.1	gene=BMSK0003366	3	233	25.3	3.9826	-	-	-	415.044	1053.14	674.128	621.967	1935.06	1015.71	733.419	1174.05	1257.46	1432.42	969.015	1862.67	1473.92	2196.36	698.451	579.394	580.239	1575.12	849.378	2239.75	824.467	1472.13	2190.63	907.069	1452.6	1458.17	1037.08	1749.06	437.252	2140.34	1374.59	1653.85	2778
BMSK0003367.1	gene=BMSK0003367	16	777	88.7	5.80792	-	-	-	340.838	395.571	494.477	514.332	442.737	589.47	360.31	426.12	505.453	479.966	495.972	460.28	447.816	514.287	524.009	517.017	473.996	476.39	544.499	632.902	544.861	508.382	473.327	541.428	538.849	514.309	473.051	436.464	478.661	557.755	581.53	462.879	518.106
BMSK0003368.1	gene=BMSK0003368	1	62	7	9.15619	-	-	-	343.643	298.292	410.382	474.941	553.24	413.65	427.49	426.236	243.175	774.661	475.773	517.6	628.998	641.346	566.558	482.504	556.283	419.373	514.732	890.478	654.736	577.849	428.896	443.298	484.031	653.578	524.175	647.042	536.896	776.379	572.223	550.805	752.35
BMSK0003373.1	gene=BMSK0003373	3	220	24.4	6.85785	-	-	-	388.421	166.937	109.245	503.504	435.178	350.518	346.578	544.091	302.138	494.552	637.431	401.661	756.658	521.56	672.66	609.201	686.984	815.524	514.154	517.268	512.543	291.386	452.636	547.326	532.194	446.165	375.69	388.297	658.413	722.836	321.183	944.874	657.287
BMSK0003374.1	gene=BMSK0003374	5	760	82.8	4.87103	-	-	-	210.949	234.523	232.036	737.474	165.41	349.217	305.424	142.678	238.369	226.379	265.715	407.835	248.255	191.921	199.619	243.424	297.954	248.048	374.075	197.668	271.384	322.772	267.299	212.829	224.96	218.608	382.565	252.893	289.005	296.435	221.678	239.256	283.109
BMSK0003376.1	gene=BMSK0003376	6	811	90.9	9.29608	-	-	-	54.8288	88.9028	58.2567	161.462	172.21	200.974	140.682	239.272	155.208	247.59	276.473	228.359	303.503	352.223	296.351	215.776	306.466	299.85	224.279	524.441	291.52	288.624	313.217	264.963	407.381	340.703	398.101	304.266	287.863	266.637	419.87	362.259	446.514
BMSK0003378.1	gene=BMSK0003378	28	554	61.4	8.35895	-	-	-	20410.9	20161.9	20722.1	19424.6	20028.6	18729.9	18734.6	18598.5	19087.2	19282	18615.2	17983.1	18187.8	17323.2	18353.9	17905.5	17718.3	17821.5	16965.4	16115.2	17644.8	16023.4	16363	17853.8	16886.5	16255.8	16574.4	16098.7	16400.3	15790.3	16860.5	15943.5	15072.6
BMSK0003379.1	gene=BMSK0003379	3	170	19.5	5.60272	-	-	-	558.343	495.325	533.058	559.427	794.556	708.928	543.342	666.935	662.338	770.612	709.817	487.885	753.588	808.776	653.33	518.284	469.739	544.55	556.302	638.871	868.491	649.034	832.362	570.403	517.841	622.708	891.042	727.271	587.599	428.387	713.394	751.152	540.707
BMSK0003380.1	gene=BMSK0003380	3	264	28.9	4.0932	-	-	-	3141.28	3116.86	1834.6	2572.29	2805.15	2254.56	1638.27	1737.98	1891.25	1953.26	1770	2273.46	2428.52	2096.29	2219.13	1951.21	2435.87	1865.12	1298.6	1683.85	2019.12	1490.59	1219.53	880.771	1835.79	2051.37	2606.61	1209.32	1630.81	1606.49	1731.19	1987.35	1651.25
BMSK0003381.1	gene=BMSK0003381	2	685	76.2	5.71149	-	-	-	0.1	0.1	0.1	116.074	8.42575	55.9965	22.0427	152.923	134.225	0.1	0.1	0.1	23.2172	50.2947	73.9659	36.4943	89.2246	95.8	349.332	26.6459	29.2439	72.7724	32.0502	49.665	91.5061	18.9679	30.7598	132.256	110.143	5.51344	13.4632	87.3214	34.6933
BMSK0003386.1	gene=BMSK0003386	6	756	80	9.86762	-	-	-	264.405	264.127	366.375	399.226	322.434	420.963	354.619	381.463	287.445	310.595	397.139	294.846	248.95	343.191	305.168	205.377	350.415	176.328	224.969	240.91	283.26	301.009	212.927	303.367	280.788	125.125	232.013	284.406	317.652	223.331	294.358	251.993	247.981
BMSK0003392.1	gene=BMSK0003392	5	179	19.1	5.69891	-	-	-	466.258	437.333	551.084	860.941	717.33	998.204	982.138	915.264	902.092	887.34	827.73	900.412	974.524	821.756	733.222	765.399	866.82	965.544	873.076	901.085	907.904	887.899	901.091	875.376	658.665	808.096	822.562	961.745	833.307	863.903	767.688	752.876	740.151
BMSK0003393.1	gene=BMSK0003393	3	100	11.7	7.78949	-	-	-	0.1	0.1	0.1	188.854	93.3153	106.109	129.649	264.502	134.797	336.505	377.84	324.058	395.688	292.592	451.189	404.177	509.955	384.819	402.546	442.872	331.077	416.075	493.635	567.43	745.053	582.195	577.631	659.561	561.55	533.378	628.267	598.763	556.792
BMSK0003394.1	gene=BMSK0003394	8	530	59.7	5.0108	-	-	-	0.1	0.1	0.1	112.463	143.932	125.811	133.437	236.512	92.1438	263.975	268.611	290.272	287.008	233.203	397.858	410.647	392.073	455.263	372.826	395.08	513.515	349.027	465.903	479.15	562.691	462.733	587.942	586.478	546.678	549.58	554.985	582.491	546.793
BMSK0003395.1	gene=BMSK0003395	29	1306	142.3	7.50287	-	-	-	151.319	161.956	120.825	238.173	225.719	285.216	311.287	326.391	207.393	481.185	507.45	530.903	566.025	500.815	591.437	639.169	693.483	645.853	803.081	930.603	799.306	704.469	793.368	674.976	849.585	968.99	912.763	707.263	779.082	794.347	1042.63	867.978	945.533
BMSK0003397.1	gene=BMSK0003397	9	251	27.4	5.98944	-	-	-	360.746	365.352	356.275	443.657	381.66	403.194	475.173	314	513.098	456.973	399.345	540.556	483.849	538.357	428.311	426.784	384.516	479.761	453.412	665.078	492.053	350.78	382.97	423.19	497.043	550.3	429.372	418.492	447.442	346.94	544.362	734.737	561.073
BMSK0003398.1	gene=BMSK0003398	15	755	85.4	6.30463	-	-	-	335.782	321.381	293.658	283.839	301.394	301.745	344.9	247.62	293.552	312.322	253.602	362.095	244.246	350.982	357.618	394.472	319.935	385.635	349.407	365.085	390.294	256.081	293.237	300.861	532.291	502.145	413.025	279.399	337.943	344.646	391.64	486.575	522.276
BMSK0003403.1	gene=BMSK0003403	10	414	46.6	4.88739	-	-	-	1643.96	1595.52	1895.31	1972.52	1597.18	1372.53	1715.8	1499.78	1560.5	1568.63	1797.88	1435.25	1251	1372.33	1460.54	1471.48	1174.09	1427.44	1157.02	1239.31	1261.11	1293.36	1448.35	1527.28	1458.3	988.938	950.826	1783.29	1151.07	1550.92	1630.32	1400.53	1095.68
BMSK0003411.1	gene=BMSK0003411	12	822	92.7	6.78973	-	-	-	0.1	0.1	0.1	189.016	194.173	238.83	282.017	225.794	218.629	263.54	281.918	252.548	290.422	271.844	330.959	255.179	303.054	243.383	423.33	557.338	353.987	267.731	298.768	283.91	467.862	481.166	480.975	210.242	235.464	216.741	457.371	414.638	545.644
BMSK0003412.1	gene=BMSK0003412	15	501	57.8	5.86249	-	-	-	891.531	837.698	1022.42	1254.92	1130.55	1059.98	1004.31	1095.75	1168.44	1205.01	1197.8	1043.58	1235.37	1278.2	1309.93	1492.56	1335.64	1211.44	1502.97	1564.91	1587.4	1294.18	1357.26	1458.23	1791.69	1725.92	1921.12	1322.1	1150.21	1282.51	2336.43	2164.15	2065.17
BMSK0003413.1	gene=BMSK0003413	14	502	57	4.45831	-	-	-	6187.35	5587.39	5739.87	5777.63	5231.53	5616.16	6434.09	4820.87	5344.14	4751.34	6155.45	5589.76	5509.59	5070.54	4556.77	5023.14	5067.76	4458.49	5169.18	4763.46	4679.03	4518	5108.08	4932.05	3821.82	5074.24	4026.83	4862.66	4991.39	4220.62	4242.15	3776.37	3446.74
BMSK0003414.1	gene=BMSK0003414	1	209	23.3	9.69611	-	-	-	0.1	0.1	0.1	0.1	0.1	0.1	0.1	0.1	0.1	97.8532	105.18	73.7741	53.4919	75.1041	74.9961	106.777	56.6879	52.299	37.4653	56.7219	83.1284	62.8718	37.5292	54.9759	160.954	141.591	113.859	43.2598	77.0054	49.6981	80.2366	98.2669	181.953
BMSK0003416.1	gene=BMSK0003416	12	567	64.4	9.2121	-	-	-	122.739	142.529	167.377	593.185	412.962	490.303	410.861	648.529	399.139	683.188	767.086	718.903	891.275	985.738	1062.32	638.798	829.342	959.935	1313.08	1410.55	1217.04	800.481	834.964	709.338	1764.93	1816.39	1923.27	798.727	848.877	753.894	1809.24	1687.91	2268.79
BMSK0003417.1	gene=BMSK0003417	1	321	36.2	8.84015	-	-	-	0.1	0.1	0.1	0.1	0.1	0.1	0.1	0.1	0.1	0.1	0.1	0.1	0.1	0.1	0.1	28.5688	84.3491	5.74953	130.305	16.3212	79.9336	53.1733	30.0819	64.9736	84.0779	2.70274	45.0491	116.308	25.6214	74.6644	7.65632	51.1501	102.239
BMSK0003428.1	gene=BMSK0003428	3	88	10.1	9.75165	-	-	-	594.83	733.148	732.94	812.855	1119.26	877.384	1180.66	809.317	962.966	1253.8	1232.14	1267.58	1124.42	1088.49	1280.14	1268.98	1125.58	1469.88	1192.73	1191.93	1242.57	1362.51	1539.15	1356.43	1210.36	1119.82	1171.76	1591.86	1447.48	1150.81	899.695	982.035	984.399
BMSK0003433.1	gene=BMSK0003433	2	959	106.4	6.63629	-	-	-	0.1	0.1	0.1	119.677	156.048	77.0535	160.039	171.815	160.152	145.952	176.131	188.938	230.591	40.512	117.665	173.107	212.927	37.4758	251.933	195.552	152.232	161.25	136.229	126.403	197.22	163.845	116.121	179.638	170.451	169.699	152.335	146.457	76.2726
BMSK0003435.1	gene=BMSK0003435	5	345	40.2	8.79303	-	-	-	149.241	176.761	171.019	381.228	232.925	371.621	264.494	329.245	226.156	241.601	401.655	250.12	404.837	193.929	239.593	348.027	264.449	396.443	255.707	376.971	393.341	242.561	376.844	369.757	363.934	359.169	282.487	222.543	231.2	280.157	438.391	353.986	301.945
BMSK0003438.1	gene=BMSK0003438	2	73	8.2	4.77325	-	-	-	139.739	153.508	26.9794	63.293	65.1934	395.003	256.827	119.245	233.629	98.5592	216.934	202.827	257.975	269.333	177.878	141.089	500.212	486.027	803.734	475.055	572.106	403.541	500.708	308.042	546.589	334.18	743.259	403.824	444.005	224.632	988.331	488.672	581.802
BMSK0003441.1	gene=BMSK0003441	6	676	77.7	5.64008	-	-	-	94.1612	248.305	146.378	0.1	0.1	0.1	214.141	202.849	174.052	127.083	116.008	105.193	159.042	149.177	74.7725	148.403	138.234	181.94	253.267	241.235	286.681	145.144	37.9377	132.848	362.821	220.114	384.27	203.056	191.602	204.802	362.46	427.849	587.182
BMSK0003443.1	gene=BMSK0003443	9	250	27.2	7.70514	-	-	-	13968.9	14685.6	13675.1	12614.4	13117.3	12628.1	12449.2	11978.2	11592.7	11949.3	10080.9	12888.2	10950.7	10453.6	9495.85	11093.4	11924.3	10916.1	8751.12	9240.9	9736.75	10963	9597.07	10957.5	9304.37	9049.64	8952.62	11674.1	11634	11611.8	8526.47	9270.74	9381.46
BMSK0003448.1	gene=BMSK0003448	25	438	48.9	6.36456	-	-	-	18508.5	19361.4	18137.6	17721.3	18866.1	20009.9	19534.6	18902.9	19426.3	18928.6	17720.3	18881.9	19835.8	19140	16280.7	15930	18617	16041	16271.4	17827.2	16899.5	17717.1	18912.6	15262.2	14575.1	15867.1	15186.5	16483.8	16785.5	16116.9	14385.8	14271.9	14506.5
BMSK0003449.1	gene=BMSK0003449	5	126	14.5	6.95978	-	-	-	3184.43	1989.62	3003.4	2366.31	2588.42	2182.08	2905.52	3046.85	2356.25	2607.63	2866.31	2435.24	2131.78	1808.19	2580.64	2553.07	2445.45	2747.22	2224.38	2301.61	2517.16	2734.79	2693.51	2309.65	3003.55	2907.46	2028	3269.11	2998.5	3573.66	2997.54	2895.43	2884.75
BMSK0003450.1	gene=BMSK0003450	7	96	10.3	4.69855	-	-	-	1806.78	1842.32	1616.69	1592.23	1697.06	1879.25	1624.59	1609.84	1845.08	1638.53	1950.33	1892.36	1865.09	1917.72	1927.02	2250.59	2159.45	1795.05	2068.18	2369.79	2238.79	2163.15	1974.15	2154.64	2201.43	2388.95	2188.28	1950.06	1921.02	1745.32	2734.01	2756.06	2711.96
BMSK0003453.1	gene=BMSK0003453	14	630	70.6	6.80829	-	-	-	796.669	556.391	626.987	887.271	920.302	731.233	881.692	841.538	640.795	610.356	696.544	691.083	814.953	634.63	837.532	1108.25	723.558	992.788	974.743	1003.46	882.372	1188.17	771.886	1117.47	843.332	919.175	944.935	669.816	913.285	971.899	848.225	680.417	901.791
BMSK0003457.1	gene=BMSK0003457	8	90	10	6.06378	-	-	-	60225.8	65436.6	59700.4	51806.6	58575.2	58284.7	48570.8	61238.2	60568.7	67000.7	53440.8	61231.6	46341.2	57646.7	61836.7	79309.9	63036.5	77219.9	77940.9	69456.3	70649.2	86005.7	81813.8	84042	83584.3	78031.4	77265.3	71983.7	83468.9	80913.4	90549.4	92304.4	95099.3
BMSK0003458.1	gene=BMSK0003458	4	140	15.4	3.84235	-	-	-	11411.5	12137.1	11191.9	13408.5	10916.6	11304.4	9774.04	11148.1	11942.9	12005.3	12768.6	10424.8	11767	11026.6	11854.3	12190.3	12987.1	10768.6	10625.7	9130.45	10569.4	9986.88	12391.1	11981.3	9684.91	10594.8	9262.35	12683	11179.8	10947.5	9664.53	9857.82	8434.57
BMSK0003460.1	gene=BMSK0003460	14	998	113.8	9.16193	-	-	-	214.617	294.43	362.553	383.578	310.415	328.065	335.252	427.127	370.676	408.541	357.067	355.081	393.435	464.97	363.526	367.91	334.9	425.346	465.083	428.197	418.303	385.535	367.897	386.955	365.973	575.494	493.765	438.904	473.294	400.506	653.601	470.257	433.795
BMSK0003462.1	gene=BMSK0003462	24	1581	172.5	4.88947	-	-	-	2240.26	2235.93	2191.78	1319.3	1608.48	1354.27	1313.58	1423.41	1524.88	1188.52	1221.54	1280.89	1200.26	1240.96	1098.11	1156.57	982.382	1016.43	1184.28	1138.04	968.807	987.704	1114.63	1067.72	973.803	989.605	1123.67	846.724	970.265	1052.67	1045.1	1021.86	1066.94
BMSK0003464.1	gene=BMSK0003464	6	258	28.1	7.14288	-	-	-	324.056	343.43	353.06	220.732	237.667	330.917	404.617	325.119	256.075	186.535	323.563	215.364	316.42	221.786	323.102	379.933	440.573	248.21	898.211	328.148	215.758	324.678	417.774	462.665	223.048	196.783	252.619	356.193	344.182	477.344	304.29	264.033	188.393
BMSK0003473.1	gene=BMSK0003473	9	424	48.6	5.03851	-	-	-	2057.42	1958.99	2435.79	2146.6	1844.98	1649.58	1784.05	1774.41	1697.99	1681.55	1601.37	1586.39	1652.46	1486.09	1717.74	1632.72	1512.65	1606.4	1275.54	1382.21	1342.51	1510.65	1294.17	1569.87	1197.04	1185.42	1164.85	1469.03	1438.79	1794.07	1258.17	1473.46	1082.92
BMSK0003476.1	gene=BMSK0003476	1	171	18.9	4.45636	-	-	-	0.1	0.1	0.1	124.922	114.245	439.132	428.327	165.263	320.165	195.804	399.39	161.009	231.805	206.778	126.291	405.945	496.978	273.649	790.582	486.006	280.507	256.502	762.012	374.157	189.165	826.066	295.28	161.614	286.795	232.346	173.968	305.995	457.183
BMSK0003485.1	gene=BMSK0003485	2	214	24.6	5.461	-	-	-	429.188	201.016	302.557	300.038	249.726	312.848	355.442	327.788	327.986	362.285	332.265	290.744	151.237	273.997	275.083	386.834	217.695	276.108	207.87	283.574	239.612	271.588	255.053	448.756	273.72	201.612	257.255	513.712	271.493	370.21	402.57	404.055	345.144
BMSK0003489.1	gene=BMSK0003489	2	380	42.7	5.53693	-	-	-	199.569	331.991	80.9941	414.486	302.033	198.939	323.167	199.043	254.755	222.208	218.563	225.722	228.722	174.669	243.142	129.607	341.953	161.322	131.891	151.334	191.022	174.592	149.183	54.4433	55.0167	51.9588	383.274	150.625	279.043	67.8705	139.27	169.233	294.795
BMSK0003494.1	gene=BMSK0003494	6	417	48.5	5.77252	-	-	-	167.141	109.793	64.1858	66.727	91.0674	156.593	119.962	94.9725	113.511	61.8716	119.897	99.6527	119.681	98.1972	67.7711	83.1205	149.219	77.6455	124.027	152.893	146.945	153.378	110.344	95.323	165.116	87.1396	108.774	140.956	75.2815	167.932	197.953	270.151	192.177
BMSK0003495.1	gene=BMSK0003495	4	1841	209.5	5.90973	-	-	-	0.1	0.1	0.1	0.1	0.1	0.1	0.1	0.1	0.1	0.1	0.1	0.1	136.561	138.894	143.632	42.8271	119.62	179.68	202.882	206.442	102.51	134.466	195.883	209.856	185.578	121.493	136.531	129.052	94.9795	105.818	206.347	55.4542	165.742
BMSK0003503.1	gene=BMSK0003503	8	612	69.3	5.02814	-	-	-	725.236	708.088	760.076	868.047	786.176	778.825	475.25	730.713	530.327	781.623	805.734	676.07	562.203	799.807	883.388	803.566	654.739	587.156	582.43	521.601	624.008	580.863	542.532	745.144	675.456	636.187	618.271	635.078	545.393	825.734	683.435	652.267	624.265
BMSK0003505.1	gene=BMSK0003505	10	1214	137.6	6.34918	-	-	-	75747.9	102125	96944.1	110042	93686.5	103161	120294	88883.1	106419	112636	132469	92208.5	91508.2	102818	99582.1	87870.7	94504.6	90064.1	76492.8	88369.6	74101.4	84156.9	79976.4	93175.4	94057.6	109125	104886	101913	131857	104764	101816	114149	108004
BMSK0003511.1	gene=BMSK0003511	1	63	6.8	11.1339	-	-	-	142.524	86.2545	224.633	336.52	279.455	287.935	174.363	138.317	130.065	0.1	0.1	0.1	142.066	265.084	155.892	203.514	180.391	219.174	156.826	67.3624	83.1592	149.101	130.058	124.843	168.074	170.04	123.409	182.192	187.236	219.389	122.205	106.23	85.2508
BMSK0003515.1	gene=BMSK0003515	4	812	92.5	6.33185	-	-	-	331.518	292.621	269.516	166.374	229.688	203.626	261.079	276.372	347.268	296.23	296.936	206.113	302.029	155.012	233.391	375.601	311.07	392.453	392.759	344.48	197.809	417.492	365.388	264.188	391.425	935.402	354.431	342.639	450.273	338.178	458.296	303.28	425.783
BMSK0003518.1	gene=BMSK0003518	3	232	25.7	10.0814	-	-	-	556.458	690.784	652.167	625.545	592.92	640.384	697.824	787.234	570.186	609.178	449.648	634.525	666.908	648.659	598.247	600.858	447.052	334.184	480.151	457.228	392.7	382.025	409.315	271.83	353.32	555.684	661.608	541.556	523.877	429.379	379.162	386.051	479.371
BMSK0003519.1	gene=BMSK0003519	5	104	11.7	9.80182	-	-	-	663.256	476.912	862.497	2128.21	1504.25	2166.01	2080.6	2078.54	1981.18	2044	2131.18	1788.62	1326.48	1534.81	1845.11	1481.91	1426.25	1831.15	2122	1831.76	1778.32	1312.4	1326.73	1413.99	1467.28	1744.2	1494.58	1646.23	1277.12	1332.25	1751.34	1486	1363.24
BMSK0003522.1	gene=BMSK0003522	1	268	31.2	6.96246	-	-	-	0.1	0.1	0.1	101.346	165.761	165.682	0.1	0.1	0.1	0.1	0.1	0.1	85.7375	201.495	198.115	174.739	175.017	150.069	213.16	121.822	372.017	124.18	123.309	134.251	145.523	160.437	148.377	179.551	138.254	119.728	226.048	222.833	146.436
BMSK0003524.1	gene=BMSK0003524	9	392	44.4	5.57672	-	-	-	361.31	286.154	352.193	1348.33	1221.86	1184.82	1463.11	1402.72	1096.64	1220.08	1261.33	1312.24	1304.89	1140.3	1179.63	1275.94	1239.74	1267.62	1236.77	1196.84	1075.67	1139.65	974.041	1230.75	1326.66	1291.24	1160.61	732.562	1053.93	938.328	1219.86	1126.09	1090.91
BMSK0003526.1	gene=BMSK0003526	1	829	93	6.84552	-	-	-	18594.5	19548.7	4463.48	4032.04	10339.3	20866.2	18914.6	16209.4	15049.1	21577.3	2965.22	20071.7	20897.5	21675.1	5396.91	7334.02	20324	21896.2	12460.8	15500	17839	18263.1	17828.6	9193.52	13227	14278.4	17633.4	2881.93	20854.4	5809.25	6434.47	9355.61	14461.2
BMSK0003528.1	gene=BMSK0003528	7	216	23.5	4.565	-	-	-	2679.04	2265.4	2294.53	2781.32	2748.98	2516.16	3191.18	2500.4	2237.14	2378.34	3133.34	2296.24	2579.46	2847.77	3270.09	4207.38	2701.65	3143.79	2930.47	2745.99	3461.07	3641.45	3157.98	4908.51	3081.68	2336.24	2958.85	4402.95	3376.02	4039.13	2782.62	3213.12	2755.62
BMSK0003529.1	gene=BMSK0003529	2	1418	138.5	6.31	-	-	-	116.872	202.022	132.061	203.142	321.739	101.904	131.682	130.043	167.955	233.063	172.372	295.655	284.25	224.57	368.634	237.316	217.087	174.607	153.632	177.896	128.753	297.531	308.753	229.686	238.778	227.879	275.746	252.99	283.07	185.705	285.217	225.138	130.132
BMSK0003530.1	gene=BMSK0003530	4	395	43	6.00079	-	-	-	1969.87	2029.66	2248.63	1884.2	1807.57	2032.16	2208.64	2324.6	2108.43	1805.63	2409.98	2175.76	2200.61	2198.97	2270.82	1945.1	2082.74	2073.65	1978.3	1833.19	1822	2093.22	2165.13	2042.34	1980.75	1998.49	2357.98	2589.72	2403.64	2460.06	1548.29	2029.24	1908.75
BMSK0003537.1	gene=BMSK0003537	2	127	13.8	4.16217	-	-	-	222.279	145.613	259.297	290.794	242.641	227.487	258.988	205.581	339.851	280.328	338.059	227.706	252.951	192.453	326.897	166.574	309.726	266.832	392.229	296.644	329.302	176.839	325.244	177.086	221.467	432.815	206.177	236.864	103.813	186.744	213.744	174.083	259.903
BMSK0003539.1	gene=BMSK0003539	12	772	81.3	5.59747	-	-	-	353.134	322.917	382.136	333.792	396.18	267.451	279.451	331.494	272.615	378.682	363.685	291.234	291.799	294.916	352.578	351.531	424.699	339.936	308.237	337.404	340.518	371.201	253.133	375.787	398.198	330.477	324.681	283.59	273.589	304.24	440.114	277.217	382.127
BMSK0003541.1	gene=BMSK0003541	25	1532	162.9	8.85077	-	-	-	681.04	735.705	594.666	662.59	529.414	635.57	487.855	591.56	699.865	747.787	693.599	652.076	764.692	730.735	790.818	544.344	662.505	715.144	709.611	869.465	825.294	672.544	769.491	541.794	916.257	923.825	1114.95	688.555	714.426	579.912	890.48	1048.09	1064.73
BMSK0003542.1	gene=BMSK0003542	15	314	36.9	6.3421	-	-	-	551.359	610.158	547.393	651.897	531.086	652.773	586.925	588.411	619.398	588.357	483.701	570.669	395.452	660.343	484.368	463.1	576.683	418.577	540.439	493.336	546.642	562.574	672.692	467.069	453.08	522.271	524.874	452.98	533.585	547.427	467.746	480.921	485.86
BMSK0003545.1	gene=BMSK0003545	6	467	52.9	6.02386	-	-	-	422.713	498.018	564.797	557.825	713.658	640.055	542.76	551.051	571.151	506.985	502.959	610.674	498.875	565.826	508.052	604.675	706.262	504.497	606.518	652.604	524.101	625.675	782.422	687.363	525.923	448.459	473.355	921.67	623.728	941.819	667.48	485.193	406.822
BMSK0003546.1	gene=BMSK0003546	1	412	44.4	4.67596	-	-	-	0.1	0.1	0.1	69.2583	133.725	103.473	66.0302	73.0744	101.129	93.7381	134.576	112.082	75.5195	50.036	40.4512	97.9225	136.728	81.1778	50.4438	122.632	267.235	94.2254	43.1354	75.1177	35.9268	88.5397	21.5353	68.7557	174.057	109.042	159.968	90.231	81.1424
BMSK0003548.1	gene=BMSK0003548	6	351	40.6	5.29181	-	-	-	213.954	207.891	356.494	394.722	487.258	260.49	318.274	268.586	239.004	163.926	663.431	256.006	238.19	200.281	390.77	331.24	389.835	340.197	516.065	402.157	270.292	322.644	247.984	359.981	285.272	443.234	272.017	241.146	277.452	257.213	568.009	390.621	317.174
BMSK0003550.1	gene=BMSK0003550	9	236	26.9	8.43207	-	-	-	814.345	838.3	705.453	918.768	898.551	1018.6	1005.7	846.71	1092.63	835.843	1051.27	865.727	907.146	879.815	939.696	918.815	888.632	881.2	816.946	768.923	896.902	891.409	797.136	714.284	949.971	796.08	919.419	892.215	763.105	776.786	899.164	976.141	817.062
BMSK0003551.1	gene=BMSK0003551	29	555	59.3	5.88727	-	-	-	16717.9	18087.9	17213.5	17410.1	17298	18396.4	17944.9	17777.2	17915.2	17236.6	20512.6	17759.9	18250.9	17804	18018	19254	22251.7	19126.1	21544.3	20699.4	20524.4	19492.6	20244.4	21756.5	20705.8	22716.1	21117.9	20384.7	20126.7	20060.8	22488.8	22439.9	21304.3
[truncated: 4,482 more rows]
