# Supplementary material for: Hippo and Wnt as Early Initiators: Integrated Multi-Omics Reveals the Signaling Basis for Corona-Induced Diapause Termination in Silkworm
Source: Insects. 2026 Jan 21;17(1):123. doi: 10.3390/insects17010123 (PMC12841698; doi:10.3390/insects17010123)
Supplement: Supplementary file 1 [file insects-17-00123-s001.zip › Supplementary Table S6.xlsx]

## Sheet: Hippo
GeneName	GeneID	C0	C1	C12	C24	C36	C48	E1	E12	E24	E36	E48
14-3-3_1	BMSK0002637	2339.81	1508	2154.41	2570.28	2658.36	2881.25	1618.04	2373.28	2444.52	2533.53	2564.5
14-3-3_2	BMSK0009675	435.133	688.14	841.133	911.39	816.717	869.22	770.907	822.497	867.707	814.443	854.173
aPKC_1	BMSK0001196	9.48667	16.1833	16.8467	10.2467	10.2033	10.44	16.6667	14.49	9.32667	11.8933	10.5733
aPKC_2	BMSK0001202	0	0	0	0.683333	0	0	0	0.446667	0.416667	0	0
aPKC_3	BMSK0004251	14.8267	14.1433	10.9767	8.04	7.28333	8.73333	13.3067	9.12	7.54667	6.59	6.44333
aPKC_4	BMSK0004550	0	0.066667	0	0.013333	0.013333	0	0.083333	0.033333	0.07	0	0.03
aPKC_5	BMSK0004551	86.14	94.8667	92.65	62.94	68.1333	64.7367	91.6333	95.72	51.31	56.3833	59.45
aPKC_6	BMSK0010744	14.7867	32.84	22.9367	16.1667	17.61	18.0833	30.19	21.63	10.3433	11.07	8.58
aPKC_7	BMSK0012868	0	0	0.246667	0	0	0	0	0	0	0	0.403333
aPKC_8	BMSK0012870	0.066667	0.083333	0.05	0.063333	0.043333	0	0.1	0.09	0.026667	0.026667	0.013333
aPKC_9	BMSK0014215	33.6433	14.9533	32.48	71.21	96.53	132.847	19.4833	23.7767	11.68	10.2533	10.2333
aPKC_10	BMSK0014485	40.9833	12.5533	10.0667	10.46	10.15	13.12	15.82	9.08	8.64333	8.65667	10.7833
aPKC_11	MSTRG.12767	9.12	4.55333	1.76	1.12	1.21	1.10333	4.07	0.93	0.98	0.95	0.613333
Atrophin	BMSK0004618	83.4633	29.52	12.4833	9.17667	7.13	6.54667	33.1367	9.42333	7.48667	7.32333	8.99667
Baz_1	BMSK0002740	46.0133	21.1067	7.65667	5.92667	4.68	3.50333	23.2033	7.02333	5.96667	3.69	4.98333
Baz_2	BMSK0002782	0.09	3.83667	6.00667	1.88667	1.00667	1.14667	3.83	7.64667	2.56	2.05667	1.89333
Baz_3	BMSK0003395	17.71	94.65	82.5367	63.3367	44.75	37.6833	114.97	97.4867	59.08	50.7333	49.1033
Baz_4	BMSK0005385	22.1133	24.18	24.3533	19.16	18.7433	14.3367	29.5867	30.7833	23.9367	22.66	16.37
Baz_5	BMSK0005477	13.4733	13.9267	9.10667	5.48333	4.55	4.41667	13.6733	8.07333	6.84	8.2	9.3
Baz_6	BMSK0005478	8.09667	4.67333	2.07	3.09	1.43	0.636667	6.96667	4.06	2.89	2.44	2.51667
Baz_7	BMSK0006593	66.92	29.8167	26.1333	17.52	13.09	11.4733	33.7367	21.3533	15.8267	12.6067	16.6267
Baz_8	BMSK0006949	10.14	4.33667	3.07333	2.99667	2.81667	2.83667	5.66667	3.54667	2.46667	3.11667	2.94
Baz_9	BMSK0013776	64.0233	70.5467	47.77	45.0033	30.8933	25.4033	83.64	55.5633	41.7067	46.23	35.8967
Baz_10	BMSK0014440	79.8933	58.76	39.85	30.0267	27.05	22.9033	55.9267	37.2833	29.2433	29.09	26.7667
Baz_11	BMSK0014529	53.5633	21.2267	8.9	6.02667	5.5	5.15667	19.1867	5.74333	4.56333	2.95	4.04667
Crb_1	BMSK0008338	3.07	2.87667	3.26667	4.08	2.42	1.91	3.74333	5.82	3.70667	2.69667	2.69667
Crb_2	BMSK0008339	19.22	36.3767	20.1067	12.13	8.32667	9.47667	36.8567	14.8967	10.67	11.4967	11.2
Crb_3	BMSK0008341	44.6633	22.98	14.6767	12.65	11.03	9.00333	21.5133	14.21	12.3433	8.92	10.34
Crb_4	BMSK0008342	2.58	1.71	5.90333	3.98333	6.04	6.52333	3.59	5.82	4.53333	7.21	5.90667
Crb_5	BMSK0008433	20.5833	37.89	34.44	24.5667	20.65	19.4667	36.8367	33.46	29.1233	41.7667	43.42
Crb_6	BMSK0011954	6.95	10.4833	11.1867	7.82333	5.68667	7.35333	7.76333	6.30667	6.35333	8.12333	7.55333
Crb_7	BMSK0011957	0.013333	0.04	0.04	0	0	0	0.083333	0	0.01	0	0
Crb_8	BMSK0014136	3.96333	7.46667	22.9933	26.1833	21.4867	15.78	8.87	20.5033	11.6667	13.5733	13.8967
Crb_9	BMSK0014650	165.957	77.0433	42.9433	68.21	50.6533	47.1367	125.413	47.9767	49.96	43.8033	41.99
Dachs_1	BMSK0001564	0	0	0	0.016667	0	0	0	0	0	0	0
Dachs_2	BMSK0001748	0	0.16	0.05	0.23	0.086667	0.606667	0.213333	0.1	0.043333	0.156667	0.17
Dachs_3	BMSK0001945	0.246667	0.603333	0	0.13	0.116667	0	0	0.153333	0.523333	0.426667	0
Dachs_4	BMSK0004956	0	0.113333	0.103333	0.046667	0	0.183333	0	0.063333	0.083333	0.053333	0
Dachs_5	BMSK0005495	0	0	0.086667	0.016667	0.073333	0	0.056667	0.073333	0.183333	0.126667	0.046667
Dachs_6	BMSK0006763	16.6833	36.41	31.5867	22.2367	21.15	21.2467	35.39	27.9933	22.3367	35.98	47.14
Dachs_7	BMSK0008180	0	0	0.086667	0.016667	0.073333	0	0.056667	0	0.023333	0.126667	0.046667
Dachs_8	BMSK0011147	0.053333	0	0	0.23	0	0	0	0.06	0	0	0.05
Dachs_9	BMSK0011166	0.36	0.16	0.15	0.02	0.073333	0.02	0.113333	0	0.03	0	0.016667
Dachs_10	BMSK0011846	0	0	0	0	2.35667	0	0	5.08667	0	0	0
Dachs_11	BMSK0011939	0.28	0.08	0.083333	0.093333	0.086667	0.11	0.056667	0.05	0.033333	0.016667	0.05
Dachs_12	BMSK0012021	0.026667	0.063333	0.023333	0.043333	0.073333	0.096667	0.076667	0.043333	0.04	0.046667	0.063333
Dachs_13	BMSK0014394	16.4433	20.1267	21.5733	19.77	22.6	21.7133	16.2167	19.2333	13.67	18.44	20.12
Dachs_14	BMSK0014395	49.9967	17.0533	16.28	13.3033	7.16333	6.49333	26.66	14.9567	14.3667	4.79	6.5
Dachs_15	MSTRG.11060	12.81	6.43	3.5	3.19667	2.68	2.83	7.20333	2.94667	3.25	2.39333	3.38667
Dachs_16	MSTRG.12237	1.17	6.28	8.76333	7.96333	6.95333	6.1	7.85667	6.94	13.6567	10.9267	11.22
Dachs_17	MSTRG.13051	3.08667	1.44	6.31667	5.71333	1.25	0	8	5.88667	4.17333	7.55	7.64
Dachs_18	MSTRG.13597	32.4267	13.89	7.93667	5.48667	4.91667	3.95	13.2567	7.09333	6.26	4.95	6.67333
Dachs_19	MSTRG.138	4.67667	1.90333	0.743333	0.803333	0.56	0.493333	2.12333	0.776667	4.39	5.80333	4.82667
Dachs_20	MSTRG.14382	0.693333	1.16333	1.99	1.00333	1.31667	1.11	0.72	1.42667	0.953333	1.33333	1.47
Dachs_21	MSTRG.16607	0	0	0	0.226667	0	0	0	0	0	0	0
Dachs_22	MSTRG.17483	0.47	3.26	1.07667	2.1	3.75	2.31333	2.36667	2.15	4.39	8.50667	8.76667
Dachs_23	MSTRG.7019	9.15667	17.0733	16.0867	15.1367	16.82	17.6567	18.2967	19.4667	14.2367	13.51	13.3933
Dachs_24	MSTRG.7743	0.71	0.81	1.19	0.993333	1.33667	1.48333	0.97	0.98	0.756667	1.14333	1.12667
Dachs_25	MSTRG.7968	4.88667	5.84	7.05	5.71667	5.88333	6.29	6.99	6.43	5.86	5.53667	6.18667
Dachs_26	MSTRG.8021	0.026667	0.19	0.383333	0.306667	0.313333	0.39	0.27	0.52	0.316667	0.723333	0.336667
Dachs_27	MSTRG.8416	0.256667	0.26	0.266667	0.376667	0.15	0.233333	0.213333	0.486667	0.343333	0.24	0.303333
Dachs_28	MSTRG.8908	0	0.816667	0.13	0.233333	0.443333	0.803333	0.803333	1.13667	1.55333	4.60667	5.04667
Dachs_29	MSTRG.9974	1.78	3.36667	4.24333	2.33	2.3	2.68667	3.97667	4.16	3.19333	3.37	3.95
Dco_1	BMSK0001580	36.5433	40.1933	36.8533	22.5833	23.3733	22.6267	37.43	31.9533	19.16	22.58	20.21
Dco_2	BMSK0010051	105.753	74.4167	59.1533	49.3733	37.79	34.3367	74.5867	62.37	42.8633	32.2033	36.24
Dco_3	BMSK0010052	0.74	0.49	0.656667	0.406667	0.336667	0.84	0.32	0.09	0.853333	0.173333	0.1
Dco_4	BMSK0012123	27.3867	32.6733	18.11	11.62	7.28667	5.43333	35.5433	21.08	12.0533	8.36333	8.60333
Dco_5	BMSK0013560	35.6033	15.9867	6.83333	4.37	2.55	1.59667	21.57	6.70667	8.43667	4.59333	3.90667
Dco_6	BMSK0014274	53.65	57.9033	48.9	37.5	35.7433	35.0667	61.1833	47.32	36.0833	35.9467	39.8033
Dco_7	BMSK0015355	68.1133	127.663	89.59	63.9633	58.04	57.8333	124.25	78.58	57.75	56.8633	52.4333
dJub_1	BMSK0002170	35.3733	28.1867	36.9	39.5033	38.9067	35.42	27.2833	39.8567	23.8033	24.0733	17.7867
dJub_2	BMSK0002171	68.7367	53.9633	48.8533	48.31	43.1333	39.3833	56.6367	58.44	45.0233	46.94	35.98
dJub_3	BMSK0003312	46.6567	26.2167	21.85	29.1267	29.3033	32.7033	34.5933	22.93	34.32	29.7933	38.7433
dJub_4	BMSK0003360	68.4133	38.8933	39.14	32.39	33.5067	31.1567	42.36	36.2267	26.7033	25.01	24.7767
dJub_5	BMSK0011073	48.19	17.8767	18.9433	21.0467	22.6433	24.14	18.7467	19.9067	16.7033	17.7967	14.41
dJub_6	BMSK0012479	15.6833	91.3	97.1767	81.73	78.8167	84.43	106.98	94.8367	55.05	65.0333	40.8333
Dlg_1	BMSK0001575	6.11667	9.62333	9.99333	7.78333	9.86	11.83	10.37	8.07333	5.66	7.8	7.46667
Dlg_2	BMSK0001576	5.39667	5.21667	2.55333	1.8	1.03	0.96	5.81333	1.88	0.93	1.05	1.12667
Dlg_3	BMSK0001577	0	0.066667	0.113333	0	0.03	0	0	0.14	0	0	0
Dlg_4	BMSK0001823	16.89	9.71	11.15	10.5467	9.20667	10.0467	12.7533	10.1333	13.3767	15.16	25.28
Dlg_5	BMSK0007197	10.6533	6.61333	5.47667	4.07	4.64667	5.34	6.70333	3.86	2.55333	3.48667	3.09333
Dlg_6	BMSK0007432	28.24	12.46	12.1267	11.7167	10.6833	9.32667	12.39	10.95	7.7	8.71667	6.23333
DS_1	BMSK0002030	7.71	4.08333	3.42667	3.97667	4.02333	3.79	3.46333	2.89	4.41667	7.62333	10.4633
DS_2	BMSK0003462	32.2033	13.6267	4.92667	3.07667	2.05333	1.87667	15.8367	4.05333	4.52667	5.51333	7.45667
DS_3	BMSK0003925	0	0	0	0	0	0.036667	0	0	0	0.07	0
DS_4	BMSK0006876	0	0.026667	0	0	0	0	0.046667	0	0	0	0
DS_5	BMSK0006954	0.89	15.4167	8.51	4.33	3.41	3.21667	15.8433	12.92	10.2033	24.2933	39.6133
DS_6	BMSK0015623	66.9433	89.3267	82.2467	69.38	66.8233	75.0833	90.8867	66.8	78.2	98.4833	121.66
Ed_1	BMSK0000068	6.88333	2.66	0.92	0.466667	0.18	0.193333	3.29333	0.28	0	0	0.153333
Ed_2	BMSK0000199	0.013333	0.21	0.49	0.33	0.676667	1.07667	0.15	0.326667	0.256667	0.91	1.21
Ed_3	BMSK0000200	0	0	0	0	0	0	0	0	0	0	0
Ed_4	BMSK0000203	0.146667	0.063333	0.043333	0.013333	0.003333	0.026667	0.023333	0.016667	0.023333	0.016667	0
Ed_5	BMSK0005579	117.717	103.163	58.8733	49.6	71.5267	67.6667	64.6633	70.6333	91.9133	83.7867	73.0267
Ed_6	BMSK0006982	0.11	0.95	2.58333	2.49333	1.52333	0.773333	0.84	2.51667	2.62333	2.8	0.903333
Ed_7	BMSK0013825	0.48	22.42	27.9433	33.81	29.0167	20.8833	21.7567	41.1467	50.88	56.5633	49.1767
Ed_8	BMSK0013893	40.22	15.2233	0.36	0.15	6.84667	3.37	3.13	0.126667	11.5567	7.79667	6.91
Ed_9	BMSK0014182	129.43	17.45	2.2	2.62	2.33667	1.89667	23.8533	1.16333	3.65	8.02333	17.1733
Ed_10	BMSK0014183	0.456667	0	0.053333	0	0	0.173333	0.033333	0	0.156667	0.09	0.57
Ed_11	BMSK0015608	0.18	0.053333	0.01	0	0	0	0.053333	0	0	0	0
Ed_12	MSTRG.2955	0.336667	0.606667	0.38	0.266667	0.243333	0.33	0.486667	0.093333	0.163333	0.42	0.303333
Ed_13	MSTRG.2956	0.15	0.2	0.29	0.196667	0.333333	0.3	0.066667	0.366667	0.083333	0.466667	0.166667
Ed_14	MSTRG.2957	0.133333	0.236667	0.143333	0.14	0.126667	0.066667	0.073333	0.07	0	0.283333	0.236667
Ed_15	MSTRG.2959	6.86333	8.15667	4.08667	3.64333	2.59667	1.92667	8.33667	5.12667	4.16	5.31333	5.04333
Ed_16	MSTRG.2960	17.3167	29.07	25.74	18.3	17.9133	16.5067	27.14	22.54	22.9967	32.76	39.1167
Egr	BMSK0002944	8.45667	62.46	43.2133	32.83	25.5	32.7567	54.7467	31.01	49.26	37.2167	34.2967
Ex_1	BMSK0006988	5.95333	14.3933	18.6867	16.61	13.7367	15.4	16.1067	20.83	26.4867	41.6167	35.7833
Ex_2	BMSK0006989	34.89	10.6767	6.99667	7.83333	10.2967	13.6867	10.4	5.46333	4.81	3.32	4.25667
F-actin_1	BMSK0000037	0.07	0.163333	0.16	0.153333	0.143333	0	0.123333	0.073333	0	0	0
F-actin_2	BMSK0000038	0.036667	0.086667	0	0	0	0.036667	0	0	0	0	0
F-actin_3	BMSK0000860	19.6133	7.69	4.74667	4.56667	3.78	3.26333	8.34	4.58	4.99	3.25333	3.44667
F-actin_4	BMSK0000861	19.6133	7.69	4.74667	4.56667	3.78	3.26333	8.34	4.58	4.99	3.25333	7.11667
F-actin_5	BMSK0001007	0.076667	0.033333	0.056667	0	0.006667	0.02	0.013333	0.056667	0.023333	0.033333	0.046667
F-actin_6	BMSK0001008	22.95	43.18	32.5567	30.8667	26.1467	26.2333	41.06	30.0067	35.13	31.98	39.26
F-actin_7	BMSK0003647	107.437	66.7433	63.7733	62.1767	53.8267	50.5433	74.3267	54.4433	59.1667	57.0033	74.9267
F-actin_8	BMSK0004736	0.023333	0.293333	0.196667	0.236667	0.17	0.28	0.403333	0.08	0.25	0.486667	0.956667
F-actin_9	BMSK0009900	183.68	329.083	466.26	695.37	896.353	923.837	330.06	661.683	616.6	975.573	582.303
F-actin_10	BMSK0009901	188.83	456.33	502.653	403.363	199.897	139.25	551.127	409.673	338.913	205.04	324.35
F-actin_11	BMSK0009902	2673.94	3347.68	3724.03	5047.37	5205.6	5489.71	4043.71	4835.72	5487.28	5718.22	5914.72
F-actin_12	BMSK0009907	20.57	52.14	102.717	124.67	184.877	168.28	49.3933	154.607	106.5	227.36	86.6867
F-actin_13	BMSK0011108	169.087	173.447	126.253	110.233	93.57	102.893	164.75	122.527	140.56	108.18	132.957
F-actin_14	BMSK0014223	89.58	151.467	140.717	130.163	121.833	113.973	167.463	135.913	121.233	106.407	103.643
F-actin_15	BMSK0014423	46.2233	58.3133	50.8267	42.53	36.3167	35.04	60.8833	51.07	48.1067	41.67	55.1067
F-actin_16	BMSK0015743	0.086667	5.72	2.61333	0.076667	0.043333	0.023333	5.97	1.66667	0.28	0.173333	13.0233
F-actin_17	BMSK0015744	0.09	0.45	0	0.033333	0.036667	0.016667	0.163333	0	0.036667	0	0.226667
Ft_1	BMSK0000612	0.743333	3.81667	3.21	2.42	2.74667	3.27667	4.23333	3.00667	1.82	2.47	3.01333
Ft_2	BMSK0000613	4.48333	0.083333	0.06	0.036667	0.003333	0.02	0.053333	0	0.02	0	0
Ft_3	BMSK0002028	0	0.083333	0	0	0	0	0	0	0	0	0
Ft_4	BMSK0002029	0	0.13	0	0	0.046667	0	0	0	0	0.043333	0
Ft_5	BMSK0003139	11.6467	29.3733	28.1433	19.31	11.5767	10.1667	34.3567	21.59	12.65	17.2367	14.8533
Ft_6	BMSK0003191	0.36	74.74	50.6067	24.18	12.1567	9.61	87.7433	48.42	14.9467	8.85	6.14333
Ft_7	BMSK0003624	0.146667	0.92	2.09333	1.81667	1.35	0.853333	0.973333	1.41333	1.45667	0.793333	1.02667
Ft_8	BMSK0006874	1.46333	13.01	11.74	12.8767	14.5567	15.1267	9.81	16.1667	11.9833	18.46	19.9167
Ft_9	BMSK0006875	0	0	0	0.093333	0	0	0	0	0	0	0
Ft_10	BMSK0006948	69.0233	69.45	83.4033	69.1133	65.8967	65.7733	70.85	77.29	72.35	63.6167	75.3567
Ft_11	BMSK0007075	1.41	11.8267	13.2967	9.97	9.68	9.76667	12.3867	13.1133	9.44333	13.54	14.1233
Ft_12	BMSK0007359	1.40333	2.25333	1.28667	0.633333	0.486667	0.626667	2.63	1.00667	0.816667	0.983333	1.32667
Ft_13	BMSK0009040	0.146667	4.79333	5.19	2.73	4.59	6.46333	4.32333	3.07333	1.16	1.86	1.95333
Ft_14	BMSK0012531	6.81333	24.3867	21.1267	9.24333	4.24	2.68667	25.1	18.06	17.06	29.0367	35.7667
Ft_15	BMSK0013008	0	9.46333	11.6533	12.83	9.67667	9.26333	11.8833	12.8667	10.6667	17.85	12.6133
Ft_16	MSTRG.10038	0.106667	0	0	0	0	0	0	0	0	0	0
Hippo_1	BMSK0001794	47.2267	38.12	27.6533	16.9033	14.76	11.6867	36.2133	25.7267	15.2067	17.45	17.8367
Hippo_2	BMSK0001795	0	0	0	0	0	0	0	0	0	0	0
Hippo_3	BMSK0003108	55.12	41.4167	44.19	32.3433	22.8567	22.2633	50.81	37.49	24.2067	22.45	23.2833
Hippo_4	BMSK0005640	27.03	18.3233	13.1433	10.95	10.14	11.44	18.6467	11.46	7.68333	9.61333	11.3433
Hippo_5	BMSK0006958	25.7833	11.9867	7.04667	6.08667	4.39	4.52	17.02	6.14667	4.99333	4.81	5.41667
Hippo_6	BMSK0008654	218.32	186.37	127.9	90.7733	73.9433	66.3733	198.15	111.713	90.6267	75.3767	89.8567
Hippo_7	BMSK0008773	104.423	63.7067	37.59	26.0133	27.5733	29.6433	64.5467	31.92	24.6033	24.0167	27.5833
Hippo_8	BMSK0009339	29.75	17.6967	9.59333	7.89	6.97	6.4	18.4867	8.77667	6.90667	6.48	8.06667
Hippo_9	BMSK0010072	24.68	18.3267	11.05	6.36667	5.18333	4.50667	17.8167	9.10333	5.01333	6.37	6.84333
Hippo_10	BMSK0014078	7.93333	38.7233	27.5333	21.78	16.3333	16.7333	44.1567	37.5133	27.61	22.1967	32.6633
Hippo_11	BMSK0014079	24.1333	22.3967	13.2567	8.91	8.31333	7.71667	21.65	11.78	8.26333	9.05333	10.1667
Hippo_12	MSTRG.11317	0.216667	0.33	0.16	0.22	0	0	0	0.076667	0	0	0.066667
Hippo_13	MSTRG.14840	3.19667	3.65333	2.88333	2.92	1.9	2.60667	2.69333	3.09	3.58333	2.79	2.18667
Hippo_14	MSTRG.15129	10.1767	4.18	0.98	0.39	0.353333	0.323333	4.37333	0.433333	0.216667	0.163333	0.4
Jnk_1	BMSK0001129	67.0533	91.4933	79.29	55.2	51.97	43.28	92.6433	68.8267	60.9767	66.4433	56.7833
Jnk_2	BMSK0001130	20.8967	12.47	1.41333	3.29333	1.76	0	19.0133	0	0.383333	1.58	0
Jnk_3	BMSK0002892	1.7	2.66333	2.42333	3.03333	1.10667	1.86667	4.04333	2.46333	2.66333	0.33	0.186667
Jnk_4	BMSK0002893	18.9567	16.4533	14.62	11.2333	10.1033	9.27667	16.9167	15.7567	14.8267	15.19	16.1033
Jnk_5	BMSK0003271	153.307	157.783	178.683	129.75	158.147	164	157.3	168.947	105.46	153.76	124.123
Jnk_6	BMSK0005352	21.4933	41.4433	31.64	17.4167	11.3333	8.00333	38.4967	31.1433	19.08	26.4867	24.35
Jnk_7	BMSK0005367	57.2333	113.333	82.9233	44.7867	40.9867	35.74	109.84	71.6033	46.1867	51.06	44.1733
Jnk_8	BMSK0011784	0.016667	0.22	0.363333	0.296667	0.52	0.173333	0.256667	0.676667	0.153333	0.82	0.173333
Jnk_9	MSTRG.6773	1.80667	1.29667	1.11333	0.526667	0.48	0.93	1.46667	0.993333	1.03333	0.843333	0.616667
Jnk_10	MSTRG.856	0.113333	0.28	0.186667	0.24	0.053333	0.336667	0.193333	0.053333	0.053333	0.043333	0.313333
Lg1_1	BMSK0009855	378.19	1540.79	1247.48	1300.89	1338.14	1187.1	1819.87	1180.37	674.203	814.73	794.6
Lg1_2	BMSK0013493	16.47	33.4133	50.3467	41.57	35.4567	29.4267	39.8833	65.8667	43.05	47.65	40.91
Lg1_3	BMSK0013498	0.013333	75.4433	1.98667	3.72333	33.38	14.1667	61.8567	36.76	84.85	43.2633	14.3267
Mats_1	BMSK0003120	40.57	29.79	19.3767	18.48	21.93	23.7633	26.2567	15.0467	16.4533	16.8	19.55
Mats_2	BMSK0007900	119.883	81.5933	66.86	78.7767	72.28	72.2967	81.3067	66.1533	67.6	60.8467	55.5567
Mer_1	BMSK0001046	17.8067	26.6867	22.11	0.806667	11.71	12.63	2.61667	17.6667	0.546667	29.5967	0.483333
Mer_2	BMSK0001047	9.52333	29.46	19.8433	18.21	11.42	10.88	30	18.3367	13.1467	14.6933	16.4
Mer_3	BMSK0008964	36.1033	38.8567	32.34	33.4133	26.61	28.5833	53.18	30.4333	32.0767	26.7467	28.0667
Mer_4	BMSK0009180	14.57	26.84	30.14	25.4533	14.5567	10.55	33.3867	32.13	19.0333	16.11	15.9667
Mer_5	BMSK0011910	16.76	4.42333	2.19333	1.01333	0.58	0.44	5.22667	1.1	1.75	2.08667	8.96667
Mer_6	BMSK0011916	1.93667	7.97333	4.76667	4.16667	2.03333	1.72667	9.79667	4.93333	2.33	3.75667	2.82333
Mer_7	BMSK0015476	11.5167	13.0533	8.12	7.43667	9.86667	8.06667	8.25	10.0967	7.32333	5.60333	12.24
Mer_8	MSTRG.17866	341.07	345.957	296.473	274	197.743	327.447	213.113	280.283	277.577	303.383	306.917
Mer_9	MSTRG.17867	100.11	101.27	82.5667	56.8433	57.8767	68.7667	113.877	62.6	62.38	95.3733	93.11
Par6_1	BMSK0011479	139.8	75.9267	47.5533	35.1233	12.5833	5.83333	67.3267	44.9733	23.2467	10.4533	14.34
Par6_2	BMSK0011480	65.33	41.5167	24.8933	16.6367	14.9633	14.4533	40.9233	20.61	16.17	14.1367	18.3467
PatJ_1	BMSK0002162	0.05	0.293333	0.08	0.056667	0.016667	0.016667	0.136667	0.053333	0	0	0
PatJ_2	BMSK0002741	0.206667	0	0.01	0.033333	0.066667	0.023333	0	0	0.29	0.046667	0.073333
PatJ_3	BMSK0002742	0.016667	0	1.23333	1.58333	3.01667	3.81	0.38	0.106667	1.45667	0.926667	1.54333
PatJ_4	BMSK0002743	0.003333	2.62	1.79	1.42	1.63667	2.39667	1.65667	1.05333	2.02333	2.41667	3.49333
PatJ_5	BMSK0003947	0.006667	0.183333	0.073333	0.173333	0.08	0.166667	0.22	0.266667	0.05	0.09	0.65
PatJ_6	BMSK0003949	54.12	117.603	89.69	68.2567	57.92	46.4	142.527	88.1833	76.3367	80.29	89.06
PatJ_7	BMSK0005748	179.527	73.8733	56.5133	50.12	48.53	48.83	81.15	48.4333	48.2133	39.6467	58.2467
PatJ_8	BMSK0012906	6.57667	3.27667	3.03	0.033333	0.03	0.01	4.12667	2.63667	0.01	1.96333	0.66
PatJ_9	BMSK0015812	0.086667	0.433333	0.55	0.403333	0.256667	0.1	0.586667	0.436667	0.226667	0.236667	0.076667
PatJ_10	BMSK0015813	0.236667	0.613333	1.01	0.743333	0.37	0.146667	0.39	0.653333	0.516667	0.79	0.306667
PatJ_11	MSTRG.13170	0.21	0.953333	2.34	1.90667	1.48	1.20333	1.20667	1.60333	1.34	1.46333	1.48667
PP2A_1	BMSK0001223	318.073	356.077	295.343	244.547	222.097	194.673	388.613	276.58	274.203	264.12	308.2
PP2A_2	BMSK0002328	0.046667	0	0	0	0	0	0.116667	0.053333	0	0.046667	0
PP2A_3	BMSK0005540	171.27	111.917	82.3667	67.46	59.92	55.5067	95.9967	79.01	87.6833	81.8567	94.3833
PP2A_4	BMSK0007601	1.35667	0.58	0.466667	0.506667	0.503333	0.733333	0.54	0.463333	0.363333	0.316667	0.683333
PP2A_5	BMSK0008516	137.163	93.5733	55.81	44.7233	34.22	32.98	86.0767	54.0167	46.0967	28.2433	45.6267
PP2A_6	BMSK0009273	103.733	95.3067	73.76	48.2267	31.6167	21.1433	89.6467	75.9567	55.7633	36.72	42.4533
PP2A_7	BMSK0009641	210.677	148.25	142.507	113.583	145.233	171.973	134.323	133.88	108.163	129.407	120.793
PP2A_8	BMSK0009642	197.097	119.617	63.6067	74.8933	39.6767	17.6233	126.787	76.7167	49.99	52.45	47.9767
PP2A_9	BMSK0010640	234.21	88.7733	54.6467	58.9867	55.6733	48.5333	87.0633	51.3467	54.1567	42.9367	79.66
PP2A_10	BMSK0015173	42.47	31.4333	22.4467	12.0533	10.01	9.18333	31.8333	17.7533	12.2867	14.2833	11.53
PP2A_11	BMSK0015358	492.287	369.317	242.723	235.53	205.337	168.817	411.403	274.273	291.377	294.35	340.403
PP2A_12	BMSK0015359	203.427	480.11	354.817	293.59	230.443	195.637	489.257	400.75	389.82	361.977	424.32
Scnb_1	BMSK0002737	0.023333	1.66333	2.47333	3.38	2.81	3.89333	2.22667	3.39333	3.17667	3.10667	4.43
Scnb_2	BMSK0002993	33.7367	19.35	25.9967	49.0433	45.7767	56.2567	27.2667	32.9267	51.5767	51.6267	40.33
Scnb_3	BMSK0003393	2.53333	12.98	13.1767	6.97	1.04667	0	0	0.316667	0	0	0
Scnb_4	BMSK0003394	0	5.75333	3.43333	4.30667	2.22	2.83333	8.04333	3.49333	2.51	2.5	2.48333
Sdt_1	BMSK0000373	8.2	4.61333	2.52	1.38667	0.93	0.733333	5.61667	2.16	1.27333	1.11333	1.22667
Sdt_2	BMSK0002665	180.78	54.71	32.8633	22.2867	21.1633	16.9933	57.9233	28.74	22.0933	18.25	24.0333
Sdt_3	BMSK0003492	12.6167	4.26	2.89667	1.83	1.64333	1.42667	5.91667	2.59667	1.98	0.986667	1.18667
Sdt_4	BMSK0007018	155.577	104.75	68.9267	48.3633	47.06	46.1333	102.123	60.75	38.2333	46.6967	46.5267
Sdt_5	BMSK0010469	55.06	48.3733	37.3033	21.7333	24.9967	26.6567	46.03	30.1033	11.8733	16.39	15.73
Sdt_6	MSTRG.16051	0.073333	0.45	1.13	0.89	0.836667	0.813333	0.586667	1.17667	0.62	1.05	0.343333
Warts_1	BMSK0000673	19.6967	9.86667	10.42	7.71	7.50333	7.31	11.1967	10.4767	7.89667	6.75667	5.94333
Warts_2	BMSK0002217	24.7233	30.7633	23.2033	16.2967	14.7433	13.2267	29.3433	22.37	17.76	16.1367	14.17
Warts_3	BMSK0002692	49.3367	33.4967	27.1133	22.1367	24.7933	24.49	34.89	27.33	19.54	23.3433	22.3433
Warts_4	BMSK0003549	119.847	41.1433	31.72	24.6433	19.16	16.5867	50.4	29.4833	20.5533	17.9833	23.1967
Warts_5	BMSK0006546	121.037	214.42	161.513	86.3933	39.5133	41.4	254.967	126.503	83.9433	49.1667	58.21
Warts_6	BMSK0013848	52.0133	18.25	4.89	3.93	2.47333	2.16	22.8233	4.67	2.69	1.70667	2.24667
Warts_7	BMSK0013849	1.63	0	0	0	0	0	0	0	0	0	0
Zyx_1	BMSK0004181	19.5967	11.39	12.02	5.73	4.67	2.83333	11.37	10.0333	6.15333	7.51	5.23
Zyx_2	BMSK0005750	21.67	20.9133	24.8967	25.79	23.7567	22.3067	30.1267	23.86	19.9933	18.2033	16.0133
Zyx_3	BMSK0010914	1.52333	0.583333	1.16	0.766667	0.093333	0.55	1.8	1.58667	0.3	0.293333	1.25
Zyx_4	BMSK0013113	54.3467	24.4367	12.11	9.73333	8.98667	8.39	26.4733	9.61667	7.20333	6.68333	7.03
Zyx_5	BMSK0015291	16.3933	20.8433	27.1333	18.63	14.3467	14.6533	21.1767	22.51	7.80667	7.45667	6.78667
Zyx_6	BMSK0015292	0.08	2.59	0.283333	0.086667	0.083333	0	8.14	0.15	0.046667	0	0

## Sheet: WNT
GeneName	GeneID	C0	C1	E1	C12	E12	C24	E24	C36	E36	C48	E48
Notum	BMSK0013274	0.196667	0.843333	1.36667	0.566667	0.506667	0.19	1.78333	0.113333	1.13333	0.146667	1.76333
LRP5/6_1	BMSK0007283	6.54	419.903	492.44	215.317	157.67	17.0767	10.58	4.93333	7.80667	1.23333	11.4
LRP5/6_2	BMSK0011815	927.617	88.4367	136.097	8.3	2.18333	15.0767	0.81	8.41	0.63	0.763333	10.1533
CKIe_1	BMSK0015355	68.1133	127.663	124.25	89.59	78.58	63.9633	57.75	58.04	56.8633	57.8333	52.4333
CKIe_2	BMSK0010052	0.74	0.49	0.32	0.656667	0.09	0.406667	0.853333	0.336667	0.173333	0.84	0.1
DVL	BMSK0014440	79.8933	58.76	55.9267	39.85	37.2833	30.0267	29.2433	27.05	29.09	22.9033	26.7667
GSK-3β	BMSK0010642	194.367	183.42	178.453	166.653	144.773	116.407	120.857	99.8467	110.357	90.2367	115.397
Axin	BMSK0010275	40.4833	63.7333	62.6167	47.16	36.8733	20.4533	26.74	16.9567	33.9667	14.1567	36.46
APC	BMSK0003154	110.217	47.4167	58.5067	28.92	26.4867	26.4633	18.33	24.0333	24.0667	24.8967	24.77
PKA_1	BMSK0006546	121.037	214.42	254.967	161.513	126.503	86.3933	83.9433	39.5133	49.1667	41.4	58.21
PKA_2	BMSK0010509	24.91	8.23333	7.6	3.14667	2.3	2.43333	2.00667	2	1.14667	1.54333	2.05333
PKA_3	BMSK0003872	356.35	124.217	105.95	77.22	95.1	62.5833	78.08	46.3667	81.1867	33.38	122.783
PKA_4	BMSK0013395	125.343	78.3633	77.0833	71.4867	58.64	51.9533	48.3133	44.1933	43.5867	45.4867	56.95
β-catenin	BMSK0005679	35.9267	126.733	130.677	127.807	132.887	111.78	98.4467	105.59	109.47	109.693	101.497
CKIα	BMSK0015355	68.1133	127.663	124.25	89.59	78.58	63.9633	57.75	58.04	56.8633	57.8333	52.4333
Pontin52_1	BMSK0006062	173.103	310.22	342.023	223.253	248.447	199.533	316.28	133.237	182.963	109.443	272.35
Pontin52_2	BMSK0012847	104.897	67.1633	71.91	47.8067	53.1367	31.2967	44.1267	22.87	25.5233	16.5433	39.6667
CBP_1	BMSK0014155	25.6767	66.1667	72.8433	41.8633	39.3167	30.8167	28.46	19.7967	24.1067	17.0433	29.31
CBP_2	BMSK0007976	21.02	36.8467	42.0667	40.7133	36.8867	67.3367	37.2	82.0067	33.5133	132.653	39.2567
CBP_3	BMSK0007440	83.6267	96.11	119.543	52.97	55.7633	51.02	61.4933	31.2567	43.0233	26.2	64.01
NLK	BMSK0005367	57.2333	113.333	109.84	82.9233	71.6033	44.7867	46.1867	40.9867	51.06	35.74	44.1733
CtBP_1	BMSK0000511	5.41	349.85	403.193	757.263	802.807	658.947	518.297	502.77	375.387	359.013	152.17
CtBP_2	BMSK0001510	269.96	75.0267	77.2033	52.3933	51.34	59.9667	48.7167	56.6333	33.38	56.36	42.7967
δ-catenin	BMSK0015569	15.82	24.5067	25.9467	20.4067	18.6433	14.4233	15.2467	12.2333	15.56	10.9667	15.2233
Nkd	BMSK0002760	50.7633	24.44	23.28	16.7333	15.1933	9.54667	7.27667	9.20333	6.50333	8.02333	9.80667
